# Supplementary material for: Novel insights into post-myocardial infarction cardiac remodeling through algorithmic detection of cell-type composition shifts
Source: PLoS Genet. 2025 Jul 24;21(7):e1011807. doi: 10.1371/journal.pgen.1011807 (PMC12309993; doi:10.1371/journal.pgen.1011807)
Supplement: S1 Table — Full output of DESeq2 analysis showing results from both uncorrected and cell-type-corrected models, including log2 fold changes, p-values, and adjusted p-values for all genes across different comparisons. (CSV) [file pgen.1011807.s005.csv]

gene	padj	log2FoldChange	model	contrast
mt-Co1	2.10912082528795e-05	-0.893395543382128	adjusted	MI
mt-Co3	7.42136681506426e-05	-1.18881808461274	adjusted	MI
mt-Cytb	1.01301754492373e-05	-0.796717696483354	adjusted	MI
mt-Nd4	0.0606872604844987	-0.604443803786551	adjusted	MI
mt-Nd1	0.121397772616571	-0.423436212545735	adjusted	MI
mt-Co2	0.000111172729694981	-0.784759281158519	adjusted	MI
Gm29216	0.0416988000646683	-0.784837512178005	adjusted	MI
mt-Nd2	0.265545854852346	-0.299565398845376	adjusted	MI
Gm28661	0.196707600542178	-0.353167483481226	adjusted	MI
Myh6	0.157524161223245	0.215681775918982	adjusted	MI
mt-Nd5	0.000115406495493259	-0.799510424054602	adjusted	MI
Col3a1	3.89832955535833e-51	2.35514559566224	adjusted	MI
Gm10925	0.206680143474862	-0.322085193834808	adjusted	MI
Gm28437	0.100471571355059	-0.469900666305673	adjusted	MI
mt-Atp6	0.0375381173050426	-0.875145953534239	adjusted	MI
Fn1	1.48837728882269e-22	2.18839458719063	adjusted	MI
Col1a1	6.68445703695448e-26	2.27294394434881	adjusted	MI
Mb	0.000211388227512704	-0.87193440110835	adjusted	MI
Atp2a2	0.852864702016642	-0.0365867485471354	adjusted	MI
Col1a2	2.86518089559392e-27	1.93518773264186	adjusted	MI
Myl2	0.000194328909931135	-1.02056153226181	adjusted	MI
Sparc	6.42261592057015e-05	0.695137897725264	adjusted	MI
Lpl	0.982052788244667	-0.00494967896783039	adjusted	MI
Tpm1	0.00444582899229727	-0.383122642638023	adjusted	MI
Tnnt2	0.416438559629727	-0.109250271387359	adjusted	MI
Actc1	0.869130725487106	-0.0313576840921639	adjusted	MI
Bgn	2.88260664868409e-08	1.29329112816587	adjusted	MI
Myl3	0.0339816280490881	-0.488370596803959	adjusted	MI
Serpinh1	0.00208158761722563	0.587187750501451	adjusted	MI
Tnni3	0.000612533126885196	-0.618125000206571	adjusted	MI
Lars2	0.557948247201496	-0.135471261829503	adjusted	MI
Col4a1	0.288335768954999	0.202771857179253	adjusted	MI
Atp5f1b	0.0541232122388133	-0.270917917501051	adjusted	MI
Gm28438	0.275405882051874	-0.110914827369748	adjusted	MI
Fbln2	0.0116472729271248	0.53254082813476	adjusted	MI
Slc25a4	0.0467806692714988	-0.284478598992566	adjusted	MI
Col5a2	4.80355727259778e-15	1.69654152357886	adjusted	MI
Ttn	0.748265192790456	-0.043430206001009	adjusted	MI
Atp5f1a	0.163057273486187	-0.212312321631015	adjusted	MI
Gapdh	0.057398834142984	-0.265410003095833	adjusted	MI
mt-Nd6	0.0715573413144548	-0.570806227394528	adjusted	MI
Ctsd	0.194567221211554	-0.164496113319283	adjusted	MI
Sfrp1	7.2733667928114e-16	1.56248699067899	adjusted	MI
Pln	0.337045166077961	-0.21923379703923	adjusted	MI
Eef1a1	0.00250572472843487	0.46173229200393	adjusted	MI
Mybpc3	0.721786768022957	0.0647393281362545	adjusted	MI
mt-Nd3	0.224744628406381	-0.266123619573827	adjusted	MI
mt-Nd4l	0.203740346931148	-0.33385066744829	adjusted	MI
Col4a2	0.299255320621009	0.188255896955834	adjusted	MI
Fstl1	1.05358105191474e-15	1.3801824508621	adjusted	MI
Timp3	0.221159013813974	-0.176265229372734	adjusted	MI
Fabp3	0.000627739894509474	-0.663015332570479	adjusted	MI
Lox	6.87192238788719e-15	3.23508311364685	adjusted	MI
Actb	0.0168227857528984	0.434805465808536	adjusted	MI
Hspg2	0.269007599622513	0.168662207217705	adjusted	MI
Dcn	0.199475727442246	0.263162652142617	adjusted	MI
Calr	0.51507760560547	0.108497188711432	adjusted	MI
Col5a1	3.04033583217911e-09	1.18269413439362	adjusted	MI
Thbs1	0.000590156290916529	1.67061450409605	adjusted	MI
Lrp1	2.18999257740765e-15	0.945896715627393	adjusted	MI
Aldoa	0.354533595003595	-0.129674852037322	adjusted	MI
Hsp90b1	0.131706103231208	-0.211539109407526	adjusted	MI
Nppa	2.02300107753257e-15	3.6151585540281	adjusted	MI
Eef2	0.452232021476856	0.0821411312622809	adjusted	MI
Serpine1	0.392039634389522	-0.161149732180867	adjusted	MI
Fbn1	2.21520562375094e-09	1.13767098702625	adjusted	MI
Il6st	1.19920326576579e-06	0.405436421950568	adjusted	MI
Ckm	0.00985758287363507	-0.595560887255493	adjusted	MI
Col8a1	0.000292456812599726	0.975698471824478	adjusted	MI
Hspa8	0.163817985925023	-0.206067538135539	adjusted	MI
Serpina3n	1.75537623136448e-33	4.08588240836291	adjusted	MI
Fth1	0.0770595385356617	-0.248902822242399	adjusted	MI
Tnnc1	0.00165629428995179	-0.505174062778169	adjusted	MI
Hsp90ab1	0.546581183645445	-0.0748380823293869	adjusted	MI
Igfbp4	1.06703338429772e-10	1.10156769257677	adjusted	MI
mt-Atp8	0.675533043498323	-0.0820407723595907	adjusted	MI
C3	2.2070318846538e-34	2.74644730034614	adjusted	MI
Ccn1	0.0361909038192044	0.505071535622388	adjusted	MI
Psap	0.74911982783834	-0.0460666657877883	adjusted	MI
Hspa5	0.31161110627207	-0.14044785717776	adjusted	MI
Bsg	0.00130181262263374	-0.386779264006524	adjusted	MI
Cox4i1	0.0028876852647819	-0.508779050689767	adjusted	MI
P4hb	0.00297591712434605	0.447001508241514	adjusted	MI
Tcap	0.00106250134091329	-1.09204190177867	adjusted	MI
Cox6a2	0.000839461700162606	-0.645134390464535	adjusted	MI
Itgb1	0.971619878349476	0.0066413227887955	adjusted	MI
Cemip	0.00364931893473914	3.2401528829955	adjusted	MI
Des	0.963642540156159	0.0132289489721366	adjusted	MI
Ubc	0.00995711877458717	0.387154120480743	adjusted	MI
Pkm	0.0087703161804217	-0.275439013326276	adjusted	MI
Heg1	0.000146183629500912	0.51889345420061	adjusted	MI
Aco2	0.768110727795456	-0.0494202251508854	adjusted	MI
Ckmt2	0.109732801778041	-0.31808817712936	adjusted	MI
Pdia3	0.00141189825346667	0.429674070395826	adjusted	MI
Ccdc80	2.07154784678411e-21	1.41913237747284	adjusted	MI
Sptbn1	0.189689368770736	-0.15933689800995	adjusted	MI
Igfbp7	0.00513166603126771	0.464046124630502	adjusted	MI
Emilin1	7.76253178748401e-08	1.11257080026913	adjusted	MI
Hspb7	0.594657371369417	0.115109471932376	adjusted	MI
Ankrd1	0.317729053735095	0.2481400443906	adjusted	MI
Vim	4.3178584160206e-09	0.901521732812604	adjusted	MI
Ctsb	0.000909284708791736	0.363570579113929	adjusted	MI
Nid1	0.0206397665473829	0.22906455034633	adjusted	MI
App	0.000422573562493717	0.294997596089597	adjusted	MI
Actn2	0.0554748563192546	0.236136562298558	adjusted	MI
Actg1	0.0283550329898831	0.359729692097975	adjusted	MI
Idh2	0.00942848839550707	-0.485000825951295	adjusted	MI
Col6a1	2.53996992542717e-07	0.803123638878099	adjusted	MI
Ogdh	0.642254349048252	0.0776232848978881	adjusted	MI
Mdh1	0.00612616423163429	-0.443477415969736	adjusted	MI
Pam	1.70381359374256e-26	1.2943205751524	adjusted	MI
Mmp3	4.38317906036192e-06	2.70153739464601	adjusted	MI
Ahnak	0.00479955375229053	-0.335130270589376	adjusted	MI
Cryab	0.467689047684797	-0.122717763742558	adjusted	MI
Tpt1	0.349581073559188	-0.120232676045657	adjusted	MI
Atp1a1	0.00015988252288279	0.494214843170292	adjusted	MI
Aebp1	8.78278023259034e-19	1.6934862720367	adjusted	MI
Gsn	0.65068321998055	-0.0930504169239043	adjusted	MI
Ftl1	0.443722587931832	0.13507977775426	adjusted	MI
Plod2	0.18659082400229	-0.184498452005487	adjusted	MI
Nedd4	0.67527940707901	0.0409777335233469	adjusted	MI
Gpx3	7.71632929463777e-27	2.03442785264004	adjusted	MI
Flna	5.78211045846987e-05	0.673771789183025	adjusted	MI
Atp5mc3	0.0616145300213913	-0.274112207069341	adjusted	MI
Calu	0.991219962249014	0.00218427352418432	adjusted	MI
Rps2	0.242817785454477	-0.173511916468235	adjusted	MI
Myh9	0.347140058258616	0.1764641554845	adjusted	MI
Fhl2	0.254348922237666	-0.222663105245124	adjusted	MI
Hadhb	0.00110440502475265	-0.611666311516457	adjusted	MI
Ryr2	0.0219052728673989	0.300562405794368	adjusted	MI
Slc25a3	0.489920799578331	-0.0954746573170839	adjusted	MI
Ech1	0.000291151794436925	-0.799455126378768	adjusted	MI
Hadha	0.0178100802415392	-0.3825500411086	adjusted	MI
Myom1	0.385941375394228	-0.098760919848292	adjusted	MI
Cxcl12	0.112359629895566	-0.199641503818424	adjusted	MI
Csf1	0.00107204591901168	0.450112600030958	adjusted	MI
Gas6	1.71960643500573e-08	0.636562847841164	adjusted	MI
Cst3	0.449573572840809	-0.121864493387903	adjusted	MI
Uqcrc1	0.187033552005539	-0.219076304499022	adjusted	MI
Rplp0	0.086803995169049	-0.234134640030924	adjusted	MI
Nexn	0.480044279216952	-0.111331497095072	adjusted	MI
Pde4dip	0.989296388053488	-0.00219394529032842	adjusted	MI
Rpsa	0.800782542433505	0.0521947942550208	adjusted	MI
Itm2b	0.02978850259921	-0.267388290799555	adjusted	MI
Fat1	5.5667920595296e-05	0.730485323942378	adjusted	MI
Obscn	0.810214357859143	0.0360226724761596	adjusted	MI
Ccn2	0.000159510417232353	1.80641785622497	adjusted	MI
Cd36	0.00141065414434708	-0.625410539252185	adjusted	MI
Atp1a2	0.157484481821183	-0.258618127182443	adjusted	MI
Oxct1	0.133081461392037	-0.274718797335531	adjusted	MI
Prelp	0.736076408679038	0.0770111598918242	adjusted	MI
Ldhb	0.000782808874324247	-0.612013496667694	adjusted	MI
Hrc	0.0381967368735684	-0.432558396874661	adjusted	MI
Tns1	0.344573254193579	0.115511740078699	adjusted	MI
Csrp3	0.0215402882396094	-0.330724265295164	adjusted	MI
Eno3	0.0596710023439284	-0.336938333170848	adjusted	MI
Mdh2	0.101157392635428	-0.234339728321605	adjusted	MI
Emp1	1.18941831547027e-08	1.08082311577427	adjusted	MI
Gm10222	0.666024609800989	-0.0402628815799753	adjusted	MI
Crip2	0.672900256041489	-0.0685230214162251	adjusted	MI
Gnas	0.0185030953155586	-0.223960282659374	adjusted	MI
Ldha	0.1159734623846	0.201147157889196	adjusted	MI
Eef1a2	0.225450667716528	-0.168950344689927	adjusted	MI
Lamc1	4.49260044505171e-05	0.39955194294439	adjusted	MI
Ndrg2	0.114756867933369	-0.2224138913431	adjusted	MI
Atp5mc1	0.00144005175024036	-0.514773277171374	adjusted	MI
Sdha	0.22271067492014	-0.191493702006632	adjusted	MI
Canx	0.0177131229944498	-0.245741038138891	adjusted	MI
Eif4g2	0.0200987228331158	-0.233653532260353	adjusted	MI
Lamp1	0.951769665471468	0.00763001225776676	adjusted	MI
Ccn5	0.587328656913339	0.134485373122395	adjusted	MI
Cox6c	0.000736350785031915	-0.623493767912165	adjusted	MI
Adamts2	5.53226428184419e-24	1.60295850540705	adjusted	MI
Nid2	0.000105723160681182	0.692094808172165	adjusted	MI
Serping1	5.23169325599381e-05	0.711690286486972	adjusted	MI
Ivns1abp	0.225989791305693	-0.260747570306231	adjusted	MI
Atp5f1c	0.00128387976890713	-0.538649075493946	adjusted	MI
Eno1	0.486673131867814	0.144029632144034	adjusted	MI
Atp5po	8.35865205255997e-05	-0.660153231068867	adjusted	MI
Cs	0.600606894471831	0.0773542491733489	adjusted	MI
Acadvl	0.333724846978507	-0.165097414888206	adjusted	MI
Timp2	8.63564432415339e-06	0.636192703630421	adjusted	MI
Adm	0.0727682117782264	0.555845181872276	adjusted	MI
Col6a2	4.46988265523273e-10	0.881016309608822	adjusted	MI
Pdia6	0.361247046137043	0.167480074836692	adjusted	MI
Clu	4.9026851449877e-06	0.916679448449246	adjusted	MI
Fndc1	3.41802614408181e-09	1.22998501153313	adjusted	MI
Rrbp1	0.0137082857541063	0.32599526519221	adjusted	MI
B2m	0.278215075931948	-0.201206821369847	adjusted	MI
Ptx3	8.4461678554386e-07	2.58468742334498	adjusted	MI
Rplp1	0.208783285868624	-0.171372762842395	adjusted	MI
Myom2	0.0125303886421397	-0.414325504973941	adjusted	MI
Ndufa4	1.05556720352453e-05	-0.72340152852337	adjusted	MI
Atp5f1d	0.814342226811438	-0.0398286873464966	adjusted	MI
Adamts5	0.0582980480744323	-0.3510244696362	adjusted	MI
Pdha1	0.0361305401924611	-0.306524994323378	adjusted	MI
Ndufs2	0.00314667508963152	-0.420157501543258	adjusted	MI
Aplp2	0.103135750228084	-0.188246784439651	adjusted	MI
Atp5pb	0.00808076464241335	-0.393989190301259	adjusted	MI
Got2	0.855859043392516	-0.0312358256079194	adjusted	MI
Srl	0.000349082724473265	0.395987222913289	adjusted	MI
Il4ra	4.06381970455718e-05	1.04153467162461	adjusted	MI
Lbh	0.0436169727954414	-0.315141204899284	adjusted	MI
Hdlbp	0.00219343232609137	-0.255841420258479	adjusted	MI
Mrc2	8.70235995043359e-09	1.10984408930142	adjusted	MI
Loxl1	6.00747481364513e-14	1.10044107576095	adjusted	MI
Pcolce	4.24877661715288e-20	1.15113118189306	adjusted	MI
Cfh	0.00404876492587396	0.851733133643113	adjusted	MI
Cyp1b1	5.19584253956317e-10	1.58270978287103	adjusted	MI
Uqcrq	0.00023606312326665	-0.698634866896429	adjusted	MI
Atp5pd	5.05595725250945e-05	-0.709824285612335	adjusted	MI
Cox5b	0.000134041503549004	-0.653260554439983	adjusted	MI
Cpe	0.624093995261594	0.0794128853078698	adjusted	MI
Hnrnpa2b1	0.923307722965121	-0.0107719231709151	adjusted	MI
Tpi1	0.0987272993582964	-0.201530847819649	adjusted	MI
Eng	0.0916397614770362	0.275380281754533	adjusted	MI
Ubb	0.0341836982337614	-0.33237771570536	adjusted	MI
Rpl13a	0.140140257512589	-0.23079015080374	adjusted	MI
Serinc3	0.615674487458984	-0.0651685092950713	adjusted	MI
Mgp	0.000148245481352582	1.20451924132009	adjusted	MI
Scd2	2.33540986467256e-22	1.36119547625227	adjusted	MI
Zbtb20	0.972455105043942	-0.00695435185035048	adjusted	MI
Dst	0.940828549171477	0.0127048546101425	adjusted	MI
Acaa2	7.0482965856303e-08	-0.789022571982132	adjusted	MI
Acadl	0.857127075971715	-0.0337720541803637	adjusted	MI
Apoe	0.000100457752841293	0.520645841236367	adjusted	MI
Pdgfra	1.92184084184136e-05	0.540374325402492	adjusted	MI
Loxl2	1.55173314715331e-10	1.21890408302678	adjusted	MI
Acadm	0.000294606972875516	-0.716178290781597	adjusted	MI
Lamb1	0.728188111147317	0.050837692451388	adjusted	MI
Tmbim6	0.813641668141753	-0.0279453505628079	adjusted	MI
Vdac1	0.0378638301398804	-0.260877575020439	adjusted	MI
Rpl4	0.286446293559072	-0.14651447831526	adjusted	MI
Cox5a	0.245341321986343	-0.190724187722186	adjusted	MI
Cyc1	0.378237758125379	-0.137919021815723	adjusted	MI
Mmp2	0.00165075937746277	0.458145488497211	adjusted	MI
Myadm	0.266835424986904	0.158757182613925	adjusted	MI
Pcdhgc3	0.00298551323238797	0.486376611519274	adjusted	MI
Nfe2l1	0.0309833953224457	-0.251959083621446	adjusted	MI
Ctsl	0.987263558539095	-0.00249310957199724	adjusted	MI
Vcp	0.141333617260532	-0.141272228318513	adjusted	MI
Pfkm	0.390192376147994	-0.148084972391546	adjusted	MI
P4ha1	0.0702118136193088	0.348444001033512	adjusted	MI
Laptm4a	0.265545854852346	-0.124570786511428	adjusted	MI
Sdhb	0.000750381452982917	-0.531117745811602	adjusted	MI
Pygm	0.664594964268057	-0.0836161428532622	adjusted	MI
Svep1	0.00531728603094458	0.615852990209134	adjusted	MI
Lum	0.000987335254333038	0.751317155810026	adjusted	MI
Lgals3bp	0.000262651048628636	0.702695063640394	adjusted	MI
Qsox1	0.0426862830605734	0.400115948559592	adjusted	MI
Eif4g1	0.394217990351624	-0.0911382125462674	adjusted	MI
Lama4	0.9513617392919	-0.00965321998258336	adjusted	MI
Pygb	0.897081683764341	-0.0261842131056191	adjusted	MI
Fbln1	4.420857533063e-11	1.06090036026501	adjusted	MI
Cd81	0.765346566748813	-0.0348912231438209	adjusted	MI
Tle5	0.00603049617491467	-0.306344875694162	adjusted	MI
Dync1h1	0.839398138583303	0.0295827180341586	adjusted	MI
Ddx5	0.101919657681204	0.166224391237436	adjusted	MI
Dsp	0.839144830773207	-0.0378102204121699	adjusted	MI
Tpm4	0.341697113814254	0.170384219389857	adjusted	MI
Ccng1	0.00187890668216496	-0.556559511508273	adjusted	MI
Kif1c	0.634616667339004	-0.0752473777508121	adjusted	MI
Atp5f1e	3.11091847835278e-05	-0.686669288379762	adjusted	MI
Rpl13	0.400599129957177	-0.132505563989449	adjusted	MI
Xirp2	0.267701700662395	-0.187617600204531	adjusted	MI
Chchd10	0.284697215833018	-0.179312525686037	adjusted	MI
Uqcrfs1	0.0295131446765665	-0.339034489276421	adjusted	MI
Ndufb9	0.000582861297258549	-0.593554797874659	adjusted	MI
Ldb3	0.524302618137949	0.079826231189996	adjusted	MI
Lamb2	0.0296725293379081	0.271006241331215	adjusted	MI
Casq2	0.689965608090696	-0.057085986580333	adjusted	MI
Atp5mf	2.63196186256731e-05	-0.738029800400137	adjusted	MI
Gpx4	5.7526707186007e-07	-0.646070097174535	adjusted	MI
Serpinf1	0.00873384002654415	0.610640223919875	adjusted	MI
Lamp2	0.912262554814682	0.0241971263704928	adjusted	MI
Macf1	0.563939432856539	0.0818107986501481	adjusted	MI
Plec	0.343363787487379	0.141204562223778	adjusted	MI
Rcn3	1.54088325740645e-06	0.914948818253595	adjusted	MI
Uqcrh	0.000850019520816993	-0.501023535605657	adjusted	MI
Rps3a1	0.023474442433503	-0.295147709226053	adjusted	MI
Sptan1	0.187922118151504	0.176912220870421	adjusted	MI
Vegfd	0.00378035791785415	0.818415251694591	adjusted	MI
Plxnb2	4.08841578115486e-05	0.413821216924592	adjusted	MI
Hsp90aa1	0.514993990910956	0.130535338068207	adjusted	MI
Fbln5	0.225253647587924	0.239207342777466	adjusted	MI
Cd63	0.165285081782697	0.227326734329504	adjusted	MI
Rpl41	0.0278472917463131	-0.360628176258101	adjusted	MI
Uqcr11	1.05072628147319e-05	-0.866057900729282	adjusted	MI
Tmem45a	2.3706273074117e-10	1.9160441883985	adjusted	MI
Hspa9	0.513357503737397	-0.0832651748273612	adjusted	MI
Cdh2	0.641210938822124	0.0805607133746138	adjusted	MI
Itgb5	0.83683376031585	-0.030733251289696	adjusted	MI
Col14a1	5.36463713921313e-17	1.99242067318311	adjusted	MI
Lgals1	0.023594380352205	-0.373286053202955	adjusted	MI
Eif1	0.00144538707169395	-0.356038069018758	adjusted	MI
Hbb-bs	1.03447585685443e-07	-2.35651678669096	adjusted	MI
Uqcrc2	0.00783106585277408	-0.4207261111598	adjusted	MI
Unc5b	0.0428632812102701	0.384790137884421	adjusted	MI
Etfb	0.0240863221122718	-0.375309523836362	adjusted	MI
Zfp106	0.000808293235443336	-0.426110737341018	adjusted	MI
Cox6b1	3.78097039508583e-06	-0.678380827566525	adjusted	MI
Prkar1a	0.00340744481234003	0.3727320239021	adjusted	MI
Rack1	0.342999299992555	-0.141961455304807	adjusted	MI
Ybx1	0.000467961780625379	-0.309849601531371	adjusted	MI
Pdgfrb	0.360311948592417	0.122339961495488	adjusted	MI
Rpl8	0.597403989057634	-0.0771948933274466	adjusted	MI
Cox7a1	1.3143936286478e-05	-1.02745031446978	adjusted	MI
Gpi1	0.173129637673119	0.165362538082027	adjusted	MI
Myoz2	1.0465068131466e-07	-0.922924371074353	adjusted	MI
Chchd2	0.00148453054063079	-0.412188190282029	adjusted	MI
Trp53inp2	0.044755782577667	-0.20112563674413	adjusted	MI
Son	0.0888617206821176	0.169772964309118	adjusted	MI
Ndufv1	0.0369831382572391	-0.315887492656056	adjusted	MI
Rpl7	0.0405056317567842	-0.261918492760899	adjusted	MI
Rpl6	0.135537539376339	-0.210135197268465	adjusted	MI
Cald1	0.0100517120921136	0.356787669764799	adjusted	MI
Rps3	0.0736948099861319	-0.24690603870299	adjusted	MI
Cp	0.0642969291579442	-0.242141648315028	adjusted	MI
Rps4x	0.148778911504653	-0.191398672124307	adjusted	MI
Ndufb8	0.00186197983596019	-0.520222732199417	adjusted	MI
Txndc5	0.00102528724078228	0.570854308313536	adjusted	MI
Sdc3	0.00456561081178019	0.364481902957084	adjusted	MI
Dag1	1.61255159274528e-05	0.422120948578426	adjusted	MI
Tln1	0.0294790211917045	0.310860061343815	adjusted	MI
Actn1	7.09437282955968e-09	1.15250359956544	adjusted	MI
Rpn2	0.0418117001527085	0.309253223843977	adjusted	MI
Actn4	0.00112227438774856	0.476233988849721	adjusted	MI
Scarb2	0.974005207084159	0.00458779484940425	adjusted	MI
Pgk1	0.282063874197687	-0.140288862668677	adjusted	MI
Pabpc1	0.000398975838063476	0.483161722208535	adjusted	MI
Sod3	4.21703502708306e-05	0.799041499350606	adjusted	MI
Ddb1	0.127815586924993	0.201173716765465	adjusted	MI
Map1lc3a	0.484073233440001	-0.116952988573868	adjusted	MI
Myl12a	0.000472368853116967	-0.514452443708532	adjusted	MI
Rps24	0.0806007210458557	-0.236779316993988	adjusted	MI
Rpl18a	0.000908699526095668	-0.399154971803935	adjusted	MI
Ssr3	0.679939842229727	0.0486781034738726	adjusted	MI
Mfn2	0.955540644015566	-0.00873091012152478	adjusted	MI
Cox7c	0.000200134302716297	-0.664685429291592	adjusted	MI
Hba-a2	1.03872583502829e-07	-2.33367740699789	adjusted	MI
Tmsb4x	0.21922290754615	-0.18720349533058	adjusted	MI
Rps15	0.291621573612075	-0.178139534319268	adjusted	MI
Atp5mg	5.88889110464369e-05	-0.618421648617609	adjusted	MI
Csde1	2.2076991913636e-05	-0.525172260051969	adjusted	MI
Pdia4	0.00141134217857179	0.514819885721172	adjusted	MI
Uba52rt	6.34885664948488e-05	-0.560779813844728	adjusted	MI
Timp1	5.92369753638892e-20	4.92983039146602	adjusted	MI
Ak1	0.29801694537437	-0.158046084393201	adjusted	MI
Eef1g	0.627433955355281	0.0818763763618789	adjusted	MI
Plpp3	0.00151622041218423	0.348634464491456	adjusted	MI
Tuba1a	0.192138523795643	0.289698371763849	adjusted	MI
Pink1	0.017741126361842	-0.430262443195922	adjusted	MI
Rps9	0.263274684939027	-0.137666818767325	adjusted	MI
Fkbp9	0.685482818367767	0.0397156239810624	adjusted	MI
Rps6	0.051264367423072	-0.271066689297955	adjusted	MI
Nme2	9.81342494477304e-08	-0.676687651423639	adjusted	MI
Trdn	0.00473443853764801	-0.561838475638839	adjusted	MI
Rps8	0.823720744291203	-0.045930019831736	adjusted	MI
Tuba1b	0.000487281604896202	0.645423104801165	adjusted	MI
Pdlim5	0.152514176015565	0.20998697521712	adjusted	MI
H2-D1	0.923867330551237	-0.0180226628141021	adjusted	MI
Jph2	0.617190414367179	0.0791786367600024	adjusted	MI
Ly6e	0.00404876492587396	0.444078357173325	adjusted	MI
Wnk1	0.555934202225393	-0.101217023818756	adjusted	MI
Atp5pf	3.00934368159714e-05	-0.602359265234007	adjusted	MI
Ndufa10	0.0432714639709574	-0.309276037680499	adjusted	MI
Ctnna1	0.0239242176819324	0.20030954443546	adjusted	MI
Acta2	7.54809473578302e-08	1.3416086061486	adjusted	MI
Mlec	0.095620636846546	0.21289782851536	adjusted	MI
Mylk3	0.193738554393729	0.146941222081433	adjusted	MI
Serpine2	6.85247642596534e-05	0.474885612798601	adjusted	MI
Axl	0.00154134428876766	0.366369754544599	adjusted	MI
Rpl19	0.169350416831879	-0.205123265750499	adjusted	MI
Cox7b	0.000884773362598711	-0.589098926664466	adjusted	MI
Surf4	0.0487854325031607	0.243557444292054	adjusted	MI
Ckap4	3.67785363858272e-09	1.43178989819047	adjusted	MI
Lmod2	0.00169389080391729	-0.461751824810923	adjusted	MI
Col4a5	6.27989955729371e-08	0.55296244540375	adjusted	MI
Dynll2	0.399200751308225	-0.146090475355133	adjusted	MI
Dmpk	0.557508104532159	0.0678672606166962	adjusted	MI
Got1	0.805126751755051	0.0406810774092355	adjusted	MI
Clic4	0.00165629428995179	0.25286160614776	adjusted	MI
Igf2r	0.340001875214789	0.127246571058821	adjusted	MI
Acsl1	0.415472448164545	-0.139809429763977	adjusted	MI
Synpo	0.753754856413544	0.0605515258642688	adjusted	MI
Lyz2	2.16651338431779e-05	0.686674433518765	adjusted	MI
Rpl7a	0.173709213752501	-0.177240389609089	adjusted	MI
Cpt1b	0.552706820847346	-0.0901029855302569	adjusted	MI
Ctnnb1	0.000224759712907375	-0.249406223407775	adjusted	MI
Ecm1	6.65676548559403e-23	1.45351808953562	adjusted	MI
Nipsnap2	0.153394918436606	-0.220235069985703	adjusted	MI
Flnc	0.00194762999536038	0.569622902803904	adjusted	MI
B4galt1	1.06524078319562e-17	0.958200442070145	adjusted	MI
Sod2	0.166739094426532	-0.208649262107995	adjusted	MI
Glg1	0.0475790926357015	0.214534708846893	adjusted	MI
H2-K1	0.889013258334878	-0.0293741579921964	adjusted	MI
Rpl10-ps3	0.109967605500033	-0.220473237019667	adjusted	MI
Nucb1	0.0122957159297024	0.26751501353827	adjusted	MI
Ndufa13	5.58043088447299e-06	-0.779107709497975	adjusted	MI
Adam9	0.0299505437485194	0.348355112141213	adjusted	MI
Selenop	0.728112588945269	-0.0725731928441418	adjusted	MI
Map4	0.376409556691288	-0.0925638229089783	adjusted	MI
Ndufb10	0.134537702043374	-0.238549646222116	adjusted	MI
Dlst	0.888950028483398	0.0232902749732576	adjusted	MI
Maged1	7.81546012072353e-05	0.492944444274042	adjusted	MI
Coq8a	0.440128400677352	-0.160702133745543	adjusted	MI
H6pd	4.00524745521532e-05	0.495282074629055	adjusted	MI
Cmya5	0.00146762964101033	-0.492463531406161	adjusted	MI
Idh3b	0.00359947068160763	-0.482187592509198	adjusted	MI
Id3	0.97867099093067	0.0079643926287249	adjusted	MI
Rps14	0.000763684615907905	-0.409352505778594	adjusted	MI
Hspb6	0.246682029710676	-0.204770825419584	adjusted	MI
Grn	1.83644232836489e-07	0.662052467649433	adjusted	MI
Cox8b	0.000941648101282886	-0.982655958767432	adjusted	MI
Bmp1	8.2128751191229e-10	0.891545008841557	adjusted	MI
Rpl3	0.0564504285719948	0.361813978724921	adjusted	MI
Myl6	0.10120054168472	0.258938901002068	adjusted	MI
Mmp14	2.98534212342152e-13	1.48820764600739	adjusted	MI
Tuba4a	0.459488754687588	0.135010028716607	adjusted	MI
Frzb	3.75038830487765e-05	1.25063777246369	adjusted	MI
Pgam2	0.166807463448986	-0.245707749731863	adjusted	MI
Peg10	0.567093772497989	0.136270794928647	adjusted	MI
Ywhae	0.833114155624567	-0.0318963769538374	adjusted	MI
Serf2	1.99637546106496e-06	-0.388259998910946	adjusted	MI
Ndufs1	0.0185131296309154	-0.4084972028711	adjusted	MI
Slc38a2	0.00517027744816014	0.564489381730565	adjusted	MI
Rpl23a	0.0243763698664796	-0.324285196973235	adjusted	MI
Nfix	0.590880669945946	-0.110131797191794	adjusted	MI
Eif3a	0.111912501246171	0.155148892841069	adjusted	MI
Sqstm1	0.0040673179328799	-0.354148743162504	adjusted	MI
Tubb5	6.67584379953821e-05	0.768971906255076	adjusted	MI
Pakap	0.0158761980184126	0.509349979060228	adjusted	MI
Tnc	1.9806111768493e-07	4.04215366116908	adjusted	MI
Mprip	0.71855563720887	0.044217340078838	adjusted	MI
Rtn4	0.000311689987418062	0.682029109376992	adjusted	MI
Pdhb	0.0192010445087153	-0.371346761790507	adjusted	MI
Msn	0.0389898150555297	0.373812760325542	adjusted	MI
Naca	0.0111555146098246	0.234580331571497	adjusted	MI
Efemp2	3.59051688881222e-06	0.943573020638821	adjusted	MI
Rplp2	0.240952731356849	-0.199628675739103	adjusted	MI
Olfml3	1.68107671432304e-09	1.41577698230596	adjusted	MI
Txlnb	0.00250087946849905	-0.466285950009698	adjusted	MI
Nrap	0.617478361949082	-0.0805710309356049	adjusted	MI
Gnai2	0.771259999633312	0.0415591616907324	adjusted	MI
Rps7	0.0259942011907297	-0.302012337863671	adjusted	MI
Man2a1	1.09169395170748e-11	1.04277581017483	adjusted	MI
Sucla2	0.00303463130336495	-0.562407509645871	adjusted	MI
Ppia	0.0906664909594297	-0.271859663091745	adjusted	MI
Nisch	0.000997102029413153	0.397831969580543	adjusted	MI
Gm10053	0.0505078304922654	-0.320897260450866	adjusted	MI
Prdx1	0.00185116679303814	-0.358833623068492	adjusted	MI
Mfge8	0.635059302341411	0.083323072960952	adjusted	MI
Serinc1	0.0764398140821151	-0.291794575994448	adjusted	MI
Ghitm	0.0302556926747399	-0.317335967702315	adjusted	MI
Nfib	0.71413384668569	-0.0486276014781688	adjusted	MI
Ndufa5	3.00934368159714e-05	-0.726116216776789	adjusted	MI
Rpl9	0.404473263671482	-0.133429228670876	adjusted	MI
Rps18	0.0586285299663787	-0.277264484323799	adjusted	MI
Rps12	0.752636922430955	-0.0652378537918186	adjusted	MI
Ppib	0.318109665079967	0.149734173146823	adjusted	MI
Bicc1	6.50537218401061e-07	0.789551969976575	adjusted	MI
Rps5	0.148808393676618	-0.214297673498595	adjusted	MI
Rpl15	0.0180334503868619	-0.318103858596884	adjusted	MI
Srrm2	0.0227654748155808	0.306139728869484	adjusted	MI
Aldh1a2	2.31297664817102e-68	3.27446006007631	adjusted	MI
Vcl	3.98190816402621e-09	0.613944244795912	adjusted	MI
Sdc4	2.20683812801458e-12	1.20457208521622	adjusted	MI
Itm2c	0.328973115749192	0.126733100809177	adjusted	MI
Prdx5	2.34283087530117e-07	-0.637501815178305	adjusted	MI
Hadh	0.00155256970940792	-0.586273766884594	adjusted	MI
Crat	0.344437422874174	-0.141331090231024	adjusted	MI
Plod3	0.000167077205662834	0.619495704100826	adjusted	MI
Rpl21	0.311283221534931	-0.15411914268697	adjusted	MI
Tmod1	0.0369740799072166	0.205668619140533	adjusted	MI
Eif5a	0.394535423318952	-0.109508695164231	adjusted	MI
Pabpc4	0.0328177216280846	-0.215579036071809	adjusted	MI
Rps17	0.000247771288448451	-0.512961081054806	adjusted	MI
Uqcr10	2.17933628473783e-05	-0.60253289191228	adjusted	MI
Acat1	0.000592760284526995	-0.574444224386617	adjusted	MI
Hnrnpk	0.726585789126772	-0.0344563220377881	adjusted	MI
Ogn	0.123701232150997	-0.411487267792791	adjusted	MI
Hnrnpa3	0.418824814258663	0.0957524974779524	adjusted	MI
Cavin1	0.717336118118822	0.0525068565242302	adjusted	MI
Rps27a	0.0985723963040552	-0.272969069389911	adjusted	MI
Ifitm3	0.000124769283428961	0.719675823685544	adjusted	MI
9530068E07Rik	0.376063875694354	0.0970898942575235	adjusted	MI
Prrc2a	0.00706575919288627	0.381605480458764	adjusted	MI
Ndufv2	0.000777111435593019	-0.527149307333143	adjusted	MI
Ndufa9	1.89744897763491e-05	-0.7031755513843	adjusted	MI
Ndufb11	6.86520308057109e-07	-0.806896976765413	adjusted	MI
Hnrnpu	0.961245024812664	0.00996102628818432	adjusted	MI
Oaz1	0.0374634496304181	-0.276766369031086	adjusted	MI
Txnip	0.990960909418786	-0.00207895003214291	adjusted	MI
Cox7a2	5.58506089003261e-06	-0.655466311851109	adjusted	MI
Clca3a1	5.46425624664205e-08	2.50406396669485	adjusted	MI
Gpc1	0.0104291213880954	0.220044070253956	adjusted	MI
S100a1	5.57838749945967e-06	-0.776173995452275	adjusted	MI
Hspb8	0.0257363523301162	-0.312111876085678	adjusted	MI
Etfa	0.00636944529477519	-0.484382031423818	adjusted	MI
Flnb	0.262110894379405	0.16847856139366	adjusted	MI
Ddost	0.109017340093666	0.22929109220139	adjusted	MI
Cltc	0.00119222874453891	0.288018704908056	adjusted	MI
Ablim1	0.845997516008793	-0.0324704831164607	adjusted	MI
Ndufb5	0.000267694979706593	-0.618860549018758	adjusted	MI
Slc25a11	0.289725929600633	-0.171888134558135	adjusted	MI
Capns1	0.0326671441484362	-0.220226716825294	adjusted	MI
Tmem59	0.0793546235565189	-0.210973292394836	adjusted	MI
Rpl23	0.349581073559188	-0.162902068439405	adjusted	MI
Ndufb7	0.000874226522234892	-0.468032139439764	adjusted	MI
Golga4	0.111171729921672	-0.208656534330891	adjusted	MI
Mxra8	4.25472256890417e-05	0.5963484757345	adjusted	MI
Atp5me	0.000117214587898071	-0.89948108614776	adjusted	MI
Postn	2.56027848073901e-10	2.26352474449039	adjusted	MI
Anxa2	3.00125327412004e-07	0.886651473696962	adjusted	MI
Qki	0.409910790226362	-0.152222603492001	adjusted	MI
Thbs2	0.480845491271198	-0.159645314350777	adjusted	MI
Ncl	0.00168812854796799	-0.263967789427546	adjusted	MI
Eif4a2	4.6184431071219e-06	-0.530359190784072	adjusted	MI
Idh3a	0.811299715067883	0.0399089613442518	adjusted	MI
Ehd4	2.74088694155567e-07	0.722115303841284	adjusted	MI
Hspd1	0.00822548210104857	-0.260340952101541	adjusted	MI
Immt	0.255410115761473	-0.140330218769744	adjusted	MI
Copa	0.03547013191838	0.213826421307719	adjusted	MI
Tecr	0.0121107141099417	-0.508950652212309	adjusted	MI
Calm1	0.00591200270872839	-0.270300120858061	adjusted	MI
Hp	2.14731432447612e-10	5.5526043887477	adjusted	MI
Mfap4	7.27183085935606e-05	1.63558856013795	adjusted	MI
Vdac2	0.268941975478995	-0.133932332001938	adjusted	MI
Rpl24	0.00502577871388753	-0.397667969355847	adjusted	MI
Tmed2	0.689882099585122	0.0429894497350227	adjusted	MI
Egr1	1.80792280520702e-07	1.1472722939549	adjusted	MI
Ptma	0.352780136022269	0.114111618410803	adjusted	MI
Rpl18	0.025726688483075	-0.333158597325546	adjusted	MI
Ltbp3	4.88366744983599e-07	0.794988330099253	adjusted	MI
Fabp4	7.17486319198995e-10	-0.874328860109992	adjusted	MI
Fkbp10	0.294351339404136	0.223075821503237	adjusted	MI
Col12a1	5.78960321394132e-09	2.4094034411331	adjusted	MI
Gaa	0.118638500651438	0.149817931664072	adjusted	MI
Etfdh	0.000886520676850921	-0.505067179634068	adjusted	MI
Reep5	0.139317090755874	-0.202993858232499	adjusted	MI
Asb2	0.0409245986247158	0.323274983421399	adjusted	MI
Rpl26	0.0358223263929237	-0.315072791678444	adjusted	MI
Map7d1	0.219303642110331	0.145853420615868	adjusted	MI
Ndufs6	8.79702243253399e-05	-0.766916982953683	adjusted	MI
Chd4	0.802836335656472	0.0375031883954148	adjusted	MI
Ece1	0.154005852881615	0.226560705027224	adjusted	MI
Ndufab1	0.036112272207207	-0.335055725150832	adjusted	MI
Rpl17	0.304755053616943	-0.154565446700645	adjusted	MI
Ssr1	0.123011043818573	0.213758828511688	adjusted	MI
Map4k4	0.824192114219639	-0.0319377299293495	adjusted	MI
Rpn1	0.208871025330647	0.171076917014555	adjusted	MI
Ndufs7	0.0842216514260821	-0.269568819972365	adjusted	MI
Pdk4	0.00821493408618119	-0.596105904617305	adjusted	MI
Rps10	0.0179394112804011	-0.316374334908851	adjusted	MI
Slc8a1	0.00556798972203053	0.532334102778926	adjusted	MI
Myo18b	0.608857470173942	0.0638035597651087	adjusted	MI
Anxa6	3.347241460507e-05	0.372409476581363	adjusted	MI
Eif4a1	0.938827505175362	-0.0162434324244904	adjusted	MI
Marcks	0.728609373054619	-0.0685276586558883	adjusted	MI
Sdhc	0.227861259525305	-0.191287275878344	adjusted	MI
Sec61a1	6.28275731633549e-05	0.688165219994788	adjusted	MI
Cfl1	0.210938191399166	0.213221328796815	adjusted	MI
Gja1	0.348582639514027	0.137023779753222	adjusted	MI
Pmp22	0.0169895042308502	0.36682799235886	adjusted	MI
Ehd2	0.662848297305831	-0.0583754139847495	adjusted	MI
Bltp2	0.626309746139175	0.0633419070345321	adjusted	MI
Rps19	0.0349845214135534	-0.320861227478627	adjusted	MI
Saraf	4.78658769418384e-06	-0.58928455782019	adjusted	MI
Rpl29	0.0306547393048653	-0.276599450543181	adjusted	MI
Idh3g	0.0300977568185559	-0.319746701326968	adjusted	MI
Eif5b	0.000625680822550553	-0.31301666840325	adjusted	MI
Rhoa	0.764338859096083	-0.041092380948366	adjusted	MI
Vcam1	2.06757289659043e-07	0.900581790877261	adjusted	MI
Adam12	3.75952882104956e-06	2.05504375000274	adjusted	MI
Rps29	0.00754992369293711	-0.592821791631816	adjusted	MI
Gpm6b	0.151669894582898	0.263988184917438	adjusted	MI
Glul	0.494428490226493	0.0873266246635816	adjusted	MI
Tmed10	0.571768744899461	0.0658098714850171	adjusted	MI
Rps25	0.0155069042705134	-0.325587023850338	adjusted	MI
Ppp1cb	0.414960556666005	-0.160386728655787	adjusted	MI
Stt3a	0.00217371878719694	0.424633058572292	adjusted	MI
Slc44a2	0.940232711399506	0.0288187931327371	adjusted	MI
Dpep1	0.602155273608884	-0.113273121056454	adjusted	MI
Myl4	0.00132357696709228	3.12161758468244	adjusted	MI
Epas1	0.673402567391675	-0.0780465347618311	adjusted	MI
Ube2d3	0.115545152051441	-0.214104865435561	adjusted	MI
Cd151	0.138576863883567	-0.173533918803852	adjusted	MI
Popdc2	0.0363453651006952	0.356958042691651	adjusted	MI
Serbp1	0.0278247683229435	-0.245879296944102	adjusted	MI
Rpl32	0.0214816863288742	-0.395291243143703	adjusted	MI
Tmem38a	0.286788262994449	-0.179759111423044	adjusted	MI
Ltbp4	0.937338228130614	-0.0163022102882037	adjusted	MI
Tgm2	0.0004556473174959	0.713559712150259	adjusted	MI
Kcnk3	0.474557924516005	0.110792495648254	adjusted	MI
Pbxip1	0.000292953089768502	0.473400198828383	adjusted	MI
Rps11	0.164691978521208	-0.211640761674169	adjusted	MI
Slc43a3	0.0155711255443385	0.320710306980419	adjusted	MI
Lman1	0.4666691551433	0.0687836584517736	adjusted	MI
Rpl36	7.448514293146e-06	-0.529372159943126	adjusted	MI
Itgav	6.15208943476933e-05	0.567668649585707	adjusted	MI
Ccnd2	0.0215005474017058	-0.310838824248604	adjusted	MI
Aldh2	0.214120347246909	-0.164152742417702	adjusted	MI
Phldb2	0.536638763365872	0.116569506170044	adjusted	MI
Smyd1	0.516124425366058	0.103729330255079	adjusted	MI
Slc38a10	0.111659624552241	0.17947422235872	adjusted	MI
Slfn5	0.382684065568997	0.12248484786954	adjusted	MI
Rnf10	0.192316705039299	-0.103136510252029	adjusted	MI
Rpl12	0.232151172614975	-0.174222649878157	adjusted	MI
Huwe1	0.0547906438933019	0.205855259000697	adjusted	MI
Amotl2	0.0443565728274213	0.262327568952917	adjusted	MI
Pebp1	3.73242493978646e-05	-0.480203403355706	adjusted	MI
Fndc5	0.0741336165026946	-0.282112651242039	adjusted	MI
Decr1	0.0103490762864	-0.46490398197039	adjusted	MI
Adamtsl3	0.897226005517343	-0.0329526670990199	adjusted	MI
Atp5mk	0.000241801913717306	-0.649392655585985	adjusted	MI
Ktn1	0.0747792195143981	-0.238565545109705	adjusted	MI
Npc2	0.0448376083799845	0.293136399072552	adjusted	MI
Hyou1	0.0201506797861054	0.399355967904494	adjusted	MI
Vegfa	0.154984112741144	0.215758291227105	adjusted	MI
Fscn1	0.641638018843805	-0.105166059173493	adjusted	MI
Rpl11	0.0114617910518089	-0.347621347132552	adjusted	MI
Ctsa	0.0547906438933019	0.243399791698384	adjusted	MI
Tbx20	2.58424299647537e-11	0.963837239666707	adjusted	MI
Junb	0.000147447496116083	0.691637692200414	adjusted	MI
Cpd	0.656262281787976	0.0509270812821747	adjusted	MI
Cycs	0.404404594916468	-0.204447727200984	adjusted	MI
Uba1	0.0238747191058168	0.203900224211141	adjusted	MI
Prdx2	8.55694515797456e-05	-0.494172927046865	adjusted	MI
Rpl37a	0.0114131552143977	-0.356835723729578	adjusted	MI
Morf4l1	0.000125098371006554	-0.351500313622378	adjusted	MI
Comt	0.000111818294284354	-0.503925677385419	adjusted	MI
Ndufa11	0.00530531600162818	-0.406775495936069	adjusted	MI
Ptp4a2	0.241789886514237	-0.127796352454466	adjusted	MI
Dld	0.0256252504227486	-0.378077158181944	adjusted	MI
Picalm	0.00930195895105683	0.466596867276391	adjusted	MI
Rpl10a	0.0194459524202543	-0.365759505001918	adjusted	MI
Ywhaz	0.015298529769683	0.280409963938819	adjusted	MI
Oat	0.0211962603351253	-0.254030815501623	adjusted	MI
Mrfap1	0.27756960111236	-0.0994777839066228	adjusted	MI
Suclg1	0.00152034272840378	-0.414715235507774	adjusted	MI
Lgmn	2.07470579715245e-05	0.604654350769599	adjusted	MI
Adprhl1	0.00227880281765236	-0.528799137325716	adjusted	MI
Mpc1	0.0121081270337356	-0.527006281863532	adjusted	MI
Rpl14	0.270283476515478	-0.14937469390265	adjusted	MI
Tubb4b	8.79417021295478e-05	0.727920839490292	adjusted	MI
Gns	0.177408511241813	0.138031656971222	adjusted	MI
Arf1	0.764123686491166	0.0404347520967407	adjusted	MI
Lmo7	0.284697215833018	0.154576971082255	adjusted	MI
Rps15a	0.129553879247975	-0.229417957094367	adjusted	MI
Atp6v0c	0.679071319713209	-0.0666989352719726	adjusted	MI
Ankrd11	0.935641731991909	-0.00953347214625055	adjusted	MI
Adamts1	0.00279242759007692	0.586319021648962	adjusted	MI
Lrrc32	0.0387811944376168	0.479699555813697	adjusted	MI
Hk2	0.793181596548162	-0.0435621240267637	adjusted	MI
Lrtm1	0.516919282006184	-0.161367446722353	adjusted	MI
Gm15500	0.278183168123995	-0.169939824483879	adjusted	MI
Tspan4	0.0698331356673218	-0.284836324879551	adjusted	MI
Asph	0.0795564389581749	-0.210617907387835	adjusted	MI
Tm9sf3	0.310386656548449	0.111083484313776	adjusted	MI
Uqcrb	0.00230812863998714	-0.491799405061786	adjusted	MI
Sdhd	0.0274443524303995	-0.306068617576738	adjusted	MI
Tacc2	0.596842520181002	-0.0844236881123551	adjusted	MI
Ndufv3	1.79314804672681e-06	-0.808903939067358	adjusted	MI
Fh1	0.0023297833686417	-0.439394159805056	adjusted	MI
H3f3b	0.360130461968495	0.0985716183528093	adjusted	MI
Rbm39	0.538222417406205	-0.061616401373964	adjusted	MI
Ankrd23	0.922161396416909	0.0245004097164887	adjusted	MI
Susd6	0.125688074942179	0.145349177799186	adjusted	MI
Ndufa3	8.43959445216563e-09	-1.00472038440521	adjusted	MI
Rps20	0.379932294103906	-0.152416692134465	adjusted	MI
Ndufa2	5.79466215588674e-06	-0.770115710118627	adjusted	MI
Ndufa8	0.0204409286562568	-0.366962868741017	adjusted	MI
Osmr	1.05136278105285e-11	1.19799844261122	adjusted	MI
Kif5b	0.798253557036757	0.0479100096063879	adjusted	MI
Rcan2	0.197639265379316	-0.150499771297551	adjusted	MI
Cnbp	6.13383851320557e-05	-0.51589624258211	adjusted	MI
Ehbp1l1	0.404322152050729	0.113882506913298	adjusted	MI
Cdc42	0.840219715161299	-0.0259400766287369	adjusted	MI
Pfn1	0.868101618615537	0.0331829431190186	adjusted	MI
Ddx3x	0.0110711059308246	-0.319013567442175	adjusted	MI
Tm9sf2	0.164361027586892	-0.166273172224876	adjusted	MI
Rnf213	0.00586283682619471	0.44722409453877	adjusted	MI
Scp2	0.00180980537413011	-0.410422616144614	adjusted	MI
Nnt	0.95885386361947	-0.0122904297555385	adjusted	MI
Arhgdia	0.187690475388652	0.202745721383419	adjusted	MI
Fkbp4	0.00134968538335639	-0.533170319795545	adjusted	MI
Septin11	0.0295323593596026	0.423976629864003	adjusted	MI
Ganab	0.00287553798704584	0.345288083198197	adjusted	MI
Acta1	0.0193864104407457	-0.738794035005365	adjusted	MI
Lhfpl6	0.00182014020240731	0.473151824773291	adjusted	MI
Cd164	0.627674693125409	-0.0697631205136877	adjusted	MI
Igfbp5	6.01401232114773e-06	0.987939363381888	adjusted	MI
Palld	0.0369134208219782	0.235939206364788	adjusted	MI
Slc4a3	0.00251141796379585	0.347596178429542	adjusted	MI
Phyh	0.0253444017661059	-0.3919075471578	adjusted	MI
Csnk1a1	0.0114026776260931	0.214398112137124	adjusted	MI
Eef1b2	0.335497991157433	-0.137589020211062	adjusted	MI
Sec62	0.447537226739242	-0.118302638338027	adjusted	MI
Rpl28	0.210938191399166	-0.198722785367417	adjusted	MI
Sdc2	0.915503874770204	-0.018351560887881	adjusted	MI
Tm4sf1	0.438827349336432	0.119768849595231	adjusted	MI
Kirrel	0.00153568724056332	0.532655455807357	adjusted	MI
Eif4b	0.000944094452325573	-0.2312201663191	adjusted	MI
Myo1c	0.00479955375229053	0.42077070758655	adjusted	MI
Sorbs2	0.0218747998391072	0.38793484852641	adjusted	MI
Ank1	0.365817029140378	-0.117083666677267	adjusted	MI
Clasp1	0.00129355805862534	0.398370724136933	adjusted	MI
Chpt1	0.0772978291201755	-0.393920574308172	adjusted	MI
Ddx17	0.000908699526095668	0.325450617064545	adjusted	MI
Slc2a4	0.656945614753567	0.0853471766099335	adjusted	MI
Ndufs3	0.0130192692827514	-0.391582525112985	adjusted	MI
Atp5mj	0.000119644861524805	-0.618078301723835	adjusted	MI
Phb	0.0105680357439872	-0.326979138446205	adjusted	MI
Plod1	0.154432069619279	0.167991595923628	adjusted	MI
Tmed9	0.659565571580695	-0.0762729236361811	adjusted	MI
Egln1	0.191374709180324	-0.177841051555495	adjusted	MI
Psmd2	0.0625872350930765	-0.196872316039551	adjusted	MI
S100a11	1.47330296332498e-06	1.22340698723996	adjusted	MI
Lmna	0.00935953332696058	0.388592411286608	adjusted	MI
Peak1	0.26305075622636	-0.130052421054922	adjusted	MI
Dlat	0.641090217303997	0.0708002644940431	adjusted	MI
Tspan3	0.498167073167152	-0.0846933364752294	adjusted	MI
Akr1a1	0.242313723421968	-0.0971557125031329	adjusted	MI
2310022B05Rik	0.000254205823580012	0.352036123831141	adjusted	MI
Ptp4a3	0.00691584256296326	-0.391850015439522	adjusted	MI
Rps26	0.538222417406205	-0.104188791317928	adjusted	MI
Pdk2	0.0836109270524907	-0.277551887024889	adjusted	MI
Col16a1	1.4558774682535e-11	1.54225681038975	adjusted	MI
Arhgef12	0.00606570954134907	0.324374890693928	adjusted	MI
Ddr2	0.0679141408276925	0.295381316289223	adjusted	MI
Wls	4.72928983997270e-09	0.609356288400522	adjusted	MI
Ndufb2	1.33479304244493e-06	-0.827878877060691	adjusted	MI
Mpc2	0.00194762999536038	-0.508995683681593	adjusted	MI
Coq9	0.0265858200244071	-0.381445636667816	adjusted	MI
Tapbp	0.0113353264680699	0.347479827036943	adjusted	MI
Cenpb	0.727472484342837	-0.0382847824950124	adjusted	MI
Usp13	0.291639587259312	0.156706907037782	adjusted	MI
Nfic	0.505289688257197	0.102199156212681	adjusted	MI
Rps21	0.00243298673469808	-0.44603647550058	adjusted	MI
Nebl	0.882023060057617	0.0329332531524166	adjusted	MI
Fyco1	0.399246069861154	-0.1439675763411	adjusted	MI
Rpl35a	0.108289048643873	-0.29207359069901	adjusted	MI
Tns3	2.07987460955356e-08	0.83989145176904	adjusted	MI
Sh3glb1	7.92004935917087e-08	-0.455569181531083	adjusted	MI
Gdi2	0.542404617048338	-0.0726864312902924	adjusted	MI
Calm3	0.367849031112619	0.124169924114303	adjusted	MI
Rgs5	0.000144186546492486	-0.759202255236736	adjusted	MI
Vdac3	0.0293706184216306	-0.291795976734515	adjusted	MI
Nomo1	0.00117679801687674	-0.304188562656094	adjusted	MI
Pxdn	0.327509892802929	0.121390246088679	adjusted	MI
Slc39a1	0.0032707753030955	0.302099286953747	adjusted	MI
Ctdsp2	0.0296643658819199	0.238270257762455	adjusted	MI
Iqgap1	0.000173795971138513	0.51441608908241	adjusted	MI
Sar1a	0.0478293609103978	-0.163606914674208	adjusted	MI
Rac1	0.970297825431322	-0.00718075353171104	adjusted	MI
Pdpn	8.01696146089213e-18	2.15429745451131	adjusted	MI
Adcy6	0.0145736664237687	0.342082803439669	adjusted	MI
Fau	0.065406717634218	-0.28135689833189	adjusted	MI
Mcl1	0.0644773010627529	-0.165470086824448	adjusted	MI
Tead1	0.0149366110639446	0.27200777881313	adjusted	MI
Fam120a	0.0999650841841437	0.172252146671755	adjusted	MI
Mcfd2	0.339952892961328	-0.120691763142029	adjusted	MI
Sod1	2.0916571147674e-05	-0.562289347585424	adjusted	MI
Ubr4	0.868863122932513	0.0263790144548606	adjusted	MI
Mfn1	0.843120550868931	0.0320248016358225	adjusted	MI
Nudt4	0.0347936541539741	0.314625378433826	adjusted	MI
Myo10	0.000284395547453394	-0.546391762252723	adjusted	MI
Stat3	4.9488929774576e-25	1.05565513906952	adjusted	MI
Tnks1bp1	0.301845621000334	0.143056912459127	adjusted	MI
Rab7	0.837343123573481	-0.0279778871181429	adjusted	MI
Myl7	0.00177094955547822	3.25649895197912	adjusted	MI
Rpl30	0.00173183724746073	-0.400262779216227	adjusted	MI
Kpnb1	0.216416280482121	0.160686471109104	adjusted	MI
Prkcsh	0.0392392542812898	0.31346164862629	adjusted	MI
Echs1	0.0122538773659591	-0.422043628052957	adjusted	MI
Prrc2b	0.266835424986904	0.159999095768254	adjusted	MI
Mapkapk2	0.916807602297358	-0.0131135997877501	adjusted	MI
Selenof	0.804634222585577	-0.0408246303772314	adjusted	MI
Coro6	0.293868883714688	0.18630603817349	adjusted	MI
Tcf25	0.100388355718655	0.134541723835481	adjusted	MI
Dgat2	0.0283844244914537	-0.439092589772051	adjusted	MI
Ivd	0.0867457019294603	-0.288634401734688	adjusted	MI
Ppp1ca	0.107994948681925	-0.196101367099278	adjusted	MI
Trak1	0.525423553343527	0.0864085363537391	adjusted	MI
Loxl3	0.00183662473469898	0.853516098611439	adjusted	MI
Ctsz	3.90301223080016e-08	0.888677634590932	adjusted	MI
Hipk3	0.483019301052682	-0.112738871494833	adjusted	MI
Mbnl2	0.584792462008086	0.108915425757572	adjusted	MI
Hba-a1	2.5399659664544e-07	-2.22609435609447	adjusted	MI
Hspa4	0.231983270810315	0.118854472098547	adjusted	MI
Tgoln1	0.0107405964359539	-0.224363966876872	adjusted	MI
Bcam	0.000417377046699237	0.429319915124039	adjusted	MI
Rbm25	0.283968190924919	0.14092766860826	adjusted	MI
Efemp1	1.09635793006512e-06	1.41282245883086	adjusted	MI
Hnrnpa1	0.477458802804137	0.0924098376756566	adjusted	MI
Hspb1	0.169928832058232	0.246537876222759	adjusted	MI
Nptn	0.255417522391369	0.124614540085098	adjusted	MI
Pcbp2	0.0688140343075444	-0.165214031195362	adjusted	MI
Ubr5	0.962145759677251	0.00631950345626728	adjusted	MI
Caprin1	0.173391260243997	-0.137246772918888	adjusted	MI
Hsd11b1	0.0489022095675098	-0.411702980728136	adjusted	MI
Rps16	0.0225046929362193	-0.282083019516899	adjusted	MI
Atp5mc2	0.00062323015741629	-0.422658840833657	adjusted	MI
Prpf8	0.0303593238807907	0.165821658949366	adjusted	MI
Ddr1	1.8877282411623e-14	1.17693845763891	adjusted	MI
Uggt1	0.0866463124540165	0.197247009757609	adjusted	MI
Lrrc2	0.000308282199035589	-0.570713162892613	adjusted	MI
Cxcl5	3.97702657668523e-10	4.52440259329354	adjusted	MI
Inpp5a	0.991950317526454	-0.00149453081560223	adjusted	MI
Dnajc3	0.085978348181628	0.184838558443821	adjusted	MI
Rps13	0.000261287991453631	-0.399218621965678	adjusted	MI
Ndufa6	8.14588981000414e-06	-0.628376132100864	adjusted	MI
Usp9x	0.157331331099022	-0.152436968437054	adjusted	MI
Ywhag	0.131405466806606	0.165061576986293	adjusted	MI
Atp6ap1	0.744610076788584	0.0482538764682089	adjusted	MI
Eif5	0.801694573381917	0.0455386541463471	adjusted	MI
Crim1	0.783063353200047	-0.036017843583569	adjusted	MI
Dpysl3	1.4125746907622e-08	1.0118540138517	adjusted	MI
F2r	0.00591238663679708	0.410069309556923	adjusted	MI
Gpam	3.10114783619415e-05	-0.811470882328633	adjusted	MI
Rpl31	0.0111971548928619	-0.465797204215703	adjusted	MI
Tcf4	0.0217461099189415	-0.224634628975259	adjusted	MI
Hnrnpab	0.269499213555057	0.131259669528957	adjusted	MI
Clip1	0.206949867427288	-0.156962018623015	adjusted	MI
Tagln	0.0199703960808636	0.764128812041298	adjusted	MI
Myzap	0.0252431913751102	-0.34354534459742	adjusted	MI
H3f3a	0.199632801766711	-0.204288512298227	adjusted	MI
Crlf1	0.000533072800982568	3.20795736890395	adjusted	MI
Sf3b1	0.855440748935447	-0.0178062771989551	adjusted	MI
Col11a1	0.0103380455656643	3.09583742637456	adjusted	MI
Psme4	0.0293706184216306	-0.342985318887226	adjusted	MI
Mia3	0.362524804099879	0.111758658312832	adjusted	MI
Ddx6	0.192339835058769	-0.17852319766913	adjusted	MI
Cfl2	0.285875612170164	-0.177038234882272	adjusted	MI
Vwa8	0.0751929603484242	-0.254314399744206	adjusted	MI
Shisa5	0.00251924611993045	0.453140495632068	adjusted	MI
Ptpn11	0.446764692301292	0.104828621052852	adjusted	MI
Trabd2b	0.552292482308164	-0.0845856468046378	adjusted	MI
Rnase4	0.000568380050939285	0.591250064051961	adjusted	MI
Islr	0.90564496976093	0.0329614547847717	adjusted	MI
BC005537	0.182337111103808	0.137222663058164	adjusted	MI
Pcsk6	0.0866152436451887	-0.322295583194079	adjusted	MI
Sel1l	0.898602728055252	0.0174817681916154	adjusted	MI
Pgam1	0.00518401461866138	0.671168324586276	adjusted	MI
Septin7	0.0900926787009837	-0.289685480616862	adjusted	MI
Vcan	1.29085271202913e-12	1.53235727975237	adjusted	MI
Fus	0.0243202515936875	0.252734765091798	adjusted	MI
Anapc5	0.964725528905633	-0.0060995889557619	adjusted	MI
Gabarap	0.0743671965849707	-0.178940348754526	adjusted	MI
Sspn	0.989106816621822	-0.00977564516284188	adjusted	MI
Kdelr2	0.000149620521360038	0.47978263753136	adjusted	MI
Eif3c	0.000253830437676897	-0.323825526603894	adjusted	MI
Samm50	0.0892822600731669	-0.220660640778166	adjusted	MI
Ahnak2	6.07801365437367e-05	0.703495006588208	adjusted	MI
Bckdha	0.00203120433104467	-0.645138371962959	adjusted	MI
Rsrp1	0.749347108548831	-0.0463889730123335	adjusted	MI
Cap1	0.0108178673931283	0.377476264325115	adjusted	MI
Svil	0.194800117443387	0.131485449935789	adjusted	MI
Cox7a2l	0.0011704123648862	-0.356193754952006	adjusted	MI
Rock2	0.653057478345251	-0.0686925289009608	adjusted	MI
Gatd3a	0.00925209419346676	-0.433615809388473	adjusted	MI
Jak1	0.196990540856508	-0.108255920626857	adjusted	MI
Capzb	0.526192284478347	0.0638245354537951	adjusted	MI
Pnpla2	0.0433286997616467	-0.273697407427587	adjusted	MI
Slc25a5	0.653534291093275	0.0710452348291869	adjusted	MI
Ndufa1	5.66234851715399e-06	-0.854924237839123	adjusted	MI
Lynx1	0.924079522799898	-0.0180034620449289	adjusted	MI
Vldlr	4.50887873320102e-06	-0.739381017912364	adjusted	MI
Eln	1.3620292263478e-08	2.18617926008032	adjusted	MI
Akt1	2.93385199869805e-05	0.396631011728206	adjusted	MI
Sparcl1	0.0338070929160812	-0.317562128734153	adjusted	MI
Tmsb10	0.0981655601541346	0.328419289429384	adjusted	MI
Ndufa12	0.001131575049844	-0.555890387929394	adjusted	MI
Tnrc18	0.159850316770256	0.251048139192998	adjusted	MI
Srpr	0.141884221456327	0.138879851214078	adjusted	MI
Hmgb1	0.000174987685814711	-0.333223681158227	adjusted	MI
Asah1	0.335943235189926	-0.115342825043781	adjusted	MI
Fzd4	0.50721017682952	-0.0909844321655737	adjusted	MI
Ap2m1	0.681958778018209	-0.0534736544969687	adjusted	MI
Aqp1	4.92312329037065e-06	-0.825241243687	adjusted	MI
Gask1b	0.108487256496107	0.288190082892743	adjusted	MI
Acacb	0.647139500236905	0.0823601021858978	adjusted	MI
Colgalt1	0.142787395328101	0.197492996641562	adjusted	MI
Rpl34	0.0745094313383083	-0.28243344917187	adjusted	MI
Trip12	0.936795253631619	-0.00634429169197044	adjusted	MI
Inppl1	0.9513617392919	-0.0101486177234478	adjusted	MI
Cluh	0.00251144844362657	0.354494798213756	adjusted	MI
Slc39a7	0.0173704708676532	0.320847696832249	adjusted	MI
Dnaja2	0.0489682375729309	-0.249047300682413	adjusted	MI
Gtf2i	0.336751868039846	-0.101382273775412	adjusted	MI
Acox1	0.189411774778509	-0.186725892733551	adjusted	MI
Nrp1	0.945105336003153	-0.0131557960188846	adjusted	MI
Bag3	0.713894089340153	0.0602413376858949	adjusted	MI
Klhl24	0.00584136147590838	-0.542314053373669	adjusted	MI
Gnb2	0.42095219399109	0.0846693853475395	adjusted	MI
Acvrl1	0.328847913608692	-0.141673263913963	adjusted	MI
Srpx2	0.77704461338526	0.0690554650441514	adjusted	MI
Bag6	0.231338142740964	0.122133568514682	adjusted	MI
Tagln2	6.42261592057015e-05	0.746435285514929	adjusted	MI
Mbnl1	0.0989113362017209	-0.301206294404909	adjusted	MI
Il1r1	3.8229260012029e-08	1.0763612587369	adjusted	MI
Cdh5	4.1229245620948e-07	-0.491413743847186	adjusted	MI
Ptms	0.0122287153555641	0.390157030437096	adjusted	MI
Eprs	0.00119569795187274	-0.311393552357389	adjusted	MI
Arf4	0.0356859014517777	0.298755570140864	adjusted	MI
Add1	0.0110983930116189	0.231150194649474	adjusted	MI
Ncstn	0.00231318987741905	0.260244882911854	adjusted	MI
Selenot	0.440128400677352	-0.13306740755011	adjusted	MI
Plxnd1	0.154257713736632	-0.215792527650142	adjusted	MI
Rcn1	0.192025474386527	0.199076773203866	adjusted	MI
Clstn1	0.842821475615354	-0.0286312205686037	adjusted	MI
Eci1	0.0291705853034476	-0.431794697977496	adjusted	MI
Tnfrsf1a	1.74972422727444e-07	0.715932854315895	adjusted	MI
Chchd3	0.000224759712907375	-0.511033783325823	adjusted	MI
Ndrg4	0.00103717015555931	0.391262308741584	adjusted	MI
Arpc1b	7.45070333636093e-06	0.733308789475761	adjusted	MI
Polr2m	0.104843129970025	-0.16506928636127	adjusted	MI
Lman2	0.811033924911716	0.0258587933623672	adjusted	MI
Gnb1	0.302211670643131	0.130402469542563	adjusted	MI
Trf	4.35073863759392e-08	0.958728445249873	adjusted	MI
Piezo1	0.14167187712592	0.24621960796332	adjusted	MI
Ephx1	0.0317180433136676	-0.413361800300891	adjusted	MI
Cds2	0.0194059276684329	0.283921979828012	adjusted	MI
S100a6	9.99861206135796e-06	0.782065615520453	adjusted	MI
Rps27rt	0.0262767310245137	-0.421484192652297	adjusted	MI
Ptk7	0.000142722971189782	0.917985968371664	adjusted	MI
Ldlr	0.00961914789533487	0.636653327314453	adjusted	MI
Ptgfrn	1.66575546990477e-13	0.889169090094897	adjusted	MI
Pafah1b1	0.96673509886341	-0.00678977156127584	adjusted	MI
Adam10	0.101527306360695	0.217584328782214	adjusted	MI
Tcp1	0.000301950230832246	-0.373003218645405	adjusted	MI
Fxyd1	0.494038275809617	-0.088287643006039	adjusted	MI
Zyx	0.000156077025838924	0.635653550381076	adjusted	MI
Zfp36l1	0.016813308906857	0.363505634959967	adjusted	MI
Sec31a	2.0497958892975e-06	0.552707392382484	adjusted	MI
Pgm1	0.0913669405529168	-0.210688467219856	adjusted	MI
Myo18a	0.0936910542221866	0.194040889706666	adjusted	MI
Neo1	0.795449679072819	0.0495327949637209	adjusted	MI
Fgfr1	9.2718179711641e-06	0.604661796217969	adjusted	MI
Os9	0.00273846347645815	0.281439069860864	adjusted	MI
Npm1	0.0102901553515257	-0.333844036734037	adjusted	MI
Ndfip1	0.970630463158281	-0.00688857868460395	adjusted	MI
Copb2	0.0952736159042541	-0.160570804312391	adjusted	MI
Ghr	0.0863235075635987	-0.330515264446348	adjusted	MI
Ppp2r3a	0.0194829370622407	-0.350897327264085	adjusted	MI
Cnn2	0.395062617233965	0.157587861581058	adjusted	MI
Acss1	0.710491660313068	0.0732953430054505	adjusted	MI
Map1lc3b	0.00170949505021875	-0.441031627884164	adjusted	MI
Mtch1	0.451381399512093	0.0910767385956593	adjusted	MI
Tacc1	0.234060172866867	0.138501081372162	adjusted	MI
Myh7	0.0204409286562568	1.12267520553226	adjusted	MI
Trim72	0.0225275466926676	0.319533801486588	adjusted	MI
Rhob	0.000503186125938547	-0.40175403859568	adjusted	MI
Tsc22d1	1.18573237915947e-07	-0.517397752192545	adjusted	MI
Fblim1	0.702242705970689	-0.0558731194210155	adjusted	MI
Stt3b	0.000842162634216078	0.333504426919706	adjusted	MI
Hnrnpl	0.99199220150289	-0.00143047991006082	adjusted	MI
Ywhab	0.49665296396372	0.0733857927916295	adjusted	MI
Amfr	0.249684126063993	0.0982907488374669	adjusted	MI
Psmc3	3.96201342746032e-07	-0.546489401966627	adjusted	MI
Ptgds	0.492511371358001	-0.151533605407335	adjusted	MI
Hnrnph1	0.255665837069968	0.132843275672598	adjusted	MI
Mgst3	1.58542404653538e-05	-0.857304077161576	adjusted	MI
Ptgis	2.72713825673494e-13	1.64073488810037	adjusted	MI
Kif1b	0.16459136271499	-0.174742036642531	adjusted	MI
Rpl27	0.119408260592506	-0.216170904681181	adjusted	MI
Fndc3b	0.000456811626966948	0.428914350157948	adjusted	MI
Emb	2.29458400323443e-09	2.09191019600762	adjusted	MI
Atp1b1	4.2822857483176e-05	0.492379560688804	adjusted	MI
Tln2	0.442150731179048	0.0893174521143927	adjusted	MI
Ctnnd1	0.0366440787049412	0.207035042594788	adjusted	MI
Pttg1ip	0.820150984125206	0.0312657645482332	adjusted	MI
Fam174b	0.416610485982412	-0.10839767610375	adjusted	MI
Sdf4	0.100214108629485	-0.171653240839736	adjusted	MI
Sorbs1	0.862263716365934	0.0344154098008041	adjusted	MI
Rdx	0.920527027472926	-0.0150388013016606	adjusted	MI
Gdf6	0.00265593667225729	1.55967674097157	adjusted	MI
Lnpep	0.960694236562075	0.00994452717050651	adjusted	MI
Scd1	0.0147261512925945	1.52244235414426	adjusted	MI
Ugp2	0.0414900166047789	-0.326434532496917	adjusted	MI
Ndufs8	2.46533899920996e-06	-0.743976906199117	adjusted	MI
Fos	1.38051375669665e-06	1.61456587054092	adjusted	MI
Tmem176b	6.24342994990101e-13	1.45636762796845	adjusted	MI
Rpl37	0.00550557688832147	-0.401120325175106	adjusted	MI
Rps28	0.341669160696616	-0.204725393678051	adjusted	MI
Plxna1	0.00248133813721697	0.422848428935545	adjusted	MI
Pfkl	0.312013048815863	0.167599224225551	adjusted	MI
Itpripl2	0.567133086821155	0.0939808465421002	adjusted	MI
Pls3	0.319609609033505	0.149929296415386	adjusted	MI
Dstn	0.000768663030147826	0.468811361117239	adjusted	MI
Scn5a	0.0306587748778503	0.300047947664206	adjusted	MI
Crtap	0.0414900166047789	0.309546064018283	adjusted	MI
Speg	0.0387586084004001	0.297524871893343	adjusted	MI
Prss23	0.241293379705985	0.210070590841368	adjusted	MI
Pea15a	0.850723873115355	-0.0397341602734188	adjusted	MI
Tpr	0.735635681291436	-0.0383351671316778	adjusted	MI
Perm1	0.993278828234839	0.00260184503126191	adjusted	MI
Prkaca	0.99332962355918	-0.00115667016997208	adjusted	MI
Ptprf	2.8869349209915e-45	2.36507586529512	adjusted	MI
Ppp1r12b	0.095517321633069	0.189460584016245	adjusted	MI
Lpgat1	0.882916080293548	-0.0266068314398097	adjusted	MI
Limch1	0.561354773316769	-0.102129374004078	adjusted	MI
Rpl27a	0.0240863221122718	-0.30505120019863	adjusted	MI
Smpd1	0.122267790666499	0.197820220744653	adjusted	MI
Uba52	2.11721374839632e-07	-0.586991218411752	adjusted	MI
Gm7536	0.561142688215214	-0.10648234709736	adjusted	MI
Matn2	0.189243762381271	0.239335347849412	adjusted	MI
Anxa1	7.82273541348845e-07	0.908144328069122	adjusted	MI
Slc6a6	0.0418830348701238	0.320304651252122	adjusted	MI
Ppp2ca	0.100046052453513	-0.17271522905216	adjusted	MI
Tspan9	0.022070469373647	0.347895721811876	adjusted	MI
Prnp	0.576171342002954	-0.0743865073421122	adjusted	MI
Cnn3	0.0902296032792528	0.227400663492124	adjusted	MI
Pkd1	0.137979793013058	0.212556063632369	adjusted	MI
Pld3	0.00935578167483201	0.315097336605083	adjusted	MI
Cyb5r3	0.21042956308386	0.208965287658956	adjusted	MI
Pcdhgc4	0.254142656918514	0.230184193706211	adjusted	MI
Man2a2	0.270117970034541	0.124102907361408	adjusted	MI
Galnt2	0.0132329006761749	0.332613030525566	adjusted	MI
Dusp1	0.49871613416924	-0.12000313785981	adjusted	MI
Fsd2	0.322034699424243	-0.163518387206944	adjusted	MI
Ppp2r1a	0.0190495851759348	0.263136452124738	adjusted	MI
Rtn3	0.223274964112877	0.117441801125537	adjusted	MI
Mycbp2	0.764483014064752	-0.0440947087959161	adjusted	MI
Nap1l1	0.168134062752543	-0.145089243546535	adjusted	MI
P4ha2	0.700911878758233	-0.0769957327485328	adjusted	MI
Eif4h	0.124143267838657	0.162433599983188	adjusted	MI
Tor1aip1	0.759005651201205	-0.0450215822497352	adjusted	MI
Srsf5	0.9768991853791	0.00135236408530365	adjusted	MI
Itga5	0.00389204043411653	0.640024251509365	adjusted	MI
Arpc2	0.658464951426561	0.057876548908737	adjusted	MI
Wdr1	0.033980180937273	0.384618087164164	adjusted	MI
Fkbp1a	0.888940676700776	0.0239682484596312	adjusted	MI
Ptprs	0.0074816291428691	0.42675355735627	adjusted	MI
Hnrnpf	0.675533043498323	-0.0550904632859334	adjusted	MI
Adgrf5	0.000141571611932948	-0.536102325652307	adjusted	MI
Dpt	0.000648608131108453	0.648175934124026	adjusted	MI
Slc16a1	0.0463906986105475	0.307375284043388	adjusted	MI
Cav1	7.97077546019578e-11	-0.669573711545099	adjusted	MI
Fem1a	0.923114061327265	-0.0162853239095299	adjusted	MI
Ube2b	0.000130958428181897	-0.615356862047338	adjusted	MI
Tkt	0.033512502220601	0.391469722249024	adjusted	MI
Furin	0.00775072662435792	0.42135398559678	adjusted	MI
Sgcb	0.0286102063634189	-0.253922586694355	adjusted	MI
Manf	0.7544595495009	0.0726985582832362	adjusted	MI
Ncor1	0.247311247507319	-0.11673790865068	adjusted	MI
Herpud1	0.00434351464805561	-0.442901595248184	adjusted	MI
Agpat3	0.359943943530471	0.116343840451731	adjusted	MI
Prpf19	0.262484277513678	-0.16143592007271	adjusted	MI
Tcf21	0.239385086586436	0.246103227032995	adjusted	MI
Ipo5	0.0345482024089433	-0.263705237393633	adjusted	MI
Rab1a	0.92825901514688	-0.0110859011539408	adjusted	MI
Htra1	0.783505895639856	0.0410418758280996	adjusted	MI
Pcdh7	0.0816988166068712	0.228919342076951	adjusted	MI
Vegfb	0.234977153920951	-0.162670323380897	adjusted	MI
Rabac1	2.13572402109026e-06	-0.494050365854167	adjusted	MI
Lpp	1.415239842901e-06	0.582648198291177	adjusted	MI
Pcyox1	0.150384674738209	-0.182239496822971	adjusted	MI
Coq10a	0.0904282003507795	-0.306668532366068	adjusted	MI
Fasn	0.0386884619934788	0.744808407258372	adjusted	MI
Fhod3	0.218603090563945	0.19627690246001	adjusted	MI
Hdgf	0.141296502472607	-0.143424546442953	adjusted	MI
Cacna1c	0.073704308188122	0.254299185655594	adjusted	MI
Luc7l2	0.345500654675846	0.143286289829195	adjusted	MI
Nrdc	0.000213082620076912	-0.357673801857458	adjusted	MI
Adam19	6.79319266011164e-14	1.36532099341832	adjusted	MI
Hif1a	0.464250867865452	0.12616305199944	adjusted	MI
Rps23	0.0381561506328066	-0.345500440669702	adjusted	MI
Lama2	0.909652960305493	0.0317830772876056	adjusted	MI
Hectd1	0.21002860690847	0.121844635940865	adjusted	MI
Abca8a	0.265934898248907	-0.197251294517501	adjusted	MI
Prrc2c	0.00154134428876766	0.377841396914568	adjusted	MI
Il11ra1	0.034351533524678	-0.236902554089913	adjusted	MI
Abi3bp	0.00330055161047514	0.915807352330817	adjusted	MI
Ephx2	0.12773013355787	-0.250653504788539	adjusted	MI
Fuca2	0.0591736617073402	0.313613855616537	adjusted	MI
Lrp6	0.923658976184241	-0.016966989463642	adjusted	MI
Clptm1	0.675194106195447	0.0523948797182695	adjusted	MI
Hexa	0.0945236930207657	0.230917681608425	adjusted	MI
Sf3b2	0.482870068358744	0.0640311770880269	adjusted	MI
Dnaja1	0.929714593316569	-0.0169427442046475	adjusted	MI
Micos10	0.0466066771364732	-0.301339588159975	adjusted	MI
Flot1	0.0660292594647033	0.225754980633294	adjusted	MI
Degs1	0.576075333291421	0.0853678790358676	adjusted	MI
Tufm	0.285197292674798	-0.157746358264306	adjusted	MI
Ran	0.600606894471831	-0.0870171719824244	adjusted	MI
Lrp10	4.81893894234668e-05	0.424344039844136	adjusted	MI
Tmem30a	0.467237766616588	-0.120683437183624	adjusted	MI
Skp1	3.23420452505497e-06	-0.522951596375879	adjusted	MI
Lclat1	0.867278830766427	-0.0330339831944729	adjusted	MI
Tmem259	0.955576811491167	-0.00873053207951292	adjusted	MI
Derl1	0.824099400867022	0.0285062320567052	adjusted	MI
Nfia	0.775920269030142	-0.0547004454250468	adjusted	MI
Septin2	0.965935090735628	0.0124844642449413	adjusted	MI
Psmd1	0.845997516008793	-0.0186566610086204	adjusted	MI
Rpl38	0.033344893726568	-0.410178055282977	adjusted	MI
Ndufc1	0.00230679807842263	-0.535971101285527	adjusted	MI
Zfp36	0.00905803515801893	0.496958826242545	adjusted	MI
Itsn1	0.0786524849738141	0.209365106833344	adjusted	MI
Kdelr1	0.494511806759644	0.100132455654867	adjusted	MI
Sh3bgr	0.105451120936247	-0.216916477923221	adjusted	MI
Eif2s2	0.000910505760797934	-0.420422065965504	adjusted	MI
Pros1	1.17382367811557e-05	0.508927573226933	adjusted	MI
Rpl3l	0.223587544407987	-0.306078432477094	adjusted	MI
Colec12	0.000487319010203271	0.711001830453791	adjusted	MI
Angptl2	0.440128400677352	-0.116801474532667	adjusted	MI
Adgra2	7.54126869278346e-05	0.821283773490084	adjusted	MI
Atf5	0.960639653445316	-0.0060651582763931	adjusted	MI
Hopx	0.0597721110549721	-0.407208222459956	adjusted	MI
Ssr2	0.678806473797392	0.0738649570321709	adjusted	MI
Stab1	5.99145965505089e-06	0.781359187983262	adjusted	MI
Cast	0.825132087998667	-0.0280740414260113	adjusted	MI
Ndufs5	0.000885858314680237	-0.503797530209559	adjusted	MI
Cd47	0.0322476023593894	0.182391298494514	adjusted	MI
Ppfibp1	0.041068271134956	0.230049270959482	adjusted	MI
Kank2	0.0785413258724318	0.161293647722013	adjusted	MI
Ski	8.61398655061998e-06	0.481660194869432	adjusted	MI
Noct	0.424873585968834	0.133838107998365	adjusted	MI
Trim54	0.0295986788322175	-0.362035974168094	adjusted	MI
Epb41l2	0.304950252994991	0.156212623309003	adjusted	MI
Ndufs4	1.84270016865527e-05	-0.653455224356075	adjusted	MI
Niban2	0.0552581850166819	0.335704519241382	adjusted	MI
Ext2	0.484073233440001	0.0877549055242011	adjusted	MI
Jam2	0.00786303859164235	-0.361300612618453	adjusted	MI
Larp1	0.242253119491512	0.121860929214161	adjusted	MI
Actr3	0.0398958352182122	0.248760392668258	adjusted	MI
Eif3f	0.142302251507558	-0.175172779921143	adjusted	MI
Tulp4	0.991391453851687	0.00249590964250382	adjusted	MI
Smpx	0.797121798844146	0.0452841273481507	adjusted	MI
Fermt2	0.0960432810836165	-0.150255067569734	adjusted	MI
P3h3	0.000586829741281165	0.662996460787209	adjusted	MI
Zc3h11a	0.00678332877686929	0.272796830772425	adjusted	MI
Rpl39	0.542455238157331	-0.126883383587018	adjusted	MI
Fitm2	0.630611010616017	0.0780363861731929	adjusted	MI
Wdr26	0.99376242123856	-0.00105813277035393	adjusted	MI
Ankrd17	0.229655113638475	0.140245393180378	adjusted	MI
Klf9	0.0997830152995401	-0.313259186159173	adjusted	MI
Capn2	0.089553060035952	0.192817665520733	adjusted	MI
Fads3	0.440449358352851	0.139355016223111	adjusted	MI
P3h1	0.00333413695957651	0.520149019678212	adjusted	MI
Hk1	1.00511268939016e-07	0.7135580182059	adjusted	MI
Pik3r1	0.0457381046703948	0.251457107322126	adjusted	MI
Mxd4	0.172567987528203	-0.20116397993628	adjusted	MI
Bmpr2	0.931605826168574	0.0225965603128919	adjusted	MI
Fosl2	0.000356527814966983	0.653213889541521	adjusted	MI
Rab2a	0.204863078206292	-0.126319153388162	adjusted	MI
Akt2	0.277620990352965	0.137159788434732	adjusted	MI
Tgfbr3	0.602025041795135	0.0983884684941235	adjusted	MI
Sulf1	8.53975100861893e-16	1.56835928061289	adjusted	MI
Spag9	0.0654750159345393	-0.222005612858609	adjusted	MI
Agl	0.855440748935447	-0.0256087800038921	adjusted	MI
Tns2	0.974320440037105	0.00649978976242841	adjusted	MI
Tmem106b	0.103164656913086	-0.309365178644311	adjusted	MI
Macrod1	0.109955897291348	-0.318791205161985	adjusted	MI
Kidins220	0.17640237447451	0.161001360807887	adjusted	MI
Npr3	0.0355761793527767	0.634879698938659	adjusted	MI
Trak2	0.243661984834431	0.158129368107345	adjusted	MI
Ccdc47	0.15193312938296	-0.181300226795686	adjusted	MI
Isca1	0.0694239431696619	-0.23975858219496	adjusted	MI
Spop	0.115707290151278	-0.155599519627503	adjusted	MI
Magt1	0.0341815169629072	-0.289595372642379	adjusted	MI
Eef1d	0.0820373620264723	-0.236100876719961	adjusted	MI
Jup	0.807829291163099	-0.0359036944585768	adjusted	MI
Calm2	0.599216276669986	-0.0637697563894259	adjusted	MI
Twsg1	0.0421338492042477	0.268872730778929	adjusted	MI
Atrx	0.443432613378489	-0.145325871219793	adjusted	MI
Itga1	0.0172276115336148	-0.25167041011282	adjusted	MI
Ccl9	2.53394461255532e-14	1.9006178539339	adjusted	MI
Brd2	0.845997516008793	-0.0284981235091726	adjusted	MI
Slit3	7.24774222003291e-11	1.57409977521032	adjusted	MI
Ly6a	0.696414858725774	0.0761117684414249	adjusted	MI
Eif3h	0.106507366816338	-0.199559909263283	adjusted	MI
Plin3	0.0299505437485194	-0.317735294366788	adjusted	MI
Prdx3	0.000149014372999876	-0.669539167871918	adjusted	MI
Cd44	2.04802781562652e-12	1.85716889111363	adjusted	MI
Celf2	0.101835606546788	0.173072761800164	adjusted	MI
Mical2	0.00409613129656073	0.566277586590024	adjusted	MI
Rpl5	0.0152448618714909	-0.351554097542327	adjusted	MI
Ifitm2	0.00107592203770769	0.404614326321338	adjusted	MI
C4b	1.8877282411623e-14	2.95761932468977	adjusted	MI
Slc16a2	0.000260684671325097	0.775008568275291	adjusted	MI
Arcn1	0.948865039023723	0.00810135711511244	adjusted	MI
Cebpd	0.000301950230832246	0.637365949854885	adjusted	MI
Smarca4	0.0725392814644719	0.221139660116682	adjusted	MI
Fhl1	5.952967951421e-09	0.917888260276549	adjusted	MI
Tmed7	0.735279756023566	-0.0677173702901685	adjusted	MI
Gpc4	0.00552768597524169	0.421211556066951	adjusted	MI
Gnpat	0.252297363707678	-0.146940454219832	adjusted	MI
Mat2a	0.162086341511235	-0.141887920463479	adjusted	MI
Dse	8.16636963887864e-06	0.986764309126369	adjusted	MI
Ttc3	0.0301393743398389	-0.231620310060048	adjusted	MI
Phb2	0.0249686728738623	-0.256633979081965	adjusted	MI
Dnajc10	0.898602728055252	-0.0178568830509062	adjusted	MI
Metap2	4.01309092022838e-06	-0.38773202384059	adjusted	MI
Nek9	0.633297398704361	0.0582318317627965	adjusted	MI
Xdh	0.763833561936839	0.052643580965379	adjusted	MI
Cebpb	0.917970922894421	-0.026245291638485	adjusted	MI
Raph1	3.28763610802645e-07	0.837928993735646	adjusted	MI
Cct2	0.386370446230297	-0.0941530014033796	adjusted	MI
Dennd5a	0.637145575999843	0.0562576644796171	adjusted	MI
Snrnp70	0.0694880648394001	0.269223339781695	adjusted	MI
Atp1b3	0.028386400576034	0.260874201013358	adjusted	MI
Akap12	0.942086990486303	-0.0107322046101818	adjusted	MI
Fads2	0.000420501987549234	0.826360567028318	adjusted	MI
Rpl22	0.0414900166047789	-0.293795202165361	adjusted	MI
Rbms1	0.0291318315517978	0.234135762080307	adjusted	MI
Cavin2	0.00221650308958664	-0.451714906740177	adjusted	MI
Sulf2	2.70669742526203e-16	1.01600885740015	adjusted	MI
Doc2g	8.95382275907576e-05	-0.577708590202322	adjusted	MI
Lrpap1	0.284423210622856	-0.131359139307702	adjusted	MI
Serpinb6a	0.18705648089719	-0.176287844783081	adjusted	MI
Nckap1	0.455236268785696	0.0997805202196858	adjusted	MI
Smtn	0.405463966423095	0.14493421580618	adjusted	MI
Fgl2	7.56683028953997e-11	1.39263392570875	adjusted	MI
Pcbp1	0.282145878199068	0.141834391493442	adjusted	MI
Btf3	0.00262016335700564	-0.320134346843341	adjusted	MI
Vmp1	0.694516421277419	-0.0861556981958526	adjusted	MI
Vgll3	0.00250789118755929	0.643246553526199	adjusted	MI
Mtdh	0.947309437165734	0.01004812370269	adjusted	MI
Flii	0.242176113283132	0.132281794926225	adjusted	MI
Dlc1	0.263860640013046	0.130443025571283	adjusted	MI
Tpm3	0.0341757263752409	0.349427399885092	adjusted	MI
Adam15	0.0765770781291207	0.226334853442551	adjusted	MI
Ahcyl1	0.66719749132734	0.0373273974195402	adjusted	MI
Fastk	0.0973956161789925	-0.196939401878978	adjusted	MI
Cdc37	0.051133318801881	-0.185282911267219	adjusted	MI
Clic5	0.122492752249045	0.286617915433092	adjusted	MI
Mef2a	0.99124626393654	0.00283084456128952	adjusted	MI
Epn1	0.990448702089592	0.00227793679668087	adjusted	MI
Lipa	0.236680826593316	0.171019097710696	adjusted	MI
Ptgr2	0.0253178607390538	-0.310555935992382	adjusted	MI
Dhrs3	0.682848000055368	0.0677983297595171	adjusted	MI
Golim4	0.00410483477602967	0.312459170418079	adjusted	MI
Map3k20	0.937262928302799	-0.010530151661595	adjusted	MI
Oaz2	0.18436970290581	-0.162663822696283	adjusted	MI
Akr1b1	7.38690703021688e-06	-0.704654905904654	adjusted	MI
Ecpas	2.65779220048056e-06	-0.498062320305221	adjusted	MI
Cd93	0.182275148022074	-0.19300390104948	adjusted	MI
Dazap2	0.00148453054063079	-0.301247813836595	adjusted	MI
Cpxm1	1.92167363393586e-11	1.38187602493466	adjusted	MI
Pdcd6ip	0.0144565585866107	0.298828154305045	adjusted	MI
Cacna2d1	0.0767648268507625	-0.315763051187651	adjusted	MI
Megf8	0.0526327761773771	0.296078083050377	adjusted	MI
Psmc1	3.98959845548004e-05	-0.491797418703841	adjusted	MI
Dcaf8	0.124862297174348	-0.188210570109752	adjusted	MI
Marchf6	0.157620759141542	-0.208235170260366	adjusted	MI
Rab1b	0.085296269205647	-0.141357006117698	adjusted	MI
Cct7	5.88889110464369e-05	-0.342471464559914	adjusted	MI
Acot13	0.000161603818029824	-0.579244176301896	adjusted	MI
Slc12a4	0.00169022729083112	0.424130343682911	adjusted	MI
Sec63	0.945767906548468	-0.0103892773419328	adjusted	MI
Hjv	0.992447688751566	-0.00148779306080301	adjusted	MI
Rad23b	0.756072615633726	-0.0444592543761425	adjusted	MI
Morf4l2	0.172567987528203	0.180411984681936	adjusted	MI
Fads1	9.06915665679931e-05	0.506716425953545	adjusted	MI
Tpt1-ps3	0.765983411178812	-0.0467275566381185	adjusted	MI
Cct4	2.48258024349354e-06	-0.436518033764901	adjusted	MI
Pmepa1	0.0114191148802783	0.441511332052347	adjusted	MI
Aars	0.026014096085544	0.288111865795369	adjusted	MI
Golgb1	0.417341556066221	0.117309975865399	adjusted	MI
Ndufa7	2.63196186256731e-05	-0.634044806463723	adjusted	MI
Fbxo40	0.723283394887236	-0.0663811215483212	adjusted	MI
Ube2r2	0.00901671870853144	-0.213182774297838	adjusted	MI
Bst2	0.405883752563429	0.148980303756833	adjusted	MI
Ptp4a1	0.012749908330185	-0.364547029219011	adjusted	MI
Mknk2	0.000262717788400598	-0.359030929384799	adjusted	MI
Fkbp3	2.8286847559742e-05	-0.670178937486088	adjusted	MI
Polr2a	0.108289048643873	0.224078404029411	adjusted	MI
Lrp5	0.687004410364559	-0.0678201532834365	adjusted	MI
Sidt2	0.00129049956287053	0.384964522120329	adjusted	MI
Maged2	0.00102874456269841	0.447611156897342	adjusted	MI
Gpx1	0.0514578494068979	0.335977425973633	adjusted	MI
Slc39a14	0.000105744064236884	0.670514553827963	adjusted	MI
Rab14	0.944426550942842	0.00687743619749447	adjusted	MI
Adipor1	0.0037988877576581	-0.23061407993358	adjusted	MI
Sh3bgrl	0.619670235668215	0.121447858188138	adjusted	MI
Anxa5	0.174199791476558	0.178789943811687	adjusted	MI
Parva	0.000955213455742334	0.350656370157386	adjusted	MI
Dnajb11	0.561354773316769	0.0994377735752801	adjusted	MI
Fzd2	1.10137303688052e-06	1.18042852372981	adjusted	MI
Fcgrt	0.47859446804488	-0.0884113838170212	adjusted	MI
Cd9	0.0956522285658783	0.272397859049795	adjusted	MI
Slk	0.0031299722519207	0.398526000514918	adjusted	MI
Creb3l2	2.59622091830039e-10	0.975261010791862	adjusted	MI
Ankrd40	0.405550128644982	-0.107857139691216	adjusted	MI
Dctn1	0.876363300580804	0.0226209304753579	adjusted	MI
Pecam1	0.0460863591164369	-0.195587319650851	adjusted	MI
Cpt2	0.00780206734536131	-0.471568707025448	adjusted	MI
Hnrnpa0	0.991219962249014	-0.0019065967954791	adjusted	MI
Ccser2	0.000566861019990986	-0.369878860535424	adjusted	MI
Eif3b	0.854802681519832	-0.0261606544458022	adjusted	MI
Abcc9	0.857344102298052	-0.0468264799563214	adjusted	MI
Rbfox2	0.00580101814911905	0.322639972306132	adjusted	MI
Atp11a	0.000202388002205082	0.402860818393787	adjusted	MI
Unc45b	0.803127768509639	0.029589043889647	adjusted	MI
Cct5	0.0331400075375016	-0.261928567323612	adjusted	MI
Itgb1bp2	0.124452187713293	-0.228083908206662	adjusted	MI
Acin1	0.00149545260263997	0.423490886130425	adjusted	MI
Gls	0.406548531161878	-0.113046914108581	adjusted	MI
Spon2	1.36302035964387e-16	2.70683855738275	adjusted	MI
Gpcpd1	0.0058277457206074	-0.598141918713151	adjusted	MI
Mrpl42	0.000115515133849466	-0.538633961825977	adjusted	MI
Mrpl12	0.241337901546753	-0.158137306701557	adjusted	MI
Retreg1	3.70734328552748e-06	-0.764920255313008	adjusted	MI
Ubap2l	0.00348585194350091	0.277379867662975	adjusted	MI
Timm23	0.001638867810142	-0.412316052647363	adjusted	MI
Cct8	0.0211025648188082	-0.238981243320146	adjusted	MI
Col15a1	0.080689242748204	0.300100559508971	adjusted	MI
Nectin2	0.304918067458644	0.143581376860056	adjusted	MI
BC004004	0.0014797386022113	-0.426159581787589	adjusted	MI
Nmt1	0.921975170181985	0.0150756566281177	adjusted	MI
Igf1r	0.224521208804952	0.220450988789856	adjusted	MI
Csrp1	0.0177660068963614	0.373925372901214	adjusted	MI
Rbm24	0.0201980660059586	0.2428271719386	adjusted	MI
Usp47	0.000675913833422495	-0.362614279981499	adjusted	MI
Gm49909	0.724828089836381	-0.0682586810741766	adjusted	MI
Copg1	0.00224949117308963	0.428763933503863	adjusted	MI
Selenon	1.03766807038364e-05	0.632521116893926	adjusted	MI
Bmper	0.00424680983250877	0.705871628299517	adjusted	MI
Esd	0.109431216264813	-0.244185933013363	adjusted	MI
Psmb4	7.62472403303366e-05	-0.370945446243511	adjusted	MI
Mast2	0.0529012978916288	0.25526917610801	adjusted	MI
Bag1	6.10233779218607e-05	-0.454095718926403	adjusted	MI
Abcf1	0.710822358701217	-0.0495570789618213	adjusted	MI
Acads	0.0343270263795074	-0.346002102324743	adjusted	MI
Tor1aip2	0.0700513195759907	-0.176359518567314	adjusted	MI
Hnrnpul2	0.857344102298052	-0.0254410389419172	adjusted	MI
C1ra	1.42834986541134e-07	1.21771464098161	adjusted	MI
Hnrnpc	0.0264217800223924	-0.249731883198341	adjusted	MI
Ptbp1	0.0101410352104548	0.393808548190771	adjusted	MI
Tcn2	0.0999650841841437	0.230150079923546	adjusted	MI
Emc10	0.135584857526318	0.167381479131944	adjusted	MI
S100a4	4.2856228668007e-05	1.4683037358592	adjusted	MI
Egfr	4.2941184031533e-07	1.04491898415797	adjusted	MI
Tmem109	0.0144874082858387	0.254298152552441	adjusted	MI
Ociad1	0.282143408347995	-0.0996458232413324	adjusted	MI
Cdkn1a	7.60400799467033e-18	2.042654131043	adjusted	MI
Snd1	0.0295039066147414	0.271812757640025	adjusted	MI
Lrrc17	2.2076991913636e-05	1.24048450717619	adjusted	MI
Dbi	0.73734445433812	-0.0625706052273969	adjusted	MI
Tgfbr2	1.46172671809461e-07	0.687163440597372	adjusted	MI
M6pr	0.561165652693445	-0.0871267465492744	adjusted	MI
Slmap	0.976628356786222	-0.00555990034882129	adjusted	MI
Mt1	0.00849628646627976	0.452759633247959	adjusted	MI
Gstp1	0.161865932998	-0.215915939880463	adjusted	MI
Usp19	0.645325341132813	0.062543907433196	adjusted	MI
Art3	0.0661659565008616	-0.29440968295654	adjusted	MI
Agrn	0.365507926326645	-0.132780283802493	adjusted	MI
Septin8	0.0100285717201498	0.287944218422407	adjusted	MI
Klf6	0.0507078870710562	-0.203367335278394	adjusted	MI
Tmem176a	6.8623847050557e-14	1.49150008241081	adjusted	MI
Baz1b	0.162551925748635	0.165329833263994	adjusted	MI
Npepps	0.407328778687003	0.0856439966268768	adjusted	MI
Thrap3	0.522998647253975	0.0700584186474279	adjusted	MI
Mlf2	0.27558729683329	-0.115766920256981	adjusted	MI
Ilrun	0.923104176305929	-0.0121029260904051	adjusted	MI
Scpep1	0.00240760458858962	0.510889527472616	adjusted	MI
Fxr1	0.0325693863938732	-0.264855393450745	adjusted	MI
Aff4	0.807488231098971	0.0402661669953026	adjusted	MI
Tmem123	0.965745174171759	0.00692938944723751	adjusted	MI
Anp32b	0.698962818698641	-0.0586546728550006	adjusted	MI
Txn2	0.000227974858542724	-0.34132069548197	adjusted	MI
Mgat1	0.185392804459633	0.174201898509137	adjusted	MI
Clip4	0.00029430547793636	0.384794063750989	adjusted	MI
Csnk2a1	0.110708124014126	-0.131974842149417	adjusted	MI
Set	0.88275077005341	-0.0213681787304619	adjusted	MI
Mgrn1	0.0676153421563449	0.17583066925298	adjusted	MI
Nppb	0.19303835195413	0.306201132258824	adjusted	MI
Larp4b	0.411365116049062	-0.0865314496807598	adjusted	MI
Ptprb	0.0608648877555623	-0.235793636140455	adjusted	MI
Prdx6	0.00299122216125089	-0.373255929463494	adjusted	MI
Esyt1	0.00434960387305161	0.465987357402224	adjusted	MI
Rock1	0.783505895639856	-0.0571753769918262	adjusted	MI
Gyg	0.103135750228084	-0.223240504137851	adjusted	MI
Gfpt2	2.93252969099536e-28	1.83486458930047	adjusted	MI
Glud1	0.00942848839550707	-0.20141242989968	adjusted	MI
Cct3	0.748765938341264	0.0504818762667544	adjusted	MI
Gstm2	0.448670700724363	-0.132669362973524	adjusted	MI
Zfp91	0.296950237354601	-0.132092931965069	adjusted	MI
Prrx1	0.23563651084358	-0.21207336122235	adjusted	MI
Me1	0.00466245986882996	-0.339531163589663	adjusted	MI
Elob	0.0131475469856407	-0.314182290596964	adjusted	MI
Inhbb	0.0680608791325608	0.567089307695413	adjusted	MI
Cdh13	0.687004410364559	-0.0569438850122641	adjusted	MI
Bcap31	0.0416739630172462	-0.251215737389548	adjusted	MI
Srebf2	0.00394418009581425	0.480135057134839	adjusted	MI
Xbp1	0.00223835122108016	0.436776191101958	adjusted	MI
Ppp1cc	0.958976817529686	-0.00706029170070818	adjusted	MI
Galnt1	0.0126616618669463	-0.260703775419744	adjusted	MI
Ctbp1	0.634950817347373	0.0528299638854028	adjusted	MI
Numa1	0.9513617392919	0.011402949582878	adjusted	MI
Gstm1	0.476165374370982	-0.131146000847634	adjusted	MI
Acadsb	0.0574636474692744	-0.360557004224354	adjusted	MI
Ncor2	0.00186197983596019	0.467556406037998	adjusted	MI
Cat	0.0270445524293079	-0.323722559410119	adjusted	MI
St13	0.00999512673961416	-0.260373679750958	adjusted	MI
Ap2b1	0.0159275369876632	0.291583793226548	adjusted	MI
Ewsr1	0.0837590520207848	0.16462887078263	adjusted	MI
Ccni	0.0887840158667262	-0.220346107753471	adjusted	MI
Atp2b1	0.776205151197523	0.0397600096416984	adjusted	MI
Atf4	0.406548531161878	0.13567150583654	adjusted	MI
Arhgap35	0.0035403303903689	0.35057271527589	adjusted	MI
Tram1	0.614136952390365	0.0833530210492594	adjusted	MI
Trpc4ap	0.183915085226311	-0.120288076027833	adjusted	MI
Pkia	0.00141636648099767	-0.664969694580946	adjusted	MI
Spacdr	0.574748252858193	-0.0928509215997079	adjusted	MI
Ubr3	0.329411668303677	-0.160140113600215	adjusted	MI
Smarcc2	0.867278830766427	0.0225023441344773	adjusted	MI
Drap1	0.538612320303068	-0.0868912095691484	adjusted	MI
Fkbp8	0.546497642490313	-0.0727918754425467	adjusted	MI
Shc1	0.00143173227095535	0.364373944126483	adjusted	MI
Myh10	0.000102637470273778	0.583428489721781	adjusted	MI
Gvin1	0.0536508241367203	-0.359649904279067	adjusted	MI
Slc27a1	0.385868174610219	-0.103515546841985	adjusted	MI
Hibadh	0.0257697518016441	-0.351639849241728	adjusted	MI
Icam1	4.36097751643302e-06	0.770950572031444	adjusted	MI
Glmp	0.456432218541671	0.131941383558653	adjusted	MI
Slc6a8	0.839468269191446	-0.030911635815824	adjusted	MI
Cttn	0.0852368560628781	0.273586603625362	adjusted	MI
H13	0.0860000763254543	0.292502801204565	adjusted	MI
Tpp1	0.211931880322108	0.140719545261284	adjusted	MI
Cct6a	0.156459568221067	-0.184947194430032	adjusted	MI
Rbbp7	0.0746649184585864	-0.196836858591323	adjusted	MI
Ergic3	0.677167570464058	0.0597217319157789	adjusted	MI
Arl6ip1	0.965003229936223	0.0119071998206731	adjusted	MI
Nceh1	0.347276916234447	-0.131462124323094	adjusted	MI
Bcl9l	0.0500228465859622	0.283385163684458	adjusted	MI
Jund	0.0203832487130231	0.245411303832613	adjusted	MI
Stk11	0.643151426700865	-0.059222142681877	adjusted	MI
Hmox1	2.07852554484866e-08	1.68767696623645	adjusted	MI
Por	0.228160077420489	0.152736263746623	adjusted	MI
Ppic	0.324272133118644	0.185225678240743	adjusted	MI
Amotl1	0.707494320844978	0.0586043599305656	adjusted	MI
Ap2a2	0.613698129443893	0.0544348193485564	adjusted	MI
Fbxo32	0.0533738266093148	-0.387759642055863	adjusted	MI
Srsf1	0.113308980908583	0.193999442920207	adjusted	MI
Tmem245	0.48797497007836	-0.118199660265902	adjusted	MI
Matr3	0.163817985925023	-0.213966760324932	adjusted	MI
Sfpq	0.000646473615324783	0.499993257934096	adjusted	MI
Rab10	0.776606625184997	0.0357682762671702	adjusted	MI
Supt5	0.952446909660129	0.00665248836344883	adjusted	MI
Pacsin2	0.776205151197523	-0.0416544956169196	adjusted	MI
Dcbld2	0.00421877445763355	0.473646636814901	adjusted	MI
Cdk16	0.00927644114979715	0.226227549452875	adjusted	MI
Hp1bp3	0.436068257341832	0.082048090031323	adjusted	MI
Bzw1	0.797662568404461	-0.0396680105810213	adjusted	MI
Rpl35	0.0797383135558728	-0.288694388362441	adjusted	MI
Ybx3	0.14100725097213	-0.139498563212527	adjusted	MI
Trim63	0.0901860945513786	-0.271799875492754	adjusted	MI
Lama5	0.874369180542904	0.0384320152742962	adjusted	MI
Arl1	0.370634044385575	-0.0961571828299942	adjusted	MI
G3bp1	0.788349245000965	-0.0318066934249021	adjusted	MI
Inhba	0.00953583434737254	1.01738712905097	adjusted	MI
Vasn	7.81633082503848e-06	0.947819799117523	adjusted	MI
Plin4	0.0831267726529008	0.211540572367382	adjusted	MI
Col6a3	1.6753374541267e-13	1.22420074173856	adjusted	MI
Ikbip	0.0151705906374253	0.31678385914084	adjusted	MI
Paics	0.018332123977844	-0.28155252478463	adjusted	MI
Tax1bp1	0.153925874187729	-0.15673325165107	adjusted	MI
Arhgef17	0.172888401114393	0.198830862785277	adjusted	MI
Rab11b	0.367334381797771	-0.117346297163921	adjusted	MI
Amd1	0.0409801183119992	-0.286997215430695	adjusted	MI
Clic1	0.00065560632225008	0.545053966713495	adjusted	MI
Antxr1	0.00156958587054785	0.649129189077676	adjusted	MI
Ier2	0.331806454565777	-0.166387454215043	adjusted	MI
Slc25a12	0.765821988775536	-0.0526001872101343	adjusted	MI
Srsf3	0.225760410237818	0.150444772123852	adjusted	MI
Ncln	0.0239939570660834	0.242014537025447	adjusted	MI
Hnrnpm	0.0115624119963292	0.324776424086974	adjusted	MI
Tmod3	0.357451118651664	-0.115444869723073	adjusted	MI
Rbpms	0.989296388053488	0.00250021735872557	adjusted	MI
Kcne4	6.24089213468679e-05	1.2281441822123	adjusted	MI
Creg1	1.14382732392702e-05	-0.476541396250502	adjusted	MI
Mgst1	0.207302371259131	0.255457350449942	adjusted	MI
Art1	0.0554255318808081	-0.372652797749388	adjusted	MI
Nbr1	0.0840304153216265	-0.178384292833691	adjusted	MI
Slc20a2	0.448043465476243	-0.0756912645696829	adjusted	MI
Ipo7	0.000127143627088574	-0.387784607877178	adjusted	MI
Sdcbp	0.704100563660423	-0.0645008306287724	adjusted	MI
Actr2	0.979735913348309	0.00462503007972092	adjusted	MI
Utrn	0.591229563712125	-0.0748412005312169	adjusted	MI
Srsf11	0.00256947993954393	0.387301586212595	adjusted	MI
Tmem50a	0.0346702752711992	-0.239443782501463	adjusted	MI
Pja2	0.129494480051807	-0.197968659385934	adjusted	MI
Cox8a	0.204322894408241	-0.16399286641112	adjusted	MI
Ndst1	0.0316244493753309	0.284173277697951	adjusted	MI
Cdc42bpb	0.430736964814301	0.117895260827278	adjusted	MI
Pkd2	0.0113000215229758	0.262333364831108	adjusted	MI
Igsf8	0.00217599030437921	0.533544009235683	adjusted	MI
Mbtps1	0.00971869756201665	0.269220846114391	adjusted	MI
Reck	0.681566932003065	0.0929508896527197	adjusted	MI
Aldh1a1	0.937719103704137	-0.0197097440392769	adjusted	MI
Hsdl2	0.0042674265095271	-0.476399751566964	adjusted	MI
Dctn2	0.455236268785696	-0.0860683477363715	adjusted	MI
Cdv3	0.272653503747903	-0.119227424041134	adjusted	MI
Psmb7	2.91374217529122e-07	-0.575606505668292	adjusted	MI
Rnf187	0.84476949431093	0.0198171484261321	adjusted	MI
Capza2	0.196691240811606	-0.190187938827432	adjusted	MI
Srsf2	0.0240800200313533	0.222012082989589	adjusted	MI
Phldb1	0.0495203587584697	-0.304820574627785	adjusted	MI
F3	0.474274785434443	-0.142655259493017	adjusted	MI
Adamtsl2	2.60816608509253e-06	1.368393549999	adjusted	MI
Slc12a7	0.00635231099988838	0.35235265631356	adjusted	MI
Man2b2	0.000725719252952211	0.447781568169098	adjusted	MI
Ltbp2	0.00266032617927402	1.44684096209046	adjusted	MI
Notch2	1.99117230816659e-06	0.663624974297264	adjusted	MI
Lasp1	0.163819961386871	0.246860664829781	adjusted	MI
Lims1	0.0630785345405223	-0.346261591757026	adjusted	MI
Ube3a	0.1236041206311	-0.326062888052245	adjusted	MI
Myof	5.3532757370543e-12	1.35496733027435	adjusted	MI
Kmt5a	0.712749680028815	0.0630135883224792	adjusted	MI
Syngr2	0.852959184531882	-0.0250095935111309	adjusted	MI
Selenow	0.000836683120856332	-0.332156408827087	adjusted	MI
Psmb1	0.00110440502475265	-0.378171121238798	adjusted	MI
Stip1	0.1236041206311	0.229860016758368	adjusted	MI
Ank	0.461466981536732	-0.127787840294478	adjusted	MI
Gas1	0.021730863204672	0.471650577606172	adjusted	MI
Nono	0.31618157982083	-0.135188620829439	adjusted	MI
Bpnt2	0.585208114851856	-0.100031371620887	adjusted	MI
Anp32a	0.320444610627089	-0.130599208881969	adjusted	MI
Cisd1	0.00492530777406772	-0.405817545034108	adjusted	MI
Antxr2	0.932509037199125	0.0127544063422742	adjusted	MI
Tmem65	0.108494055720404	-0.307938022090193	adjusted	MI
Srsf6	0.0373983273985614	0.219461126674022	adjusted	MI
Lonp1	0.96308463051726	-0.00763549411449232	adjusted	MI
Ndufb3	0.00030024445712906	-0.590097197587308	adjusted	MI
Slco3a1	0.00448623980505673	0.405906618429361	adjusted	MI
Cox6a1	0.631000773113136	0.0769616549731305	adjusted	MI
Nars	0.0833795837883931	-0.177184287334428	adjusted	MI
Pum2	0.0672653637490806	-0.276937467454518	adjusted	MI
Insr	0.188164378695452	0.179547371274398	adjusted	MI
Rcn2	0.366149411479628	-0.110429542937789	adjusted	MI
Ube2h	0.283119747276976	-0.145321205482189	adjusted	MI
Itga7	0.000541526908312361	0.407373347846642	adjusted	MI
Nap1l4	0.139019576248653	-0.154785594451636	adjusted	MI
Hint1	0.0221419493151319	-0.302917224110482	adjusted	MI
Bnip2	0.0351082731139053	-0.184902055396573	adjusted	MI
Nudt3	0.596135691074352	-0.0645168393814507	adjusted	MI
Spcs3	0.956381967350771	0.011099932951716	adjusted	MI
Slc3a2	0.0245345252560284	0.336546806907604	adjusted	MI
Mapk1	0.179599000057035	-0.134725892762835	adjusted	MI
Lats2	0.270905463325934	0.16180610656114	adjusted	MI
Actr1a	0.662003586004358	0.0566238372543121	adjusted	MI
Tnks2	0.0315329722806413	-0.234686461600994	adjusted	MI
Chmp4b	0.873118447024359	0.0258303574102598	adjusted	MI
Htra3	0.00110445507062203	0.595923610801318	adjusted	MI
Slc1a5	0.0361305401924611	0.377474900073149	adjusted	MI
Swi5	3.85917190537997e-05	-0.389119392493351	adjusted	MI
Hes1	0.54828793552529	0.0954748486223005	adjusted	MI
Sh3pxd2a	0.438357192902039	0.114466256829473	adjusted	MI
Ndufb6	0.00269853936135985	-0.450799665057476	adjusted	MI
Grb14	0.240555930473215	-0.208352812768304	adjusted	MI
Itfg1	0.0701456415475248	-0.238077783877992	adjusted	MI
Ehd1	0.502702776185523	-0.104303056134068	adjusted	MI
Cnot1	0.669720733443052	-0.0484145756995244	adjusted	MI
Paip2	7.35408453765522e-07	-0.536705470735301	adjusted	MI
Bmpr1a	0.0872560698782298	-0.232992716436442	adjusted	MI
Ube2m	0.677265196943697	-0.0743263849832049	adjusted	MI
Akap13	0.047438273737137	0.23977527420935	adjusted	MI
Lpin1	0.000247735603406709	0.508642823513932	adjusted	MI
Etf1	0.774437167639097	-0.0454964418641152	adjusted	MI
Park7	0.00676894971938737	-0.34331035748255	adjusted	MI
Pnisr	0.32456085495245	0.120438591525002	adjusted	MI
Erp44	0.634594918051635	0.0641718601355227	adjusted	MI
Grsf1	0.283919566745751	-0.141369383826024	adjusted	MI
Ddx24	0.541639871211018	0.0749161339011626	adjusted	MI
Extl3	0.0858000103588705	0.17275114706466	adjusted	MI
Rrad	0.03654451255495	0.324367654323535	adjusted	MI
Rbm20	0.269978668381056	0.148396333299648	adjusted	MI
Rapgef1	0.619895644401511	0.068766254189056	adjusted	MI
Xirp1	1.10675958364199e-06	0.893429269673414	adjusted	MI
Gna12	1.03447585685443e-07	-0.408690328075044	adjusted	MI
Yme1l1	0.073105470440157	-0.24218514919052	adjusted	MI
Opa1	0.602461683038936	-0.0830830042958296	adjusted	MI
Zmiz1	0.000478214475874764	0.444587662944176	adjusted	MI
Pten	0.00966382373416575	-0.285028737704903	adjusted	MI
Tspan31	0.37938294386331	0.126729905707399	adjusted	MI
Rhoc	0.413541185395349	0.152576530429907	adjusted	MI
Mvp	0.809126349615094	-0.0388187747126075	adjusted	MI
Kdr	0.733759197832597	-0.0590698510066115	adjusted	MI
Ywhaq	0.346801737487701	-0.113566826754112	adjusted	MI
Pptc7	0.883274969551062	-0.0294868190938832	adjusted	MI
Mgll	0.00153948411764443	-0.287534115139481	adjusted	MI
Msi2	0.843819915597885	-0.0370513147684553	adjusted	MI
Psmd3	0.900108295067312	0.0189191564543157	adjusted	MI
Esrra	0.693369465478897	0.0602891067679232	adjusted	MI
Mef2d	0.67977863109871	0.0553340788897757	adjusted	MI
Atl3	3.96201342746032e-07	0.681839124929618	adjusted	MI
Fam210a	0.240284190290945	-0.188289609761409	adjusted	MI
Clcn4	0.997724628698824	-0.000201157400573491	adjusted	MI
Gcn1	0.757642680035053	0.0521962329520731	adjusted	MI
Wipi1	0.809424203364756	0.03649649251229	adjusted	MI
Smarca2	0.361483738539372	-0.12882431635838	adjusted	MI
Snrnp200	0.283313846677682	-0.106524263732408	adjusted	MI
Sun2	0.0153731080361462	0.246845819826985	adjusted	MI
Rpl10	0.471278138712945	0.17817530811603	adjusted	MI
Birc6	0.0835037985974514	0.233293938566429	adjusted	MI
Tmed3	0.0562951996162393	0.337263255771019	adjusted	MI
Eif4g3	0.131706103231208	0.147014911442032	adjusted	MI
Abca1	0.165694716908912	-0.25697361231278	adjusted	MI
Ogt	0.850916299430834	-0.0225377901149299	adjusted	MI
Psmd7	0.141296502472607	-0.181463995396983	adjusted	MI
Oga	0.00262964522970206	-0.271813791915162	adjusted	MI
Csnk1g2	0.0235740407988736	-0.243769489344746	adjusted	MI
Pkig	0.0244531398132865	-0.303803821481126	adjusted	MI
Snrk	0.0488207540164192	-0.346836852619486	adjusted	MI
Ppm1a	7.53846891307495e-06	-0.448721504341764	adjusted	MI
Rilpl1	0.472858157690414	-0.109641556673423	adjusted	MI
Rhoq	0.0048711594784102	-0.301071915216643	adjusted	MI
Pofut2	0.120729144965359	0.221060480103341	adjusted	MI
Btg2	0.0327193487791938	0.389110359563146	adjusted	MI
Sgcg	7.10380644287239e-05	-0.445553974367434	adjusted	MI
Lrrc59	0.0819500339016953	0.306442377563558	adjusted	MI
Pigk	0.921975170181985	0.0139083813817184	adjusted	MI
Ssh2	0.142994835908052	0.1601316798135	adjusted	MI
Rps23-ps1	0.346882887492939	-0.169695965818643	adjusted	MI
Lrrc8c	0.159086287511921	0.194064330178974	adjusted	MI
Luc7l3	0.648739359457028	0.0571202399192661	adjusted	MI
Obsl1	0.869130725487106	0.0375644216040528	adjusted	MI
B4galt5	2.13551505267314e-07	1.13782719468627	adjusted	MI
Map2k2	0.870076659020451	-0.0202629375957059	adjusted	MI
Papola	0.681958778018209	0.059809651359819	adjusted	MI
Rasa3	0.258490642099365	0.155938134460393	adjusted	MI
Sec24d	0.0111599315148944	0.276903572899291	adjusted	MI
Vat1	0.010884165155791	0.371047906879845	adjusted	MI
Tnfaip1	0.887767179430657	0.0216740249031579	adjusted	MI
Cic	0.00226333425302198	0.459984483978989	adjusted	MI
Ube2i	0.990960909418786	-0.00169028199582847	adjusted	MI
Marcksl1	0.0107801284867305	0.704361927335608	adjusted	MI
Sptlc2	0.000934691619811016	0.533782157479732	adjusted	MI
Msrb3	0.0253256215063118	0.229943128866281	adjusted	MI
Ilk	0.528781146331672	0.0917358654676559	adjusted	MI
Pdxdc1	1.24146261796203e-05	-0.324876954192025	adjusted	MI
Efcab2	0.0138174979729421	-0.496001193091119	adjusted	MI
Pex19	0.0686774515872066	-0.209271823488782	adjusted	MI
Tnrc6a	0.488511454683023	0.0978913050384012	adjusted	MI
Pdk1	2.03464450091188e-06	-0.556259429606397	adjusted	MI
Rpl36a	0.154257713736632	-0.228165465080637	adjusted	MI
Grina	0.198139756270493	0.187678778291191	adjusted	MI
Pde3a	0.560042133817279	-0.0876929215337427	adjusted	MI
Twf2	0.000716541654776881	-0.448124815656966	adjusted	MI
Ifngr2	1.91114403144693e-06	-0.661898255607295	adjusted	MI
Midn	1.80381478637594e-05	0.547148231552823	adjusted	MI
Ugcg	0.173267062243384	0.220574371328567	adjusted	MI
Btbd1	0.0441166754038715	-0.282418368193376	adjusted	MI
Lima1	0.000509254531865639	0.415526520173473	adjusted	MI
Plbd2	0.43649898630698	-0.101023067400844	adjusted	MI
Pmpca	0.0484123546591504	-0.197796714984726	adjusted	MI
Ifngr1	0.203079610633361	-0.161453570167169	adjusted	MI
Srp72	0.0605509084735616	-0.184512242209003	adjusted	MI
Prdx4	0.83931575626239	-0.0389267820019812	adjusted	MI
Gorasp2	0.0196405973737165	0.287104279164857	adjusted	MI
Dync1i2	0.600640478668491	-0.0642177828678587	adjusted	MI
Ranbp2	0.404322152050729	-0.117249175767343	adjusted	MI
Odc1	0.378237758125379	-0.163666608842452	adjusted	MI
Adam17	0.173696357180657	0.17336020918124	adjusted	MI
Eif2s3x	0.05129329382007	-0.220976280808179	adjusted	MI
Ephb4	0.776469712864558	0.0352628596623861	adjusted	MI
Ptov1	0.041928049595907	-0.256544001699108	adjusted	MI
Tmed5	0.0339955567206611	-0.475405158545864	adjusted	MI
Nampt	1.26483390686134e-05	-0.815573636217381	adjusted	MI
Zfp651	0.675171073898918	-0.0615432023347763	adjusted	MI
Psmb6	1.18477466822769e-05	-0.446236351636508	adjusted	MI
Rrp1	0.968963464602353	0.00599336641794502	adjusted	MI
Parm1	0.135609449103231	0.161973295703699	adjusted	MI
Slc25a20	0.0206544817085078	-0.361913881518731	adjusted	MI
Srrm1	2.53189484351306e-05	0.400158058010208	adjusted	MI
Arid5b	0.254178980922103	0.175467941687692	adjusted	MI
Jun	0.177611882584092	-0.195206225018317	adjusted	MI
Mesd	0.795231167947421	-0.0334303886460556	adjusted	MI
Mrpl51	0.0543966918424875	-0.270485035233911	adjusted	MI
Ppp2r5c	0.46440106782956	-0.078421860991831	adjusted	MI
Lgi2	4.26672567304439e-08	1.74455580685818	adjusted	MI
Vapb	0.22965483789463	-0.135493424610281	adjusted	MI
Dcaf11	0.0228019594653093	-0.280897495404099	adjusted	MI
Ube2v1	0.713345384593177	-0.0592573050035418	adjusted	MI
Top2b	0.441608273226242	-0.0955012201948198	adjusted	MI
Tardbp	0.688845598965548	-0.0418414368027865	adjusted	MI
Eci2	3.67744927234354e-06	-0.595945988436005	adjusted	MI
Ndufb1	0.00124264312658829	-0.768489353230575	adjusted	MI
Tef	5.93021774410735e-09	-1.11303800027239	adjusted	MI
Sord	0.000145638790017071	-0.702067045484447	adjusted	MI
Gucy1a1	0.00164936222024667	0.767995903001992	adjusted	MI
Usp2	0.00149070797408876	-0.442972815538037	adjusted	MI
Gpsm1	0.661765130450231	-0.0624721419716672	adjusted	MI
Tmem182	0.0203841090054697	-0.306296084043189	adjusted	MI
Aldh6a1	0.0231810324089067	-0.451237896871703	adjusted	MI
Kmt2e	0.746774621711991	0.045561486852011	adjusted	MI
Dclk1	1.1691261715733e-06	1.38498250870649	adjusted	MI
Arl5a	0.755230964047439	-0.0516762549799229	adjusted	MI
Usp34	0.113855552645733	-0.199754966849002	adjusted	MI
Edf1	0.00675711994662279	-0.406140559661375	adjusted	MI
Ccnl2	0.231765550858944	0.159623543998889	adjusted	MI
Sumo2	0.00260055079951824	-0.397705953441384	adjusted	MI
Vps35	0.00165629428995179	-0.362098238878918	adjusted	MI
Zfp36l2	0.325467507677387	0.14952144376024	adjusted	MI
Ap3d1	0.0293706184216306	0.294564536813488	adjusted	MI
Syne1	0.145054204630141	0.209472268298222	adjusted	MI
Arl6ip5	0.0732730439403104	-0.191088838020242	adjusted	MI
Clmp	0.000750381452982917	0.929167647457667	adjusted	MI
Alas1	0.00960743493477457	0.368596685009125	adjusted	MI
Sox4	0.924593693377689	0.0244679309328716	adjusted	MI
Erp29	0.96308463051726	-0.013776024916968	adjusted	MI
Trim35	0.850562899676972	-0.0199029692457593	adjusted	MI
Psme1	0.0150836383820343	-0.395443867962153	adjusted	MI
Pacsin3	0.802593945768114	0.0363852804406132	adjusted	MI
Rer1	0.0175273266250649	-0.292942244264684	adjusted	MI
Stub1	0.81856717034634	0.0313884780132491	adjusted	MI
Grb10	0.309926264359084	0.131500574033302	adjusted	MI
Pccb	0.18705648089719	-0.201024986779319	adjusted	MI
Flt1	0.425538690099049	-0.109026596907635	adjusted	MI
Dgcr2	0.624093995261594	0.0604384444072851	adjusted	MI
Eif3e	7.2882739402514e-06	-0.615530149285549	adjusted	MI
Ogdhl	0.137875081615308	-0.369658962310829	adjusted	MI
Bnip3	0.00173320404008399	-0.504857200384392	adjusted	MI
Irf2bp2	0.00362041650056469	0.496556464125553	adjusted	MI
Dnaaf9	0.159850316770256	0.166126934629383	adjusted	MI
Rab12	0.0908401997883592	-0.244362384107259	adjusted	MI
Gata4	0.00333423745146033	0.311934940288316	adjusted	MI
Hnrnpul1	0.0230856007344203	0.248259183047857	adjusted	MI
Zdhhc5	0.00286490635263182	0.307491874240627	adjusted	MI
Nsd1	0.722872179775712	0.0567064964669814	adjusted	MI
Sipa1l1	0.84180328610252	0.0418277088732973	adjusted	MI
Psma4	1.87297533131469e-06	-0.506576562894377	adjusted	MI
Syncrip	0.837246947029899	-0.0324623405611504	adjusted	MI
Synpo2l	0.000592807389594156	0.704536635919835	adjusted	MI
Ppp1r9b	0.553824766768063	0.0928177926979699	adjusted	MI
Aph1a	0.560468460826103	0.0668074103292491	adjusted	MI
Sf1	0.00588167665363939	0.366870822713451	adjusted	MI
Ltbp1	0.311290918763544	0.134915626084072	adjusted	MI
Clptm1l	0.682654783148961	0.054059201575413	adjusted	MI
Bzw2	0.0169477156614721	-0.315234621666922	adjusted	MI
Man2b1	0.0158712811404592	0.286753311511934	adjusted	MI
Raly	0.867771241677833	-0.0288184842491385	adjusted	MI
Slc25a34	0.0579673533461338	-0.412282825069348	adjusted	MI
Ubr2	0.817169600241804	-0.033519781925683	adjusted	MI
Ext1	0.260967695698339	0.179951142089687	adjusted	MI
Trim28	0.285588592843831	0.146326492061277	adjusted	MI
Abcd3	0.0216623691851508	-0.300379121270412	adjusted	MI
Stom	3.40919046465834e-05	-0.57473444053672	adjusted	MI
Cd248	0.0202851441716277	0.500292057947031	adjusted	MI
Steap3	0.000359010386747677	0.391777396881117	adjusted	MI
Mif	0.425886621083488	-0.165189560234639	adjusted	MI
Mtus2	0.220384841157872	0.181565890524043	adjusted	MI
Lmf2	0.0155065669326064	0.321091362929391	adjusted	MI
Fgf1	0.680849238126201	-0.0758359018573587	adjusted	MI
Kremen1	0.487390988863044	0.0830683358344169	adjusted	MI
C1s1	2.15834408720835e-12	1.24629858050047	adjusted	MI
Bptf	0.352652954349809	0.130293985390694	adjusted	MI
Plat	7.14930246093878e-06	0.696235605236397	adjusted	MI
Entpd5	0.000946414161151238	-0.557672387241014	adjusted	MI
Corin	0.0131290379892519	0.407336342027789	adjusted	MI
Prelid1	0.0238847466611018	0.439444303262536	adjusted	MI
Ube2l3	0.711653353699733	-0.0537227040646306	adjusted	MI
Taok1	0.842771897184157	-0.0356505813852244	adjusted	MI
Mtch2	0.000397854549995658	-0.413413640813378	adjusted	MI
Gars	0.339486528952041	-0.149392978187616	adjusted	MI
Gm2000	0.923658976184241	0.0126370641655596	adjusted	MI
Nav1	0.503350167649593	0.101915497008219	adjusted	MI
Ubxn4	0.83430666766922	-0.030644018518667	adjusted	MI
Lbp	5.12519974604772e-07	0.931884235654877	adjusted	MI
Cyb5b	0.114184301730681	-0.163971864379075	adjusted	MI
Nucks1	0.100669821982733	-0.170018491160108	adjusted	MI
Naa15	0.909848945856015	-0.0184271832725033	adjusted	MI
Wsb2	0.988503634287784	0.00256547059077051	adjusted	MI
Tom1l2	0.00759642154779375	0.244971815161801	adjusted	MI
Cbx6	0.00117789705297461	0.466967188888383	adjusted	MI
Atf6	3.07355469423648e-05	0.366028085863759	adjusted	MI
Ehmt2	0.389045883865493	0.118406595974278	adjusted	MI
Fam234a	0.235890637571331	0.160306718387852	adjusted	MI
Camk2d	0.133616218274971	-0.187765811179379	adjusted	MI
Ifnar2	0.159127933643436	0.202561409822357	adjusted	MI
Atp6v0b	0.298319690293228	-0.121714629713092	adjusted	MI
C1qtnf6	8.91757325326536e-15	1.62810815786089	adjusted	MI
Copb1	0.346882887492939	0.1196071434947	adjusted	MI
Hmgn2	0.000199425434268238	-0.346594625275455	adjusted	MI
Sem1	1.30191686187726e-06	-0.536091210848672	adjusted	MI
Ssr4	0.528545311870713	-0.0940841815644474	adjusted	MI
Tmbim1	0.0366208674097123	0.308923606257027	adjusted	MI
Mindy2	0.974601347808735	0.00690210197059369	adjusted	MI
Tex261	0.767810140452657	0.0365410167449913	adjusted	MI
Spry1	0.65689797635459	-0.0760757451405178	adjusted	MI
Tuba8	0.0012745758351057	0.538142353806925	adjusted	MI
Vps13d	0.988950807347528	0.00297334101729905	adjusted	MI
Anxa7	0.661860299664506	0.0591797700841098	adjusted	MI
Emc3	0.405463966423095	-0.0864620246058045	adjusted	MI
Afg3l2	0.644718310750923	-0.0586383165069354	adjusted	MI
Anapc1	0.0834157948748995	0.148521744724559	adjusted	MI
Bmp10	1.44163788073898e-09	13.8734298501431	adjusted	MI
Cpq	0.58858275596651	0.0951002191191245	adjusted	MI
Yap1	0.91609746940499	-0.0105913621908262	adjusted	MI
Psmb5	0.0114789269523417	-0.314529480072506	adjusted	MI
Podxl	0.0350927711198893	-0.265760931842934	adjusted	MI
Rad21	0.833543641937276	-0.0323003119478129	adjusted	MI
Adamts10	0.0118682831319797	0.385458354796147	adjusted	MI
Stard7	0.285951435785132	-0.16044200178981	adjusted	MI
Ddx39b	0.491259505805909	0.077097515573	adjusted	MI
Ppif	0.0997830152995401	-0.285629386976066	adjusted	MI
Nr3c1	0.0431072680899117	-0.300363294466677	adjusted	MI
Atxn2l	0.0387882859056782	0.294892354366766	adjusted	MI
Bclaf1	0.76746365648562	-0.0543354111229283	adjusted	MI
Gng12	0.828770926947425	-0.0329895751225053	adjusted	MI
Letm1	0.8518876946662	0.0277523069980989	adjusted	MI
R3hdm2	0.0297003892596183	-0.2489593338851	adjusted	MI
Dnajb6	0.554365215516893	-0.0847695694321335	adjusted	MI
Cyth3	0.748497021629463	0.0441900662443468	adjusted	MI
Lrpprc	0.496080725370088	-0.104665991305725	adjusted	MI
Pgd	0.0453367729131107	0.365241360351634	adjusted	MI
Itpkb	0.00754830897131121	-0.332244567544289	adjusted	MI
Gpx8	0.192800800682943	0.213760088005383	adjusted	MI
Rab6a	0.635059302341411	0.0586057442405253	adjusted	MI
Rabl6	0.169815235047023	-0.14820756819817	adjusted	MI
Srebf1	0.540598157523595	-0.0924307215575492	adjusted	MI
Ccar1	0.480330249166343	0.0940621338776455	adjusted	MI
Ppp1r12a	0.0038477409241505	0.367704933631972	adjusted	MI
Lrrc58	0.376121773253701	0.121588030509447	adjusted	MI
Mapre1	0.649502741823025	0.0656384389716565	adjusted	MI
Daam1	0.369535791932287	0.12053947186657	adjusted	MI
Slc30a9	0.000978294105811192	-0.38425963970066	adjusted	MI
Ccpg1	0.0442758516028674	-0.23433263339054	adjusted	MI
Hipk1	0.500365526182701	0.084374110725728	adjusted	MI
Bicd2	0.557126578808997	-0.0575253522997422	adjusted	MI
Top1	0.202028661536113	0.188205621690199	adjusted	MI
Tubb6	0.0218462122920042	0.54543384730493	adjusted	MI
Sox9	0.00189230091352016	1.13464909584277	adjusted	MI
Prune2	0.252139146095421	-0.195907660381537	adjusted	MI
Nop53	0.013183377609002	-0.263738849245384	adjusted	MI
Ctdsp1	0.247359114917194	-0.108071884730857	adjusted	MI
Ptprg	0.673524529133718	-0.071757212647644	adjusted	MI
Iqsec1	0.371018435623268	0.109291625093909	adjusted	MI
Msl1	0.304644137963801	-0.121047322020856	adjusted	MI
Bod1l	0.295054156821218	-0.141444451798076	adjusted	MI
Sympk	0.384948090910524	-0.109999361777274	adjusted	MI
Psmd8	0.0375669551268039	-0.255929800608365	adjusted	MI
Aamp	0.00298905059109193	-0.301891865544077	adjusted	MI
Gtf3c1	0.962145759677251	0.00860506705922201	adjusted	MI
Cul3	0.140462397093446	-0.189445392884675	adjusted	MI
Akap6	0.83683376031585	0.0300935949084484	adjusted	MI
Ube3b	0.929119529925683	0.011791621348796	adjusted	MI
Arhgap29	0.928505040650456	0.01733672167588	adjusted	MI
Tbc1d9b	0.477494333448289	0.087734147938922	adjusted	MI
Pkp4	0.704173220330613	-0.0494085659591223	adjusted	MI
Setd5	0.612413861261943	0.069085461596761	adjusted	MI
Psma7	0.000852463866497696	-0.4412688808308	adjusted	MI
Nlgn2	0.000168270227175752	0.864779168852629	adjusted	MI
Gpr107	0.0139455333464976	0.281596813728126	adjusted	MI
Tfpi	0.0124150977695319	-0.481097416761908	adjusted	MI
Dnm1l	0.909165174236741	0.0225167977428664	adjusted	MI
Jag1	0.229178796275814	-0.20682748192859	adjusted	MI
Herc2	0.945923964795031	0.0128649663621706	adjusted	MI
Cab39	0.469734519933579	-0.102986734278256	adjusted	MI
Arhgef40	0.0276903198411949	0.351064996902083	adjusted	MI
Filip1l	0.0605509084735616	0.269066979477699	adjusted	MI
Slain2	0.90564496976093	0.0194785320894022	adjusted	MI
Trrap	0.68286434466935	0.0713273294252279	adjusted	MI
Serp1	0.00300324661822728	0.521029351738663	adjusted	MI
Gusb	0.000199498031863577	0.490729265540555	adjusted	MI
Setd7	0.129553879247975	-0.175721736130939	adjusted	MI
Chpf2	0.00611357051589287	0.490270621739574	adjusted	MI
Mtpn	0.0325498164075261	0.29581328136042	adjusted	MI
Hcfc1r1	0.812225804767947	-0.0449369959473326	adjusted	MI
Txn1	0.101919657681204	-0.237582321101125	adjusted	MI
Golga2	0.0596337564951552	0.172517581740283	adjusted	MI
Tjp1	0.89543231018597	0.0177419072113019	adjusted	MI
Nfat5	0.287210327416147	0.125167461785353	adjusted	MI
Zdhhc20	0.430455725683685	0.126856823274185	adjusted	MI
Suclg2	0.0179041507487285	-0.36479449682639	adjusted	MI
Zmynd11	0.470589694921662	-0.079452667093835	adjusted	MI
Nsa2	0.00364931893473914	-0.346351229449101	adjusted	MI
Atn1	0.288770603774992	0.171306566701927	adjusted	MI
Cdh11	1.34738346073669e-08	1.89959772522324	adjusted	MI
Saa3	6.23975601152739e-25	7.26248522851995	adjusted	MI
Cd34	0.31450131214355	0.151848066445619	adjusted	MI
Yipf3	0.905367101608229	0.0216919224416125	adjusted	MI
Cbx5	0.514628708528873	0.0843998966852236	adjusted	MI
Rbbp4	0.91617445266771	-0.0111870807680461	adjusted	MI
Ano6	2.49015135818837e-05	0.476936518699344	adjusted	MI
Slit2	0.000147703158705371	1.21471200728823	adjusted	MI
Zfand5	0.0147374323290188	-0.354024805931946	adjusted	MI
Rbm5	0.16499433852554	0.16209598493477	adjusted	MI
Itpr1	0.736668612311324	0.0576639253035472	adjusted	MI
Sppl2a	0.228761706618057	-0.181200754435915	adjusted	MI
Bace1	4.2822857483176e-05	0.505449038271269	adjusted	MI
Pmpcb	0.00230679807842263	-0.387288236035031	adjusted	MI
Pcp4l1	0.201268303207482	-0.156472165360955	adjusted	MI
Timm17a	0.00114887051835987	-0.37016135704571	adjusted	MI
Tnpo1	0.210611224747892	-0.169869469874924	adjusted	MI
Tm9sf4	0.0456374779717886	0.191507129256101	adjusted	MI
Ywhah	0.578360606064846	0.0949200793990358	adjusted	MI
Ppp3ca	0.630932106850296	0.0679144401643406	adjusted	MI
Hdac5	0.0331242951647415	-0.246663577563213	adjusted	MI
H1f0	0.0205248826482998	-0.28508549404962	adjusted	MI
Man1a	1.43070118820013e-05	0.615641592939296	adjusted	MI
Enpp1	0.0503112703660609	0.396783258389417	adjusted	MI
Ppp1r14c	0.217047277888682	-0.217995155151636	adjusted	MI
Brd4	0.0477843099921251	0.301452877038885	adjusted	MI
Rap1b	0.89056080109417	-0.0236139076752734	adjusted	MI
Supt6	0.00300285923813965	0.322426328479987	adjusted	MI
Scaf1	0.0341815169629072	0.221449616694333	adjusted	MI
Crk	0.878963443351249	-0.0232697979654637	adjusted	MI
Gys1	0.000363961803534137	0.385286691092013	adjusted	MI
Cox17	0.00154134428876766	-0.528712248047602	adjusted	MI
Ndufc2	0.000746320047649771	-0.486173342528382	adjusted	MI
Foxn3	0.316256660716553	-0.135086230679846	adjusted	MI
Strn3	0.580895552907305	-0.0870283842389893	adjusted	MI
Alpk3	0.0177988103910548	0.26620046888792	adjusted	MI
Psmd4	0.00172672004175673	-0.395135761220093	adjusted	MI
Cbx3	0.0779823289984547	-0.205069411489348	adjusted	MI
Slc25a39	0.260500182772451	-0.147592069188054	adjusted	MI
Hnrnpdl	0.188601444667746	-0.134878670170936	adjusted	MI
Nek7	0.00139161493593341	-0.388075677347325	adjusted	MI
Tsc2	0.643494167964478	-0.063674523513734	adjusted	MI
Spcs2	0.328973115749192	-0.125489277337537	adjusted	MI
Arhgap5	0.421137174256835	-0.204750804506504	adjusted	MI
Wwc2	0.0123102738483465	0.289200480441469	adjusted	MI
Tmem127	0.928151893138788	0.0130412138941932	adjusted	MI
Soat1	4.33924611764874e-09	1.2007053156335	adjusted	MI
Actr1b	0.99896627023317	0.000513965165404677	adjusted	MI
Higd1a	9.76714427368185e-05	-0.56575584561192	adjusted	MI
Uqcc1	0.04956930747442	-0.262297543409494	adjusted	MI
Ctps	0.0910153576457332	0.297805676193575	adjusted	MI
Acad11	0.000592851961275241	-0.496912270088857	adjusted	MI
Ppp6r3	0.0945540106132041	0.176096926830572	adjusted	MI
Smg1	0.207332642843193	0.180385106035428	adjusted	MI
Parp3	0.240430496691554	0.148764644610365	adjusted	MI
Apobec2	0.1088523330644	-0.235221121942635	adjusted	MI
Pfdn5	0.0001335074766995	-0.524854375657638	adjusted	MI
Klc1	0.0153789855550026	0.268833962478385	adjusted	MI
Atp8b2	0.00890786743767135	0.470117310695662	adjusted	MI
Purb	0.0461932119713901	-0.189135949656677	adjusted	MI
Gspt1	0.340143139524817	0.0837830005905778	adjusted	MI
Tmem63b	0.688845598965548	0.0638324533113206	adjusted	MI
Grcc10	1.42595156405119e-07	-0.725720956514912	adjusted	MI
Rassf3	0.130336233720646	-0.216694937645673	adjusted	MI
Hsph1	0.0311643914790045	-0.359047236402106	adjusted	MI
Atp9a	7.0956575077354e-07	0.546307551210505	adjusted	MI
Mrpl30	1.94106509208603e-09	-0.807901658027098	adjusted	MI
Pkp2	0.204524721638393	-0.154469213659494	adjusted	MI
Ube2d2a	0.217863714517564	-0.116402836285239	adjusted	MI
Cd99l2	0.266496429796936	-0.120967701087203	adjusted	MI
Rere	0.0203841090054697	0.300629294703655	adjusted	MI
Kmt2d	0.184374745095409	0.208101295505563	adjusted	MI
Atad1	0.040170170227915	-0.344182970962697	adjusted	MI
Tubb2a	0.000405496609680427	0.666027099451975	adjusted	MI
Pnpla8	0.00663310598720683	-0.431371854285914	adjusted	MI
Fxr2	0.0255596316650391	-0.250380013411643	adjusted	MI
Srp54a	0.00665097124212538	-0.312728841014222	adjusted	MI
Cops6	0.000100715126887022	-0.394222336815764	adjusted	MI
Gpr39	1.76763515938964e-10	3.83767296716025	adjusted	MI
Coa5	0.755057250243153	0.0388907864529015	adjusted	MI
Adipor2	0.170164728374308	-0.168723641595602	adjusted	MI
Sypl	0.374217491046478	-0.14696209370092	adjusted	MI
Anxa3	0.640868259497353	0.0877562971444528	adjusted	MI
Rab21	0.761273784983264	-0.0420431472352618	adjusted	MI
Ptges3	0.845774120420497	0.0307673524744932	adjusted	MI
Gfm1	0.588009542510415	-0.0782682351754024	adjusted	MI
Tnrc6b	0.814445699154299	0.0461176372257121	adjusted	MI
Cope	0.895552893370921	-0.025937320795288	adjusted	MI
Map4k3	0.206680143474862	0.158424965538229	adjusted	MI
Ccn3	0.142048390563928	0.460221982697454	adjusted	MI
Vwf	0.0904282003507795	0.470391377076023	adjusted	MI
Strap	0.00573657202849399	-0.28450002801916	adjusted	MI
Dnajb4	0.846958635803539	-0.0310679196277526	adjusted	MI
Arpc4	0.393639373091562	0.150321255819487	adjusted	MI
Notch3	0.78154727008373	0.0549687181909482	adjusted	MI
Hmgn1	0.274290222506828	0.164262078579171	adjusted	MI
G3bp2	0.980575031833278	-0.00342397715503268	adjusted	MI
Luzp1	0.247359114917194	0.169536887564786	adjusted	MI
Arhgap21	0.0378238708415685	0.188704058954166	adjusted	MI
Sec16a	0.0115157550534609	0.332327880054179	adjusted	MI
Ank2	0.473935549068142	0.108374159737273	adjusted	MI
Cd55	0.0451829915118978	0.390840188676505	adjusted	MI
Zeb2	0.1444049098311	0.249861563449546	adjusted	MI
Ppp1r2	0.39377840758384	-0.130664929865475	adjusted	MI
Igsf3	0.00296727243219791	0.553602080193661	adjusted	MI
Cers2	0.0217861132388939	0.271279839730119	adjusted	MI
Kars	0.0089629240220661	-0.282548666228556	adjusted	MI
Mtus1	0.46778321188721	0.092466914261377	adjusted	MI
Nktr	0.00642711892768622	0.407384431015032	adjusted	MI
Arl8b	0.321665917303518	-0.109883356837082	adjusted	MI
Trap1	0.0118306618456207	-0.326565185389772	adjusted	MI
Zswim8	0.0160245019569602	0.305044585688854	adjusted	MI
Plaat3	2.02137035492036e-07	-0.689573248474839	adjusted	MI
Tomm20	0.06666391786215	-0.257870932429675	adjusted	MI
Osbpl9	0.343157869657989	0.11980717341075	adjusted	MI
Helz2	0.0692590348929905	0.232266435694389	adjusted	MI
Uso1	0.089728069986473	0.209729603487084	adjusted	MI
Pbrm1	0.185185738905857	0.185916903936027	adjusted	MI
Mylk4	0.123973507959844	-0.401475475805959	adjusted	MI
Glrx3	1.53947758843553e-08	-0.726648601456238	adjusted	MI
Exoc4	0.740838898398566	0.0427710865913251	adjusted	MI
Ostc	0.873489933097896	-0.0281215111839868	adjusted	MI
Rab18	0.3126575675134	-0.115900326018386	adjusted	MI
Zc3h7b	0.880958345825477	-0.0230542295985664	adjusted	MI
Ppp2r5a	0.50069886397231	0.0659151177021581	adjusted	MI
Eif4ebp2	0.857127075971715	0.0271319609219559	adjusted	MI
Stat1	0.804220714014595	0.0451564528792818	adjusted	MI
Abcc1	0.612294508621218	-0.0855936298387486	adjusted	MI
Rnf11	0.411910947538732	-0.143804791844851	adjusted	MI
[truncated: 110,601 more rows]
