# Supplementary material for: Novel insights into post-myocardial infarction cardiac remodeling through algorithmic detection of cell-type composition shifts
Source: PLoS Genet. 2025 Jul 24;21(7):e1011807. doi: 10.1371/journal.pgen.1011807 (PMC12309993; doi:10.1371/journal.pgen.1011807)
Supplement: S3 Table — Table summarizing the number of differentially expressed genes (DEGs) before (Uncorrected) and after (Corrected) adjusting for cell abundance, and the number of genes gaining or losing significance by more than one order of magnitude (OM) or crossing the significance threshold (Padj = 0.05). (CSV) [file pgen.1011807.s007.csv]

contrast	Total DEGs (Uncorrected)	Total DEGs (Corrected)	Genes Losing Sig (>1 OM)	Genes Gaining Sig (>1 OM)	Genes Becoming Non-Significant	Genes Becoming Significant
clr.Cardiomyocytes	0	724	0	0	0	0
clr.Fibroblast	0	17	0	0	0	0
genotype_cmAKO_vs_WT	126	145	1	21	15	32
treatmentMI.genotypecmAKO	406	145	255	21	299	37
treatment_MI_vs_Sham	5550	4301	2458	208	1545	293
