# Supplementary material for: Novel insights into post-myocardial infarction cardiac remodeling through algorithmic detection of cell-type composition shifts
Source: PLoS Genet. 2025 Jul 24;21(7):e1011807. doi: 10.1371/journal.pgen.1011807 (PMC12309993; doi:10.1371/journal.pgen.1011807)
Supplement: S4 Table — Full GSEA results for all genes across all variables and DESeq2 model iterations. (CSV) [file pgen.1011807.s008.csv]

ID	Description	setSize.adj	enrichmentScore.adj	NES.adj	pvalue.adj	p.adjust.adj	qvalue.adj	rank.adj	leading_edge.adj	core_enrichment.adj	qscore.adj	contrast	setSize.unadj	enrichmentScore.unadj	NES.unadj	pvalue.unadj	p.adjust.unadj	qvalue.unadj	rank.unadj	leading_edge.unadj	core_enrichment.unadj	qscore.unadj
GO:0045333	cellular respiration	215	-0.693616254171807	-2.76680808709364	3.89026668962772e-29	2.27814017344599e-25	1.5020524439531e-25	2086	tags=57%, list=15%, signal=49%	ENSMUSG00000024151/ENSMUSG00000020594/ENSMUSG00000033751/ENSMUSG00000030652/ENSMUSG00000028527/ENSMUSG00000027305/ENSMUSG00000024944/ENSMUSG00000025393/ENSMUSG00000059363/ENSMUSG00000027665/ENSMUSG00000026260/ENSMUSG00000037916/ENSMUSG00000031299/ENSMUSG00000030869/ENSMUSG00000002010/ENSMUSG00000034203/ENSMUSG00000038462/ENSMUSG00000000171/ENSMUSG00000027187/ENSMUSG00000031782/ENSMUSG00000020664/…	24.6424195573942	treatment_MI_vs_Sham	215	-0.728086031710294	-2.86124262134686	4.40856266841106e-35	2.57812744848679e-31	1.68546311701779e-31	2111	tags=63%, list=15%, signal=54%	ENSMUSG00000014554/ENSMUSG00000006818/ENSMUSG00000021577/ENSMUSG00000028452/ENSMUSG00000061118/ENSMUSG00000025486/ENSMUSG00000025651/ENSMUSG00000029432/ENSMUSG00000025428/ENSMUSG00000040048/ENSMUSG00000021913/ENSMUSG00000027665/ENSMUSG00000019179/ENSMUSG00000024944/ENSMUSG00000040370/ENSMUSG00000030652/ENSMUSG00000024151/ENSMUSG00000027305/ENSMUSG00000021868/ENSMUSG00000000171/ENSMUSG00000028527/…	30.5886956173137
GO:0009060	aerobic respiration	168	-0.720989872375656	-2.80994211658098	1.93204263599448e-26	5.65702083819184e-23	3.72985915201461e-23	2086	tags=63%, list=15%, signal=54%	ENSMUSG00000024151/ENSMUSG00000033751/ENSMUSG00000030652/ENSMUSG00000028527/ENSMUSG00000027305/ENSMUSG00000024944/ENSMUSG00000025393/ENSMUSG00000059363/ENSMUSG00000026260/ENSMUSG00000037916/ENSMUSG00000031299/ENSMUSG00000030869/ENSMUSG00000002010/ENSMUSG00000038462/ENSMUSG00000000171/ENSMUSG00000027187/ENSMUSG00000031782/ENSMUSG00000020664/ENSMUSG00000061474/ENSMUSG00000027601/ENSMUSG00000028982/…	22.2474122214903	treatment_MI_vs_Sham	168	-0.754764389742814	-2.92453105912114	4.40522424381075e-33	1.28808756889026e-29	8.42093392290559e-30	2111	tags=71%, list=15%, signal=61%	ENSMUSG00000014554/ENSMUSG00000021577/ENSMUSG00000028452/ENSMUSG00000061118/ENSMUSG00000025486/ENSMUSG00000025651/ENSMUSG00000029432/ENSMUSG00000025428/ENSMUSG00000040048/ENSMUSG00000021913/ENSMUSG00000019179/ENSMUSG00000024944/ENSMUSG00000030652/ENSMUSG00000024151/ENSMUSG00000027305/ENSMUSG00000021868/ENSMUSG00000000171/ENSMUSG00000028527/ENSMUSG00000020153/ENSMUSG00000025889/ENSMUSG00000033751/…	28.8900546110499
GO:0140053	mitochondrial gene expression	166	-0.703920566454168	-2.72925104104919	2.72037912123112e-24	5.31018004464314e-21	3.50117565497394e-21	2862	tags=61%, list=21%, signal=49%	ENSMUSG00000025209/ENSMUSG00000047084/ENSMUSG00000040429/ENSMUSG00000001983/ENSMUSG00000001445/ENSMUSG00000037531/ENSMUSG00000040112/ENSMUSG00000019763/ENSMUSG00000030611/ENSMUSG00000025486/ENSMUSG00000032342/ENSMUSG00000010406/ENSMUSG00000037740/ENSMUSG00000036983/ENSMUSG00000028959/ENSMUSG00000022706/ENSMUSG00000044763/ENSMUSG00000026248/ENSMUSG00000033751/ENSMUSG00000021023/ENSMUSG00000034729/…	20.2748907536701	treatment_MI_vs_Sham	166	-0.713021397757803	-2.76021689846967	1.30521239013799e-25	1.03079944369824e-22	6.73890053191734e-23	2498	tags=61%, list=18%, signal=51%	ENSMUSG00000032459/ENSMUSG00000047084/ENSMUSG00000106918/ENSMUSG00000037531/ENSMUSG00000073838/ENSMUSG00000027374/ENSMUSG00000049422/ENSMUSG00000001983/ENSMUSG00000061979/ENSMUSG00000036983/ENSMUSG00000021023/ENSMUSG00000044763/ENSMUSG00000025209/ENSMUSG00000001445/ENSMUSG00000034729/ENSMUSG00000030611/ENSMUSG00000040112/ENSMUSG00000022706/ENSMUSG00000019763/ENSMUSG00000025486/ENSMUSG00000013736/…	21.9868258245011
GO:0033108	mitochondrial respiratory chain complex assembly	95	-0.797198942143515	-2.90090356672054	2.52985964430512e-23	3.70371451926269e-20	2.44198030929241e-20	2288	tags=77%, list=17%, signal=65%	ENSMUSG00000022437/ENSMUSG00000069844/ENSMUSG00000020153/ENSMUSG00000042198/ENSMUSG00000026500/ENSMUSG00000027305/ENSMUSG00000005882/ENSMUSG00000026260/ENSMUSG00000027710/ENSMUSG00000073155/ENSMUSG00000030869/ENSMUSG00000050323/ENSMUSG00000039048/ENSMUSG00000034203/ENSMUSG00000037787/ENSMUSG00000028982/ENSMUSG00000026895/ENSMUSG00000043140/ENSMUSG00000045854/ENSMUSG00000025968/ENSMUSG00000003923/…	19.4313624959337	treatment_MI_vs_Sham	95	-0.821272305962142	-2.92520890803438	9.10999693848724e-27	1.06550524192547e-23	6.96579134328119e-24	1670	tags=75%, list=12%, signal=66%	ENSMUSG00000022437/ENSMUSG00000027710/ENSMUSG00000027305/ENSMUSG00000005882/ENSMUSG00000020153/ENSMUSG00000034203/ENSMUSG00000042198/ENSMUSG00000039048/ENSMUSG00000030869/ENSMUSG00000050323/ENSMUSG00000026260/ENSMUSG00000037787/ENSMUSG00000073155/ENSMUSG00000003923/ENSMUSG00000024082/ENSMUSG00000045854/ENSMUSG00000087687/ENSMUSG00000043140/ENSMUSG00000042505/ENSMUSG00000067722/ENSMUSG00000026895/…	22.9724444093625
GO:0030198	extracellular matrix organization	264	0.733964466389032	2.24093892046556	4.47377125285971e-23	3.74262920810663e-20	2.46763803841946e-20	1346	tags=37%, list=10%, signal=34%	ENSMUSG00000026043/ENSMUSG00000053897/ENSMUSG00000031906/ENSMUSG00000029661/ENSMUSG00000050335/ENSMUSG00000001506/ENSMUSG00000036545/ENSMUSG00000038463/ENSMUSG00000026193/ENSMUSG00000022665/ENSMUSG00000020473/ENSMUSG00000040711/ENSMUSG00000028583/ENSMUSG00000028413/ENSMUSG00000003665/ENSMUSG00000033453/ENSMUSG00000022371/ENSMUSG00000006800/ENSMUSG00000016458/ENSMUSG00000016918/ENSMUSG00000006651/…	19.4268231974247	treatment_MI_vs_Sham	263	0.729078648633295	2.33483892677529	1.58638765275036e-25	1.03079944369824e-22	6.73890053191734e-23	1642	tags=41%, list=12%, signal=37%	ENSMUSG00000053897/ENSMUSG00000026043/ENSMUSG00000031906/ENSMUSG00000038463/ENSMUSG00000022665/ENSMUSG00000036545/ENSMUSG00000040711/ENSMUSG00000028413/ENSMUSG00000001506/ENSMUSG00000020473/ENSMUSG00000028583/ENSMUSG00000022371/ENSMUSG00000029661/ENSMUSG00000016918/ENSMUSG00000034009/ENSMUSG00000033453/ENSMUSG00000016458/ENSMUSG00000006651/ENSMUSG00000003534/ENSMUSG00000003665/ENSMUSG00000006800/…	21.9868258245011
GO:0043062	extracellular structure organization	264	0.733964466389032	2.24093892046556	4.47377125285971e-23	3.74262920810663e-20	2.46763803841946e-20	1346	tags=37%, list=10%, signal=34%	ENSMUSG00000026043/ENSMUSG00000053897/ENSMUSG00000031906/ENSMUSG00000029661/ENSMUSG00000050335/ENSMUSG00000001506/ENSMUSG00000036545/ENSMUSG00000038463/ENSMUSG00000026193/ENSMUSG00000022665/ENSMUSG00000020473/ENSMUSG00000040711/ENSMUSG00000028583/ENSMUSG00000028413/ENSMUSG00000003665/ENSMUSG00000033453/ENSMUSG00000022371/ENSMUSG00000006800/ENSMUSG00000016458/ENSMUSG00000016918/ENSMUSG00000006651/…	19.4268231974247	treatment_MI_vs_Sham	263	0.729078648633295	2.33483892677529	1.58638765275036e-25	1.03079944369824e-22	6.73890053191734e-23	1642	tags=41%, list=12%, signal=37%	ENSMUSG00000053897/ENSMUSG00000026043/ENSMUSG00000031906/ENSMUSG00000038463/ENSMUSG00000022665/ENSMUSG00000036545/ENSMUSG00000040711/ENSMUSG00000028413/ENSMUSG00000001506/ENSMUSG00000020473/ENSMUSG00000028583/ENSMUSG00000022371/ENSMUSG00000029661/ENSMUSG00000016918/ENSMUSG00000034009/ENSMUSG00000033453/ENSMUSG00000016458/ENSMUSG00000006651/ENSMUSG00000003534/ENSMUSG00000003665/ENSMUSG00000006800/…	21.9868258245011
GO:0045229	external encapsulating structure organization	264	0.733964466389032	2.24093892046556	4.47377125285971e-23	3.74262920810663e-20	2.46763803841946e-20	1346	tags=37%, list=10%, signal=34%	ENSMUSG00000026043/ENSMUSG00000053897/ENSMUSG00000031906/ENSMUSG00000029661/ENSMUSG00000050335/ENSMUSG00000001506/ENSMUSG00000036545/ENSMUSG00000038463/ENSMUSG00000026193/ENSMUSG00000022665/ENSMUSG00000020473/ENSMUSG00000040711/ENSMUSG00000028583/ENSMUSG00000028413/ENSMUSG00000003665/ENSMUSG00000033453/ENSMUSG00000022371/ENSMUSG00000006800/ENSMUSG00000016458/ENSMUSG00000016918/ENSMUSG00000006651/…	19.4268231974247	treatment_MI_vs_Sham	263	0.729078648633295	2.33483892677529	1.58638765275036e-25	1.03079944369824e-22	6.73890053191734e-23	1642	tags=41%, list=12%, signal=37%	ENSMUSG00000053897/ENSMUSG00000026043/ENSMUSG00000031906/ENSMUSG00000038463/ENSMUSG00000022665/ENSMUSG00000036545/ENSMUSG00000040711/ENSMUSG00000028413/ENSMUSG00000001506/ENSMUSG00000020473/ENSMUSG00000028583/ENSMUSG00000022371/ENSMUSG00000029661/ENSMUSG00000016918/ENSMUSG00000034009/ENSMUSG00000033453/ENSMUSG00000016458/ENSMUSG00000006651/ENSMUSG00000003534/ENSMUSG00000003665/ENSMUSG00000006800/…	21.9868258245011
GO:0032543	mitochondrial translation	130	-0.737078134725275	-2.76655224095368	3.35634455898226e-22	2.45684421717501e-19	1.61987787399302e-19	1956	tags=54%, list=14%, signal=47%	ENSMUSG00000034729/ENSMUSG00000030335/ENSMUSG00000025208/ENSMUSG00000052962/ENSMUSG00000032459/ENSMUSG00000034880/ENSMUSG00000036860/ENSMUSG00000021607/ENSMUSG00000014551/ENSMUSG00000022792/ENSMUSG00000030612/ENSMUSG00000019863/ENSMUSG00000045948/ENSMUSG00000046756/ENSMUSG00000016833/ENSMUSG00000029486/ENSMUSG00000024829/ENSMUSG00000034932/ENSMUSG00000002767/ENSMUSG00000021731/ENSMUSG00000028861/…	18.6096223802583	treatment_MI_vs_Sham	130	-0.737292476540837	-2.77885327233415	4.72596596680686e-23	2.76374489738865e-20	1.80681140962553e-20	2498	tags=65%, list=18%, signal=54%	ENSMUSG00000032459/ENSMUSG00000047084/ENSMUSG00000106918/ENSMUSG00000037531/ENSMUSG00000073838/ENSMUSG00000027374/ENSMUSG00000001983/ENSMUSG00000061979/ENSMUSG00000044763/ENSMUSG00000001445/ENSMUSG00000034729/ENSMUSG00000030611/ENSMUSG00000040112/ENSMUSG00000022706/ENSMUSG00000019763/ENSMUSG00000025208/ENSMUSG00000030612/ENSMUSG00000037740/ENSMUSG00000026248/ENSMUSG00000052962/ENSMUSG00000029486/…	19.5585020462361
GO:0006119	oxidative phosphorylation	125	-0.738939584323126	-2.75424905795544	5.22834561546059e-22	3.29407115082601e-19	2.17188901733351e-19	2086	tags=70%, list=15%, signal=60%	ENSMUSG00000024151/ENSMUSG00000033751/ENSMUSG00000030652/ENSMUSG00000028527/ENSMUSG00000027305/ENSMUSG00000025393/ENSMUSG00000059363/ENSMUSG00000026260/ENSMUSG00000037916/ENSMUSG00000030869/ENSMUSG00000038462/ENSMUSG00000000171/ENSMUSG00000031782/ENSMUSG00000020664/ENSMUSG00000028982/ENSMUSG00000026895/ENSMUSG00000025968/ENSMUSG00000028756/ENSMUSG00000057411/ENSMUSG00000005510/ENSMUSG00000000563/…	18.4822670244506	treatment_MI_vs_Sham	125	-0.770178199442333	-2.85484456300471	5.41855761041513e-27	7.92193122642693e-24	5.17900032658625e-24	1657	tags=71%, list=12%, signal=63%	ENSMUSG00000030652/ENSMUSG00000024151/ENSMUSG00000027305/ENSMUSG00000021868/ENSMUSG00000000171/ENSMUSG00000028527/ENSMUSG00000020153/ENSMUSG00000025889/ENSMUSG00000033751/ENSMUSG00000025393/ENSMUSG00000020664/ENSMUSG00000030869/ENSMUSG00000026260/ENSMUSG00000038462/ENSMUSG00000059363/ENSMUSG00000037916/ENSMUSG00000028756/ENSMUSG00000031782/ENSMUSG00000048482/ENSMUSG00000026895/ENSMUSG00000025968/…	23.101168932206
GO:0015980	energy derivation by oxidation of organic compounds	296	-0.579917850407714	-2.4109468358396	5.62512150072747e-22	3.29407115082601e-19	2.17188901733351e-19	1572	tags=42%, list=11%, signal=38%	ENSMUSG00000002010/ENSMUSG00000034203/ENSMUSG00000038462/ENSMUSG00000000171/ENSMUSG00000027187/ENSMUSG00000031782/ENSMUSG00000006127/ENSMUSG00000020664/ENSMUSG00000004610/ENSMUSG00000061474/ENSMUSG00000027601/ENSMUSG00000028982/ENSMUSG00000026895/ENSMUSG00000021748/ENSMUSG00000002769/ENSMUSG00000025968/ENSMUSG00000027523/ENSMUSG00000061838/ENSMUSG00000028756/ENSMUSG00000020718/ENSMUSG00000040370/…	18.4822670244506	treatment_MI_vs_Sham	296	-0.630717789979105	-2.6103411825472	7.70196511795615e-29	1.50136973366025e-25	9.81527624856728e-26	2161	tags=52%, list=16%, signal=45%	ENSMUSG00000058076/ENSMUSG00000040385/ENSMUSG00000014554/ENSMUSG00000006818/ENSMUSG00000021577/ENSMUSG00000028452/ENSMUSG00000061118/ENSMUSG00000025486/ENSMUSG00000025651/ENSMUSG00000029432/ENSMUSG00000025428/ENSMUSG00000040048/ENSMUSG00000021913/ENSMUSG00000027665/ENSMUSG00000002769/ENSMUSG00000019179/ENSMUSG00000025791/ENSMUSG00000024944/ENSMUSG00000040370/ENSMUSG00000022490/ENSMUSG00000030652/…	24.8235123433896
GO:0015986	proton motive force-driven ATP synthesis	60	-0.830364911708887	-2.72843137541861	3.50883522024269e-18	1.8679762772492e-15	1.23161795099045e-15	1786	tags=84%, list=13%, signal=73%	ENSMUSG00000026260/ENSMUSG00000037916/ENSMUSG00000030869/ENSMUSG00000000171/ENSMUSG00000026895/ENSMUSG00000025968/ENSMUSG00000057411/ENSMUSG00000005510/ENSMUSG00000000563/ENSMUSG00000002379/ENSMUSG00000013593/ENSMUSG00000071014/ENSMUSG00000037152/ENSMUSG00000025204/ENSMUSG00000006057/ENSMUSG00000025781/ENSMUSG00000113902/ENSMUSG00000020022/ENSMUSG00000028648/ENSMUSG00000033938/ENSMUSG00000024099/…	14.7286286434834	treatment_MI_vs_Sham	60	-0.852973141613352	-2.82986279943988	7.25622814934364e-20	3.26418632441243e-17	2.13397737962883e-17	1591	tags=89%, list=11%, signal=79%	ENSMUSG00000000171/ENSMUSG00000018770/ENSMUSG00000020153/ENSMUSG00000025393/ENSMUSG00000030869/ENSMUSG00000026260/ENSMUSG00000037916/ENSMUSG00000026895/ENSMUSG00000025968/ENSMUSG00000000563/ENSMUSG00000005510/ENSMUSG00000057411/ENSMUSG00000002379/ENSMUSG00000013593/ENSMUSG00000037152/ENSMUSG00000025204/ENSMUSG00000071014/ENSMUSG00000006057/ENSMUSG00000030647/ENSMUSG00000025781/ENSMUSG00000024099/…	16.486225059062
GO:0031589	cell-substrate adhesion	312	0.676608633340519	2.08699072018593	7.35786826463064e-18	3.59063971313975e-15	2.36742638549695e-15	1567	tags=32%, list=11%, signal=29%	ENSMUSG00000026043/ENSMUSG00000001506/ENSMUSG00000026193/ENSMUSG00000022665/ENSMUSG00000028583/ENSMUSG00000063011/ENSMUSG00000031548/ENSMUSG00000040249/ENSMUSG00000003534/ENSMUSG00000000957/ENSMUSG00000017009/ENSMUSG00000040690/ENSMUSG00000006369/ENSMUSG00000027750/ENSMUSG00000029082/ENSMUSG00000032702/ENSMUSG00000022150/ENSMUSG00000058297/ENSMUSG00000030786/ENSMUSG00000021823/ENSMUSG00000015143/…	14.4448281700466	treatment_MI_vs_Sham	312	0.64485524162027	2.08194953184617	7.4912320091358e-17	2.30572235733822e-14	1.50737698931752e-14	2450	tags=39%, list=18%, signal=33%	ENSMUSG00000026043/ENSMUSG00000022665/ENSMUSG00000001506/ENSMUSG00000028583/ENSMUSG00000040249/ENSMUSG00000063011/ENSMUSG00000003534/ENSMUSG00000017009/ENSMUSG00000040690/ENSMUSG00000031548/ENSMUSG00000026193/ENSMUSG00000032702/ENSMUSG00000000957/ENSMUSG00000058297/ENSMUSG00000036856/ENSMUSG00000031673/ENSMUSG00000043903/ENSMUSG00000030786/ENSMUSG00000029304/ENSMUSG00000021823/ENSMUSG00000027750/…	13.6371929892943
GO:0042776	proton motive force-driven mitochondrial ATP synthesis	56	-0.834712332982345	-2.66959302431993	3.55752930594892e-17	1.60253012427976e-14	1.05660060681948e-14	1786	tags=84%, list=13%, signal=74%	ENSMUSG00000026260/ENSMUSG00000037916/ENSMUSG00000030869/ENSMUSG00000000171/ENSMUSG00000026895/ENSMUSG00000025968/ENSMUSG00000057411/ENSMUSG00000005510/ENSMUSG00000000563/ENSMUSG00000002379/ENSMUSG00000013593/ENSMUSG00000071014/ENSMUSG00000037152/ENSMUSG00000025204/ENSMUSG00000025781/ENSMUSG00000113902/ENSMUSG00000020022/ENSMUSG00000028648/ENSMUSG00000033938/ENSMUSG00000024099/ENSMUSG00000009863/…	13.7951937978868	treatment_MI_vs_Sham	56	-0.850348584534415	-2.82011033262931	7.78433689639328e-19	3.25162872643628e-16	2.12576779005266e-16	1591	tags=88%, list=11%, signal=78%	ENSMUSG00000000171/ENSMUSG00000020153/ENSMUSG00000025393/ENSMUSG00000030869/ENSMUSG00000026260/ENSMUSG00000037916/ENSMUSG00000026895/ENSMUSG00000025968/ENSMUSG00000000563/ENSMUSG00000005510/ENSMUSG00000057411/ENSMUSG00000002379/ENSMUSG00000013593/ENSMUSG00000037152/ENSMUSG00000025204/ENSMUSG00000071014/ENSMUSG00000030647/ENSMUSG00000025781/ENSMUSG00000024099/ENSMUSG00000113902/ENSMUSG00000009863/…	15.4878990483378
GO:0042254	ribosome biogenesis	309	-0.535660437929267	-2.19996788270732	5.10360414055206e-17	2.13476470336235e-14	1.40752029981541e-14	3185	tags=45%, list=23%, signal=35%	ENSMUSG00000028869/ENSMUSG00000022300/ENSMUSG00000078784/ENSMUSG00000034321/ENSMUSG00000060152/ENSMUSG00000022538/ENSMUSG00000058355/ENSMUSG00000027405/ENSMUSG00000063785/ENSMUSG00000056209/ENSMUSG00000052253/ENSMUSG00000027752/ENSMUSG00000022191/ENSMUSG00000062647/ENSMUSG00000047084/ENSMUSG00000038812/ENSMUSG00000003429/ENSMUSG00000001445/ENSMUSG00000116564/ENSMUSG00000031984/ENSMUSG00000012848/…	13.6706499865232	treatment_MI_vs_Sham	309	-0.469603097240518	-1.95293411376098	2.22052542001294e-11	2.02900510253683e-09	1.32647176406036e-09	4208	tags=50%, list=30%, signal=36%	ENSMUSG00000033126/ENSMUSG00000004561/ENSMUSG00000012848/ENSMUSG00000057421/ENSMUSG00000057113/ENSMUSG00000062647/ENSMUSG00000038510/ENSMUSG00000034321/ENSMUSG00000022300/ENSMUSG00000048039/ENSMUSG00000063785/ENSMUSG00000003848/ENSMUSG00000008683/ENSMUSG00000028706/ENSMUSG00000003429/ENSMUSG00000025290/ENSMUSG00000063457/ENSMUSG00000017264/ENSMUSG00000030423/ENSMUSG00000023971/ENSMUSG00000078784/…	8.69271686080263
GO:0022613	ribonucleoprotein complex biogenesis	420	-0.476401096818222	-1.96252156075141	7.78951706822782e-17	3.04102746343614e-14	2.00504902500068e-14	3384	tags=42%, list=24%, signal=33%	ENSMUSG00000001305/ENSMUSG00000025794/ENSMUSG00000050312/ENSMUSG00000025439/ENSMUSG00000006333/ENSMUSG00000024735/ENSMUSG00000048039/ENSMUSG00000057234/ENSMUSG00000020018/ENSMUSG00000032409/ENSMUSG00000028869/ENSMUSG00000022300/ENSMUSG00000078784/ENSMUSG00000034321/ENSMUSG00000034218/ENSMUSG00000060152/ENSMUSG00000022538/ENSMUSG00000058355/ENSMUSG00000027405/ENSMUSG00000063785/ENSMUSG00000056209/…	13.5169796577365	treatment_MI_vs_Sham	420	-0.412724624569351	-1.76063037297551	4.48176467754803e-10	3.44859997819748e-08	2.2545386854369e-08	4214	tags=45%, list=30%, signal=33%	ENSMUSG00000090553/ENSMUSG00000033126/ENSMUSG00000004561/ENSMUSG00000012848/ENSMUSG00000057421/ENSMUSG00000057113/ENSMUSG00000062647/ENSMUSG00000038510/ENSMUSG00000034321/ENSMUSG00000062604/ENSMUSG00000022300/ENSMUSG00000048039/ENSMUSG00000063785/ENSMUSG00000003848/ENSMUSG00000008683/ENSMUSG00000028706/ENSMUSG00000003429/ENSMUSG00000025290/ENSMUSG00000063457/ENSMUSG00000017264/ENSMUSG00000030423/…	7.46235717888192
GO:0010257	NADH dehydrogenase complex assembly	56	-0.827162592532469	-2.64544729932698	1.87766453613426e-16	6.46800207270718e-14	4.26456564615508e-14	1786	tags=81%, list=13%, signal=71%	ENSMUSG00000026260/ENSMUSG00000027710/ENSMUSG00000030869/ENSMUSG00000050323/ENSMUSG00000039048/ENSMUSG00000026895/ENSMUSG00000043140/ENSMUSG00000045854/ENSMUSG00000025968/ENSMUSG00000005510/ENSMUSG00000024082/ENSMUSG00000070283/ENSMUSG00000002379/ENSMUSG00000013593/ENSMUSG00000071014/ENSMUSG00000037152/ENSMUSG00000078572/ENSMUSG00000025204/ENSMUSG00000030615/ENSMUSG00000030614/ENSMUSG00000113902/…	13.1892298495935	treatment_MI_vs_Sham	56	-0.839066562106383	-2.78269444389743	9.77730661533135e-18	3.57360556790361e-15	2.33626168597918e-15	1666	tags=84%, list=12%, signal=74%	ENSMUSG00000027710/ENSMUSG00000027305/ENSMUSG00000020153/ENSMUSG00000039048/ENSMUSG00000030869/ENSMUSG00000050323/ENSMUSG00000026260/ENSMUSG00000024082/ENSMUSG00000045854/ENSMUSG00000043140/ENSMUSG00000026895/ENSMUSG00000025968/ENSMUSG00000070283/ENSMUSG00000005510/ENSMUSG00000002379/ENSMUSG00000013593/ENSMUSG00000030615/ENSMUSG00000037152/ENSMUSG00000078572/ENSMUSG00000025204/ENSMUSG00000071014/…	14.4468933838774
GO:0032981	mitochondrial respiratory chain complex I assembly	56	-0.827162592532469	-2.64544729932698	1.87766453613426e-16	6.46800207270718e-14	4.26456564615508e-14	1786	tags=81%, list=13%, signal=71%	ENSMUSG00000026260/ENSMUSG00000027710/ENSMUSG00000030869/ENSMUSG00000050323/ENSMUSG00000039048/ENSMUSG00000026895/ENSMUSG00000043140/ENSMUSG00000045854/ENSMUSG00000025968/ENSMUSG00000005510/ENSMUSG00000024082/ENSMUSG00000070283/ENSMUSG00000002379/ENSMUSG00000013593/ENSMUSG00000071014/ENSMUSG00000037152/ENSMUSG00000078572/ENSMUSG00000025204/ENSMUSG00000030615/ENSMUSG00000030614/ENSMUSG00000113902/…	13.1892298495935	treatment_MI_vs_Sham	56	-0.839066562106383	-2.78269444389743	9.77730661533135e-18	3.57360556790361e-15	2.33626168597918e-15	1666	tags=84%, list=12%, signal=74%	ENSMUSG00000027710/ENSMUSG00000027305/ENSMUSG00000020153/ENSMUSG00000039048/ENSMUSG00000030869/ENSMUSG00000050323/ENSMUSG00000026260/ENSMUSG00000024082/ENSMUSG00000045854/ENSMUSG00000043140/ENSMUSG00000026895/ENSMUSG00000025968/ENSMUSG00000070283/ENSMUSG00000005510/ENSMUSG00000002379/ENSMUSG00000013593/ENSMUSG00000030615/ENSMUSG00000037152/ENSMUSG00000078572/ENSMUSG00000025204/ENSMUSG00000071014/…	14.4468933838774
GO:0001501	skeletal system development	418	0.626740207276861	1.96022491125089	2.29995949677378e-16	7.48253489617068e-14	4.93348037085743e-14	2584	tags=35%, list=19%, signal=29%	ENSMUSG00000026043/ENSMUSG00000031906/ENSMUSG00000029661/ENSMUSG00000050335/ENSMUSG00000001506/ENSMUSG00000028108/ENSMUSG00000054675/ENSMUSG00000057123/ENSMUSG00000040711/ENSMUSG00000006800/ENSMUSG00000031548/ENSMUSG00000016918/ENSMUSG00000026042/ENSMUSG00000024529/ENSMUSG00000020053/ENSMUSG00000000957/ENSMUSG00000021614/ENSMUSG00000005124/ENSMUSG00000034205/ENSMUSG00000042734/ENSMUSG00000038648/…	13.1259512490713	treatment_MI_vs_Sham	416	0.603515318235657	1.97394740704541	1.62640301098158e-16	4.75560240411013e-14	3.108997755729e-14	2380	tags=32%, list=17%, signal=28%	ENSMUSG00000026043/ENSMUSG00000031906/ENSMUSG00000028108/ENSMUSG00000040711/ENSMUSG00000001506/ENSMUSG00000057123/ENSMUSG00000029661/ENSMUSG00000016918/ENSMUSG00000054675/ENSMUSG00000006800/ENSMUSG00000050335/ENSMUSG00000031548/ENSMUSG00000026042/ENSMUSG00000027996/ENSMUSG00000030046/ENSMUSG00000042734/ENSMUSG00000021614/ENSMUSG00000000957/ENSMUSG00000028047/ENSMUSG00000024529/ENSMUSG00000022098/…	13.3227944620683
GO:0006091	generation of precursor metabolites and energy	405	-0.480438650159508	-1.964279548712	1.06030066843496e-15	3.26795827071323e-13	2.15467194006617e-13	1572	tags=33%, list=11%, signal=31%	ENSMUSG00000002010/ENSMUSG00000034203/ENSMUSG00000050697/ENSMUSG00000038462/ENSMUSG00000000171/ENSMUSG00000027187/ENSMUSG00000031782/ENSMUSG00000006127/ENSMUSG00000020664/ENSMUSG00000004264/ENSMUSG00000004610/ENSMUSG00000061474/ENSMUSG00000037787/ENSMUSG00000027601/ENSMUSG00000028982/ENSMUSG00000026895/ENSMUSG00000021748/ENSMUSG00000002769/ENSMUSG00000025968/ENSMUSG00000027523/ENSMUSG00000061838/…	12.4857234977072	treatment_MI_vs_Sham	405	-0.529904886710165	-2.22922233185854	1.48975604194789e-21	7.26007777775937e-19	4.74631047750415e-19	2272	tags=47%, list=16%, signal=40%	ENSMUSG00000018501/ENSMUSG00000033065/ENSMUSG00000028307/ENSMUSG00000020594/ENSMUSG00000039958/ENSMUSG00000032051/ENSMUSG00000049422/ENSMUSG00000001983/ENSMUSG00000026313/ENSMUSG00000001891/ENSMUSG00000020475/ENSMUSG00000000088/ENSMUSG00000028672/ENSMUSG00000069844/ENSMUSG00000058076/ENSMUSG00000020777/ENSMUSG00000040385/ENSMUSG00000000708/ENSMUSG00000014554/ENSMUSG00000023456/ENSMUSG00000006818/…	18.1390587266455
GO:0002009	morphogenesis of an epithelium	475	0.59615148423081	1.86924113897627	2.1652506533961e-15	6.33985391314378e-13	4.18007336666152e-13	2637	tags=35%, list=19%, signal=29%	ENSMUSG00000013584/ENSMUSG00000053113/ENSMUSG00000020733/ENSMUSG00000034687/ENSMUSG00000028583/ENSMUSG00000016458/ENSMUSG00000031548/ENSMUSG00000016918/ENSMUSG00000026822/ENSMUSG00000054196/ENSMUSG00000003534/ENSMUSG00000020053/ENSMUSG00000000957/ENSMUSG00000009376/ENSMUSG00000005087/ENSMUSG00000017009/ENSMUSG00000031965/ENSMUSG00000044674/ENSMUSG00000027996/ENSMUSG00000027070/ENSMUSG00000022150/…	12.1979207492865	treatment_MI_vs_Sham	474	0.589975602132842	1.93627642043562	2.93862652849509e-16	8.18337520887584e-14	5.34992057719005e-14	2812	tags=37%, list=20%, signal=31%	ENSMUSG00000013584/ENSMUSG00000020733/ENSMUSG00000028583/ENSMUSG00000053113/ENSMUSG00000016918/ENSMUSG00000034687/ENSMUSG00000026822/ENSMUSG00000016458/ENSMUSG00000003534/ENSMUSG00000009376/ENSMUSG00000017009/ENSMUSG00000005087/ENSMUSG00000044674/ENSMUSG00000031548/ENSMUSG00000027996/ENSMUSG00000054196/ENSMUSG00000000957/ENSMUSG00000018263/ENSMUSG00000031965/ENSMUSG00000036856/ENSMUSG00000020053/…	13.0870675359058
GO:0022904	respiratory electron transport chain	85	-0.738151590641036	-2.66297059623311	4.62613330167522e-15	1.29003031498143e-12	8.50559245641338e-13	1561	tags=64%, list=11%, signal=57%	ENSMUSG00000038462/ENSMUSG00000000171/ENSMUSG00000031782/ENSMUSG00000020664/ENSMUSG00000004610/ENSMUSG00000026895/ENSMUSG00000025968/ENSMUSG00000028756/ENSMUSG00000020718/ENSMUSG00000040370/ENSMUSG00000019082/ENSMUSG00000005510/ENSMUSG00000030884/ENSMUSG00000028964/ENSMUSG00000032314/ENSMUSG00000048482/ENSMUSG00000013593/ENSMUSG00000031818/ENSMUSG00000071014/ENSMUSG00000021520/ENSMUSG00000025204/…	11.8894000839066	treatment_MI_vs_Sham	85	-0.758355097478554	-2.65014636331622	2.86636464042033e-17	9.86029436304593e-15	6.44621447306912e-15	1683	tags=69%, list=12%, signal=61%	ENSMUSG00000040370/ENSMUSG00000030652/ENSMUSG00000027305/ENSMUSG00000000171/ENSMUSG00000020153/ENSMUSG00000025889/ENSMUSG00000020664/ENSMUSG00000026260/ENSMUSG00000038462/ENSMUSG00000020718/ENSMUSG00000037916/ENSMUSG00000028756/ENSMUSG00000031782/ENSMUSG00000004610/ENSMUSG00000048482/ENSMUSG00000026895/ENSMUSG00000025968/ENSMUSG00000005510/ENSMUSG00000019082/ENSMUSG00000030884/ENSMUSG00000032314/…	14.0061101197101
GO:0009611	response to wounding	406	0.611430753941184	1.90818298106489	1.04003282417315e-14	2.76837828107179e-12	1.82528248759192e-12	2134	tags=33%, list=15%, signal=29%	ENSMUSG00000026043/ENSMUSG00000033295/ENSMUSG00000004040/ENSMUSG00000024810/ENSMUSG00000026193/ENSMUSG00000001131/ENSMUSG00000023067/ENSMUSG00000028583/ENSMUSG00000028413/ENSMUSG00000006800/ENSMUSG00000039109/ENSMUSG00000040249/ENSMUSG00000003534/ENSMUSG00000020053/ENSMUSG00000025105/ENSMUSG00000005087/ENSMUSG00000017009/ENSMUSG00000005124/ENSMUSG00000048612/ENSMUSG00000006369/ENSMUSG00000109564/…	11.5577745666151	treatment_MI_vs_Sham	405	0.595614272224719	1.94786583535526	1.04460653840344e-14	2.44354361463333e-12	1.59747829367634e-12	2101	tags=33%, list=15%, signal=29%	ENSMUSG00000033295/ENSMUSG00000026043/ENSMUSG00000024810/ENSMUSG00000004040/ENSMUSG00000028413/ENSMUSG00000028583/ENSMUSG00000040249/ENSMUSG00000039109/ENSMUSG00000023067/ENSMUSG00000003534/ENSMUSG00000001131/ENSMUSG00000006800/ENSMUSG00000017009/ENSMUSG00000005087/ENSMUSG00000048612/ENSMUSG00000026193/ENSMUSG00000032702/ENSMUSG00000109564/ENSMUSG00000025105/ENSMUSG00000036856/ENSMUSG00000020053/…	11.6119799048758
GO:0002181	cytoplasmic translation	135	-0.645648747353706	-2.42842771553815	1.66731994021191e-14	4.24514155212216e-12	2.79896088819098e-12	2871	tags=55%, list=21%, signal=44%	ENSMUSG00000028683/ENSMUSG00000062647/ENSMUSG00000017404/ENSMUSG00000003429/ENSMUSG00000079435/ENSMUSG00000012848/ENSMUSG00000031320/ENSMUSG00000042426/ENSMUSG00000074129/ENSMUSG00000029614/ENSMUSG00000008683/ENSMUSG00000027091/ENSMUSG00000063316/ENSMUSG00000060636/ENSMUSG00000020460/ENSMUSG00000067274/ENSMUSG00000024423/ENSMUSG00000025290/ENSMUSG00000062006/ENSMUSG00000030744/ENSMUSG00000042814/…	11.3721078238463	treatment_MI_vs_Sham	135	-0.557333165415362	-2.12296743765178	5.22196063303045e-09	3.08464906888506e-07	2.01660404244196e-07	4026	tags=53%, list=29%, signal=38%	ENSMUSG00000008683/ENSMUSG00000003429/ENSMUSG00000025290/ENSMUSG00000063457/ENSMUSG00000062006/ENSMUSG00000037805/ENSMUSG00000017404/ENSMUSG00000067288/ENSMUSG00000040952/ENSMUSG00000008668/ENSMUSG00000028495/ENSMUSG00000027091/ENSMUSG00000046364/ENSMUSG00000067274/ENSMUSG00000025508/ENSMUSG00000043716/ENSMUSG00000061477/ENSMUSG00000044533/ENSMUSG00000038274/ENSMUSG00000020743/ENSMUSG00000093674/…	6.51079423717884
GO:0019646	aerobic electron transport chain	53	-0.814925439273877	-2.61777303982992	1.86611309759392e-14	4.55331595812916e-12	3.00215036928706e-12	1786	tags=79%, list=13%, signal=69%	ENSMUSG00000026260/ENSMUSG00000037916/ENSMUSG00000038462/ENSMUSG00000000171/ENSMUSG00000031782/ENSMUSG00000020664/ENSMUSG00000026895/ENSMUSG00000025968/ENSMUSG00000028756/ENSMUSG00000005510/ENSMUSG00000030884/ENSMUSG00000028964/ENSMUSG00000048482/ENSMUSG00000013593/ENSMUSG00000031818/ENSMUSG00000071014/ENSMUSG00000021520/ENSMUSG00000025204/ENSMUSG00000024248/ENSMUSG00000025488/ENSMUSG00000031231/…	11.3416722126149	treatment_MI_vs_Sham	53	-0.829556707731431	-2.72695798618722	1.24779950849288e-15	3.17266588072451e-13	2.07414545301883e-13	1633	tags=83%, list=12%, signal=74%	ENSMUSG00000027305/ENSMUSG00000000171/ENSMUSG00000020153/ENSMUSG00000020664/ENSMUSG00000026260/ENSMUSG00000038462/ENSMUSG00000037916/ENSMUSG00000028756/ENSMUSG00000031782/ENSMUSG00000048482/ENSMUSG00000026895/ENSMUSG00000025968/ENSMUSG00000005510/ENSMUSG00000030884/ENSMUSG00000028964/ENSMUSG00000013593/ENSMUSG00000021520/ENSMUSG00000031818/ENSMUSG00000025204/ENSMUSG00000071014/ENSMUSG00000030647/…	12.4985756618416
GO:0050900	leukocyte migration	308	0.64444081633134	1.98801827142354	3.2872547364863e-14	7.70006549474551e-12	5.07690542039231e-12	2272	tags=39%, list=16%, signal=34%	ENSMUSG00000018927/ENSMUSG00000009185/ENSMUSG00000031906/ENSMUSG00000050335/ENSMUSG00000024810/ENSMUSG00000028108/ENSMUSG00000028413/ENSMUSG00000019122/ENSMUSG00000000957/ENSMUSG00000030787/ENSMUSG00000035930/ENSMUSG00000025804/ENSMUSG00000029371/ENSMUSG00000029082/ENSMUSG00000023992/ENSMUSG00000030786/ENSMUSG00000015766/ENSMUSG00000039145/ENSMUSG00000035385/ENSMUSG00000071005/ENSMUSG00000031451/…	11.1135055808164	treatment_MI_vs_Sham	305	0.650326308569648	2.09498659423441	3.12892637035953e-17	1.01655341188125e-14	6.64576641938351e-15	2173	tags=39%, list=16%, signal=34%	ENSMUSG00000018927/ENSMUSG00000031906/ENSMUSG00000009185/ENSMUSG00000024810/ENSMUSG00000028108/ENSMUSG00000028413/ENSMUSG00000029371/ENSMUSG00000030787/ENSMUSG00000019122/ENSMUSG00000050335/ENSMUSG00000000957/ENSMUSG00000015766/ENSMUSG00000071005/ENSMUSG00000026072/ENSMUSG00000035930/ENSMUSG00000035385/ENSMUSG00000030786/ENSMUSG00000029304/ENSMUSG00000053475/ENSMUSG00000023992/ENSMUSG00000029082/…	13.9928697976694
GO:0022900	electron transport chain	94	-0.711059263597235	-2.57755380681476	7.27383693882881e-14	1.6382918889916e-11	1.08017950978235e-11	1561	tags=60%, list=11%, signal=53%	ENSMUSG00000038462/ENSMUSG00000000171/ENSMUSG00000031782/ENSMUSG00000020664/ENSMUSG00000004610/ENSMUSG00000026895/ENSMUSG00000025968/ENSMUSG00000028756/ENSMUSG00000020718/ENSMUSG00000040370/ENSMUSG00000019082/ENSMUSG00000005510/ENSMUSG00000030884/ENSMUSG00000028964/ENSMUSG00000032314/ENSMUSG00000048482/ENSMUSG00000013593/ENSMUSG00000031818/ENSMUSG00000071014/ENSMUSG00000021520/ENSMUSG00000025204/…	10.7856087188851	treatment_MI_vs_Sham	94	-0.727944911794039	-2.58904199983455	4.81556463107058e-16	1.28006463465912e-13	8.36848360767863e-14	1683	tags=65%, list=12%, signal=57%	ENSMUSG00000040370/ENSMUSG00000030652/ENSMUSG00000027305/ENSMUSG00000000171/ENSMUSG00000020153/ENSMUSG00000025889/ENSMUSG00000020664/ENSMUSG00000026260/ENSMUSG00000038462/ENSMUSG00000020718/ENSMUSG00000037916/ENSMUSG00000028756/ENSMUSG00000031782/ENSMUSG00000004610/ENSMUSG00000048482/ENSMUSG00000026895/ENSMUSG00000025968/ENSMUSG00000005510/ENSMUSG00000019082/ENSMUSG00000030884/ENSMUSG00000032314/…	12.8927681008466
GO:0061448	connective tissue development	252	0.660164192330834	2.01692634155821	1.38708526691304e-13	3.00843382334917e-11	1.98355897038481e-11	2584	tags=39%, list=19%, signal=33%	ENSMUSG00000026043/ENSMUSG00000031906/ENSMUSG00000001506/ENSMUSG00000028108/ENSMUSG00000040711/ENSMUSG00000006800/ENSMUSG00000016458/ENSMUSG00000016918/ENSMUSG00000024529/ENSMUSG00000020053/ENSMUSG00000005124/ENSMUSG00000034205/ENSMUSG00000038648/ENSMUSG00000027996/ENSMUSG00000028047/ENSMUSG00000022098/ENSMUSG00000030046/ENSMUSG00000026837/ENSMUSG00000031375/ENSMUSG00000055435/ENSMUSG00000034009/…	10.521659537262	treatment_MI_vs_Sham	251	0.642294510543421	2.05070343881864	3.54444647779679e-13	5.31485205183478e-11	3.47460988052846e-11	2368	tags=35%, list=17%, signal=30%	ENSMUSG00000026043/ENSMUSG00000031906/ENSMUSG00000028108/ENSMUSG00000040711/ENSMUSG00000001506/ENSMUSG00000016918/ENSMUSG00000034009/ENSMUSG00000016458/ENSMUSG00000006800/ENSMUSG00000027996/ENSMUSG00000030046/ENSMUSG00000028047/ENSMUSG00000024529/ENSMUSG00000022098/ENSMUSG00000038648/ENSMUSG00000020053/ENSMUSG00000031375/ENSMUSG00000026837/ENSMUSG00000032440/ENSMUSG00000034205/ENSMUSG00000024940/…	10.2745088203159
GO:0006935	chemotaxis	350	0.617250067155593	1.91710714630422	1.46648419203869e-13	3.06704693877805e-11	2.02220451744282e-11	2206	tags=34%, list=16%, signal=29%	ENSMUSG00000018927/ENSMUSG00000009185/ENSMUSG00000050335/ENSMUSG00000040026/ENSMUSG00000026193/ENSMUSG00000040249/ENSMUSG00000024529/ENSMUSG00000019122/ENSMUSG00000009376/ENSMUSG00000056427/ENSMUSG00000025804/ENSMUSG00000029371/ENSMUSG00000029082/ENSMUSG00000027070/ENSMUSG00000023992/ENSMUSG00000030786/ENSMUSG00000039145/ENSMUSG00000035385/ENSMUSG00000071005/ENSMUSG00000031451/ENSMUSG00000040254/…	10.513279577426	treatment_MI_vs_Sham	346	0.60573583778357	1.96622896489423	9.53147722335536e-14	1.74187746256819e-11	1.13876069984298e-11	1923	tags=32%, list=14%, signal=28%	ENSMUSG00000018927/ENSMUSG00000009185/ENSMUSG00000040026/ENSMUSG00000040249/ENSMUSG00000029371/ENSMUSG00000009376/ENSMUSG00000019122/ENSMUSG00000050335/ENSMUSG00000056427/ENSMUSG00000026193/ENSMUSG00000024529/ENSMUSG00000040254/ENSMUSG00000071005/ENSMUSG00000035385/ENSMUSG00000030786/ENSMUSG00000029304/ENSMUSG00000053475/ENSMUSG00000023992/ENSMUSG00000029082/ENSMUSG00000027070/ENSMUSG00000039145/…	10.7589823999611
GO:0042330	taxis	351	0.617184511545841	1.91710827919609	2.30915995807732e-13	4.66291059120718e-11	3.07440970099006e-11	2206	tags=34%, list=16%, signal=29%	ENSMUSG00000018927/ENSMUSG00000009185/ENSMUSG00000050335/ENSMUSG00000040026/ENSMUSG00000026193/ENSMUSG00000040249/ENSMUSG00000024529/ENSMUSG00000019122/ENSMUSG00000009376/ENSMUSG00000056427/ENSMUSG00000025804/ENSMUSG00000029371/ENSMUSG00000029082/ENSMUSG00000027070/ENSMUSG00000023992/ENSMUSG00000030786/ENSMUSG00000039145/ENSMUSG00000035385/ENSMUSG00000071005/ENSMUSG00000031451/ENSMUSG00000040254/…	10.3313429118279	treatment_MI_vs_Sham	347	0.60562588163031	1.96461804277658	2.14996632149509e-13	3.49250084669536e-11	2.28323908762286e-11	1923	tags=32%, list=14%, signal=28%	ENSMUSG00000018927/ENSMUSG00000009185/ENSMUSG00000040026/ENSMUSG00000040249/ENSMUSG00000029371/ENSMUSG00000009376/ENSMUSG00000019122/ENSMUSG00000050335/ENSMUSG00000056427/ENSMUSG00000026193/ENSMUSG00000024529/ENSMUSG00000040254/ENSMUSG00000071005/ENSMUSG00000035385/ENSMUSG00000030786/ENSMUSG00000029304/ENSMUSG00000053475/ENSMUSG00000023992/ENSMUSG00000029082/ENSMUSG00000027070/ENSMUSG00000039145/…	10.4568634799267
GO:0001503	ossification	336	0.620236666039454	1.92288360922756	5.18531147226694e-13	1.01217279938651e-10	6.67358683518426e-11	2429	tags=34%, list=18%, signal=29%	ENSMUSG00000031906/ENSMUSG00000029661/ENSMUSG00000001506/ENSMUSG00000028108/ENSMUSG00000054675/ENSMUSG00000040711/ENSMUSG00000031548/ENSMUSG00000054196/ENSMUSG00000024529/ENSMUSG00000020053/ENSMUSG00000000957/ENSMUSG00000005124/ENSMUSG00000044674/ENSMUSG00000068747/ENSMUSG00000027996/ENSMUSG00000025804/ENSMUSG00000028047/ENSMUSG00000022098/ENSMUSG00000022479/ENSMUSG00000035673/ENSMUSG00000035692/…	9.99474533787792	treatment_MI_vs_Sham	336	0.603103281496959	1.95859600125488	5.85972419085409e-13	8.15896834955112e-11	5.33396447648673e-11	1545	tags=26%, list=11%, signal=24%	ENSMUSG00000031906/ENSMUSG00000028108/ENSMUSG00000040711/ENSMUSG00000001506/ENSMUSG00000029661/ENSMUSG00000054675/ENSMUSG00000044674/ENSMUSG00000022868/ENSMUSG00000031548/ENSMUSG00000027996/ENSMUSG00000068747/ENSMUSG00000054196/ENSMUSG00000000957/ENSMUSG00000028047/ENSMUSG00000024529/ENSMUSG00000022098/ENSMUSG00000036856/ENSMUSG00000020053/ENSMUSG00000022479/ENSMUSG00000037868/ENSMUSG00000029304/…	10.088364751592
GO:0042773	ATP synthesis coupled electron transport	65	-0.756838184171693	-2.53515077074161	5.54710164200806e-13	1.01511960048748e-10	6.69301606015973e-11	1786	tags=74%, list=13%, signal=65%	ENSMUSG00000026260/ENSMUSG00000037916/ENSMUSG00000038462/ENSMUSG00000000171/ENSMUSG00000031782/ENSMUSG00000020664/ENSMUSG00000026895/ENSMUSG00000025968/ENSMUSG00000028756/ENSMUSG00000005510/ENSMUSG00000030884/ENSMUSG00000028964/ENSMUSG00000048482/ENSMUSG00000013593/ENSMUSG00000031818/ENSMUSG00000071014/ENSMUSG00000021520/ENSMUSG00000025204/ENSMUSG00000070493/ENSMUSG00000024248/ENSMUSG00000020022/…	9.99348278654707	treatment_MI_vs_Sham	65	-0.776883502067643	-2.60946873780133	4.27648935496164e-14	8.62376198200541e-12	5.63782553075161e-12	1657	tags=78%, list=12%, signal=69%	ENSMUSG00000030652/ENSMUSG00000027305/ENSMUSG00000000171/ENSMUSG00000020153/ENSMUSG00000025889/ENSMUSG00000020664/ENSMUSG00000026260/ENSMUSG00000038462/ENSMUSG00000037916/ENSMUSG00000028756/ENSMUSG00000031782/ENSMUSG00000048482/ENSMUSG00000026895/ENSMUSG00000025968/ENSMUSG00000005510/ENSMUSG00000030884/ENSMUSG00000028964/ENSMUSG00000013593/ENSMUSG00000021520/ENSMUSG00000031818/ENSMUSG00000025204/…	11.0643032386286
GO:0042775	mitochondrial ATP synthesis coupled electron transport	65	-0.756838184171693	-2.53515077074161	5.54710164200806e-13	1.01511960048748e-10	6.69301606015973e-11	1786	tags=74%, list=13%, signal=65%	ENSMUSG00000026260/ENSMUSG00000037916/ENSMUSG00000038462/ENSMUSG00000000171/ENSMUSG00000031782/ENSMUSG00000020664/ENSMUSG00000026895/ENSMUSG00000025968/ENSMUSG00000028756/ENSMUSG00000005510/ENSMUSG00000030884/ENSMUSG00000028964/ENSMUSG00000048482/ENSMUSG00000013593/ENSMUSG00000031818/ENSMUSG00000071014/ENSMUSG00000021520/ENSMUSG00000025204/ENSMUSG00000070493/ENSMUSG00000024248/ENSMUSG00000020022/…	9.99348278654707	treatment_MI_vs_Sham	65	-0.776883502067643	-2.60946873780133	4.27648935496164e-14	8.62376198200541e-12	5.63782553075161e-12	1657	tags=78%, list=12%, signal=69%	ENSMUSG00000030652/ENSMUSG00000027305/ENSMUSG00000000171/ENSMUSG00000020153/ENSMUSG00000025889/ENSMUSG00000020664/ENSMUSG00000026260/ENSMUSG00000038462/ENSMUSG00000037916/ENSMUSG00000028756/ENSMUSG00000031782/ENSMUSG00000048482/ENSMUSG00000026895/ENSMUSG00000025968/ENSMUSG00000005510/ENSMUSG00000030884/ENSMUSG00000028964/ENSMUSG00000013593/ENSMUSG00000021520/ENSMUSG00000031818/ENSMUSG00000025204/…	11.0643032386286
GO:0060541	respiratory system development	214	0.680522054157098	2.0604422665883	9.40037270151081e-13	1.66813886484992e-10	1.0998585986967e-10	2241	tags=36%, list=16%, signal=30%	ENSMUSG00000013584/ENSMUSG00000026043/ENSMUSG00000031906/ENSMUSG00000036545/ENSMUSG00000028583/ENSMUSG00000016458/ENSMUSG00000024529/ENSMUSG00000020053/ENSMUSG00000000957/ENSMUSG00000024085/ENSMUSG00000018263/ENSMUSG00000020422/ENSMUSG00000016256/ENSMUSG00000064246/ENSMUSG00000034009/ENSMUSG00000032440/ENSMUSG00000028364/ENSMUSG00000001507/ENSMUSG00000024940/ENSMUSG00000019539/ENSMUSG00000030849/…	9.77776779918522	treatment_MI_vs_Sham	214	0.663875238881407	2.09982665702548	2.93573469693812e-13	4.5179411862353e-11	2.95362560090838e-11	1644	tags=29%, list=12%, signal=26%	ENSMUSG00000013584/ENSMUSG00000026043/ENSMUSG00000031906/ENSMUSG00000036545/ENSMUSG00000028583/ENSMUSG00000034009/ENSMUSG00000016458/ENSMUSG00000024085/ENSMUSG00000000957/ENSMUSG00000018263/ENSMUSG00000024529/ENSMUSG00000020053/ENSMUSG00000028364/ENSMUSG00000064246/ENSMUSG00000032440/ENSMUSG00000024940/ENSMUSG00000020422/ENSMUSG00000016256/ENSMUSG00000036040/ENSMUSG00000030218/ENSMUSG00000030849/…	10.3450594269481
GO:0019221	cytokine-mediated signaling pathway	353	0.608893718084839	1.88981567015358	2.30397319697951e-12	3.96825501220942e-10	2.61640052214268e-10	1992	tags=28%, list=14%, signal=25%	ENSMUSG00000033295/ENSMUSG00000018927/ENSMUSG00000009185/ENSMUSG00000004040/ENSMUSG00000024810/ENSMUSG00000028108/ENSMUSG00000071714/ENSMUSG00000023043/ENSMUSG00000019122/ENSMUSG00000026070/ENSMUSG00000022146/ENSMUSG00000049382/ENSMUSG00000056427/ENSMUSG00000025804/ENSMUSG00000029371/ENSMUSG00000058818/ENSMUSG00000023992/ENSMUSG00000071713/ENSMUSG00000035385/ENSMUSG00000019987/ENSMUSG00000071005/…	9.40140042652877	treatment_MI_vs_Sham	351	0.608955986177996	1.9768265028238	2.45200681810421e-14	5.31086513787905e-12	3.47200341651247e-12	1923	tags=28%, list=14%, signal=25%	ENSMUSG00000033295/ENSMUSG00000018927/ENSMUSG00000009185/ENSMUSG00000024810/ENSMUSG00000004040/ENSMUSG00000028108/ENSMUSG00000071714/ENSMUSG00000023043/ENSMUSG00000026070/ENSMUSG00000029371/ENSMUSG00000022146/ENSMUSG00000019122/ENSMUSG00000049382/ENSMUSG00000056427/ENSMUSG00000071005/ENSMUSG00000026072/ENSMUSG00000058818/ENSMUSG00000035385/ENSMUSG00000019987/ENSMUSG00000070780/ENSMUSG00000023992/…	11.2748347267523
GO:0006753	nucleoside phosphate metabolic process	416	-0.435801704440059	-1.77314130922365	3.44191727173094e-12	5.75881929807326e-10	3.79697821134108e-10	1797	tags=33%, list=13%, signal=29%	ENSMUSG00000024712/ENSMUSG00000015357/ENSMUSG00000018770/ENSMUSG00000028527/ENSMUSG00000030861/ENSMUSG00000023921/ENSMUSG00000025393/ENSMUSG00000016194/ENSMUSG00000022853/ENSMUSG00000033405/ENSMUSG00000026260/ENSMUSG00000036273/ENSMUSG00000054428/ENSMUSG00000020402/ENSMUSG00000032238/ENSMUSG00000037916/ENSMUSG00000031299/ENSMUSG00000030869/ENSMUSG00000021646/ENSMUSG00000002010/ENSMUSG00000021226/…	9.23966654867636	treatment_MI_vs_Sham	416	-0.469042317135557	-2.00563107656654	3.41226134581139e-15	8.31454347929375e-13	5.43567245964341e-13	1746	tags=33%, list=13%, signal=30%	ENSMUSG00000007097/ENSMUSG00000019179/ENSMUSG00000053604/ENSMUSG00000033405/ENSMUSG00000031730/ENSMUSG00000024712/ENSMUSG00000016194/ENSMUSG00000030861/ENSMUSG00000032238/ENSMUSG00000015357/ENSMUSG00000038967/ENSMUSG00000000171/ENSMUSG00000028527/ENSMUSG00000018770/ENSMUSG00000020153/ENSMUSG00000025889/ENSMUSG00000031958/ENSMUSG00000028088/ENSMUSG00000023921/ENSMUSG00000025393/ENSMUSG00000022853/…	12.0801615912871
GO:0030323	respiratory tube development	192	0.687715514136908	2.07194859991013	3.57259989440882e-12	5.81142916157167e-10	3.83166561774606e-10	1836	tags=32%, list=13%, signal=28%	ENSMUSG00000013584/ENSMUSG00000026043/ENSMUSG00000031906/ENSMUSG00000036545/ENSMUSG00000028583/ENSMUSG00000024529/ENSMUSG00000020053/ENSMUSG00000000957/ENSMUSG00000024085/ENSMUSG00000018263/ENSMUSG00000020422/ENSMUSG00000016256/ENSMUSG00000064246/ENSMUSG00000034009/ENSMUSG00000032440/ENSMUSG00000028364/ENSMUSG00000001507/ENSMUSG00000024940/ENSMUSG00000019539/ENSMUSG00000030849/ENSMUSG00000036040/…	9.23571705166151	treatment_MI_vs_Sham	192	0.670464740865104	2.10742267582427	4.01547350606568e-12	4.69649781269442e-10	3.07035784716433e-10	1644	tags=30%, list=12%, signal=27%	ENSMUSG00000013584/ENSMUSG00000026043/ENSMUSG00000031906/ENSMUSG00000036545/ENSMUSG00000028583/ENSMUSG00000034009/ENSMUSG00000024085/ENSMUSG00000000957/ENSMUSG00000018263/ENSMUSG00000024529/ENSMUSG00000020053/ENSMUSG00000028364/ENSMUSG00000064246/ENSMUSG00000032440/ENSMUSG00000024940/ENSMUSG00000020422/ENSMUSG00000016256/ENSMUSG00000036040/ENSMUSG00000030218/ENSMUSG00000030849/ENSMUSG00000031565/…	9.32822587559185
GO:0030324	lung development	189	0.68972528717148	2.07615069216843	3.76976618755723e-12	5.96641913360408e-10	3.93385558348788e-10	1836	tags=32%, list=13%, signal=28%	ENSMUSG00000013584/ENSMUSG00000026043/ENSMUSG00000031906/ENSMUSG00000036545/ENSMUSG00000028583/ENSMUSG00000024529/ENSMUSG00000020053/ENSMUSG00000000957/ENSMUSG00000024085/ENSMUSG00000018263/ENSMUSG00000020422/ENSMUSG00000016256/ENSMUSG00000064246/ENSMUSG00000034009/ENSMUSG00000032440/ENSMUSG00000028364/ENSMUSG00000001507/ENSMUSG00000024940/ENSMUSG00000019539/ENSMUSG00000030849/ENSMUSG00000036040/…	9.22428624124924	treatment_MI_vs_Sham	189	0.67288527260321	2.11014563561326	2.44890051094289e-12	3.04705748680724e-10	1.99202836634817e-10	1644	tags=30%, list=12%, signal=26%	ENSMUSG00000013584/ENSMUSG00000026043/ENSMUSG00000031906/ENSMUSG00000036545/ENSMUSG00000028583/ENSMUSG00000034009/ENSMUSG00000024085/ENSMUSG00000000957/ENSMUSG00000018263/ENSMUSG00000024529/ENSMUSG00000020053/ENSMUSG00000028364/ENSMUSG00000064246/ENSMUSG00000032440/ENSMUSG00000024940/ENSMUSG00000020422/ENSMUSG00000016256/ENSMUSG00000036040/ENSMUSG00000030218/ENSMUSG00000030849/ENSMUSG00000031565/…	9.51611935215486
GO:0002443	leukocyte mediated immunity	322	0.615096387666541	1.90050277260519	6.51197394476004e-12	1.0035294584346e-09	6.61659845689192e-10	2227	tags=33%, list=16%, signal=29%	ENSMUSG00000024164/ENSMUSG00000071714/ENSMUSG00000024371/ENSMUSG00000037379/ENSMUSG00000041616/ENSMUSG00000073418/ENSMUSG00000038521/ENSMUSG00000026070/ENSMUSG00000036887/ENSMUSG00000039899/ENSMUSG00000029371/ENSMUSG00000058818/ENSMUSG00000026656/ENSMUSG00000023992/ENSMUSG00000071713/ENSMUSG00000030786/ENSMUSG00000035385/ENSMUSG00000036896/ENSMUSG00000019987/ENSMUSG00000005413/ENSMUSG00000036905/…	8.99846987434958	treatment_MI_vs_Sham	319	0.61510609864943	1.98964778472447	9.22624638770065e-14	1.74048673791205e-11	1.13785150696532e-11	2241	tags=35%, list=16%, signal=30%	ENSMUSG00000024164/ENSMUSG00000071714/ENSMUSG00000073418/ENSMUSG00000024371/ENSMUSG00000037379/ENSMUSG00000026070/ENSMUSG00000029371/ENSMUSG00000041616/ENSMUSG00000038521/ENSMUSG00000039899/ENSMUSG00000026072/ENSMUSG00000058818/ENSMUSG00000035385/ENSMUSG00000019987/ENSMUSG00000030786/ENSMUSG00000038527/ENSMUSG00000023992/ENSMUSG00000036887/ENSMUSG00000071713/ENSMUSG00000026656/ENSMUSG00000036905/…	10.759329281586
GO:0002697	regulation of immune effector process	330	0.60479227412941	1.8715391233968	1.08308302573179e-11	1.62629082017573e-09	1.07226681197954e-09	2227	tags=34%, list=16%, signal=29%	ENSMUSG00000024164/ENSMUSG00000050335/ENSMUSG00000024810/ENSMUSG00000037379/ENSMUSG00000041616/ENSMUSG00000001128/ENSMUSG00000026070/ENSMUSG00000039899/ENSMUSG00000029371/ENSMUSG00000026656/ENSMUSG00000023992/ENSMUSG00000030786/ENSMUSG00000035385/ENSMUSG00000019987/ENSMUSG00000071005/ENSMUSG00000005413/ENSMUSG00000026072/ENSMUSG00000037012/ENSMUSG00000044206/ENSMUSG00000034708/ENSMUSG00000001348/…	8.78880178942831	treatment_MI_vs_Sham	328	0.608283242506121	1.96828710832027	4.72543601242022e-13	6.74008531722768e-11	4.40636292608736e-11	2260	tags=35%, list=16%, signal=30%	ENSMUSG00000024164/ENSMUSG00000024810/ENSMUSG00000037379/ENSMUSG00000026070/ENSMUSG00000029371/ENSMUSG00000041616/ENSMUSG00000050335/ENSMUSG00000001128/ENSMUSG00000044206/ENSMUSG00000039899/ENSMUSG00000071005/ENSMUSG00000026072/ENSMUSG00000035385/ENSMUSG00000019987/ENSMUSG00000030786/ENSMUSG00000023992/ENSMUSG00000008734/ENSMUSG00000026656/ENSMUSG00000016024/ENSMUSG00000034708/ENSMUSG00000049103/…	10.1713346060512
GO:0009117	nucleotide metabolic process	410	-0.431480466072839	-1.74902818630115	1.4550662206379e-11	2.13021694701389e-09	1.4045218150789e-09	2025	tags=33%, list=15%, signal=29%	ENSMUSG00000024712/ENSMUSG00000015357/ENSMUSG00000018770/ENSMUSG00000028527/ENSMUSG00000030861/ENSMUSG00000023921/ENSMUSG00000025393/ENSMUSG00000016194/ENSMUSG00000022853/ENSMUSG00000033405/ENSMUSG00000026260/ENSMUSG00000036273/ENSMUSG00000054428/ENSMUSG00000020402/ENSMUSG00000032238/ENSMUSG00000037916/ENSMUSG00000031299/ENSMUSG00000030869/ENSMUSG00000021646/ENSMUSG00000002010/ENSMUSG00000021226/…	8.67157616459268	treatment_MI_vs_Sham	410	-0.465316464189941	-1.99250886939398	2.09955280614491e-14	4.72237877320593e-12	3.08727764854992e-12	1746	tags=33%, list=13%, signal=30%	ENSMUSG00000007097/ENSMUSG00000019179/ENSMUSG00000053604/ENSMUSG00000033405/ENSMUSG00000031730/ENSMUSG00000024712/ENSMUSG00000016194/ENSMUSG00000030861/ENSMUSG00000032238/ENSMUSG00000015357/ENSMUSG00000038967/ENSMUSG00000000171/ENSMUSG00000028527/ENSMUSG00000018770/ENSMUSG00000020153/ENSMUSG00000025889/ENSMUSG00000031958/ENSMUSG00000028088/ENSMUSG00000023921/ENSMUSG00000025393/ENSMUSG00000022853/…	11.3258391819087
GO:0002250	adaptive immune response	342	0.600930807586546	1.86648689257593	1.84584319879923e-11	2.6364043346752e-09	1.73826774151363e-09	1505	tags=25%, list=11%, signal=23%	ENSMUSG00000024164/ENSMUSG00000004040/ENSMUSG00000024810/ENSMUSG00000071714/ENSMUSG00000024371/ENSMUSG00000073418/ENSMUSG00000005087/ENSMUSG00000038521/ENSMUSG00000026070/ENSMUSG00000036887/ENSMUSG00000039899/ENSMUSG00000058818/ENSMUSG00000026656/ENSMUSG00000023992/ENSMUSG00000071713/ENSMUSG00000035413/ENSMUSG00000036896/ENSMUSG00000019987/ENSMUSG00000071005/ENSMUSG00000036905/ENSMUSG00000026072/…	8.5789879829809	treatment_MI_vs_Sham	339	0.59837414412129	1.94225197480077	5.34157516875456e-12	5.89387388431635e-10	3.85314816542533e-10	2239	tags=32%, list=16%, signal=28%	ENSMUSG00000024164/ENSMUSG00000024810/ENSMUSG00000004040/ENSMUSG00000071714/ENSMUSG00000073418/ENSMUSG00000024371/ENSMUSG00000026070/ENSMUSG00000005087/ENSMUSG00000038521/ENSMUSG00000039899/ENSMUSG00000035413/ENSMUSG00000071005/ENSMUSG00000026072/ENSMUSG00000058818/ENSMUSG00000019987/ENSMUSG00000038527/ENSMUSG00000023992/ENSMUSG00000036887/ENSMUSG00000056220/ENSMUSG00000071713/ENSMUSG00000026656/…	9.22959916131464
GO:0006626	protein targeting to mitochondrion	69	-0.721406294966237	-2.45224894709158	2.16405443223282e-11	3.0173101797989e-09	1.98941144296491e-09	2376	tags=57%, list=17%, signal=47%	ENSMUSG00000048429/ENSMUSG00000022437/ENSMUSG00000001786/ENSMUSG00000093904/ENSMUSG00000027076/ENSMUSG00000003438/ENSMUSG00000024847/ENSMUSG00000026926/ENSMUSG00000036273/ENSMUSG00000054428/ENSMUSG00000002015/ENSMUSG00000034203/ENSMUSG00000050697/ENSMUSG00000075467/ENSMUSG00000029916/ENSMUSG00000048007/ENSMUSG00000028756/ENSMUSG00000025980/ENSMUSG00000022427/ENSMUSG00000026150/ENSMUSG00000029017/…	8.52038004201236	treatment_MI_vs_Sham	69	-0.69284125045731	-2.32768369797498	4.05023207801794e-10	3.15810095896652e-08	2.06462356594543e-08	1998	tags=57%, list=14%, signal=49%	ENSMUSG00000020219/ENSMUSG00000028086/ENSMUSG00000048007/ENSMUSG00000020843/ENSMUSG00000027076/ENSMUSG00000036932/ENSMUSG00000003438/ENSMUSG00000048429/ENSMUSG00000036273/ENSMUSG00000022437/ENSMUSG00000034203/ENSMUSG00000029916/ENSMUSG00000024847/ENSMUSG00000026926/ENSMUSG00000054428/ENSMUSG00000025980/ENSMUSG00000028756/ENSMUSG00000075467/ENSMUSG00000022427/ENSMUSG00000062580/ENSMUSG00000026150/…	7.50057399047047
GO:0030855	epithelial cell differentiation	489	0.560515894442401	1.758591232544	2.47419561362082e-11	3.3695091891543e-09	2.22162778721203e-09	2417	tags=31%, list=17%, signal=27%	ENSMUSG00000020733/ENSMUSG00000023067/ENSMUSG00000028583/ENSMUSG00000028413/ENSMUSG00000016458/ENSMUSG00000022816/ENSMUSG00000049436/ENSMUSG00000055116/ENSMUSG00000020053/ENSMUSG00000009376/ENSMUSG00000061048/ENSMUSG00000045545/ENSMUSG00000009545/ENSMUSG00000020911/ENSMUSG00000044674/ENSMUSG00000069763/ENSMUSG00000023039/ENSMUSG00000022150/ENSMUSG00000021823/ENSMUSG00000026728/ENSMUSG00000047250/…	8.47243335490481	treatment_MI_vs_Sham	487	0.559060377610596	1.83937005542835	7.6912122232618e-13	1.0460048623636e-10	6.83830668173484e-11	2455	tags=30%, list=18%, signal=26%	ENSMUSG00000020733/ENSMUSG00000028413/ENSMUSG00000028583/ENSMUSG00000016458/ENSMUSG00000023067/ENSMUSG00000055116/ENSMUSG00000049436/ENSMUSG00000009376/ENSMUSG00000020911/ENSMUSG00000044674/ENSMUSG00000061048/ENSMUSG00000023039/ENSMUSG00000022816/ENSMUSG00000045545/ENSMUSG00000036856/ENSMUSG00000047250/ENSMUSG00000020053/ENSMUSG00000015627/ENSMUSG00000022479/ENSMUSG00000021823/ENSMUSG00000026728/…	9.980466296642
GO:0042060	wound healing	301	0.612348918073476	1.88413201272648	2.64422281581921e-11	3.51922018396302e-09	2.32033715034088e-09	2134	tags=35%, list=15%, signal=30%	ENSMUSG00000026043/ENSMUSG00000026193/ENSMUSG00000001131/ENSMUSG00000023067/ENSMUSG00000028583/ENSMUSG00000028413/ENSMUSG00000039109/ENSMUSG00000003534/ENSMUSG00000020053/ENSMUSG00000025105/ENSMUSG00000005087/ENSMUSG00000017009/ENSMUSG00000005124/ENSMUSG00000048612/ENSMUSG00000006369/ENSMUSG00000109564/ENSMUSG00000028919/ENSMUSG00000000318/ENSMUSG00000032702/ENSMUSG00000026837/ENSMUSG00000035385/…	8.45355356019276	treatment_MI_vs_Sham	300	0.595870579843275	1.92114401108673	2.83311975135912e-11	2.54893604706895e-09	1.666379099099e-09	2101	tags=34%, list=15%, signal=29%	ENSMUSG00000026043/ENSMUSG00000028413/ENSMUSG00000028583/ENSMUSG00000039109/ENSMUSG00000023067/ENSMUSG00000003534/ENSMUSG00000001131/ENSMUSG00000017009/ENSMUSG00000005087/ENSMUSG00000048612/ENSMUSG00000026193/ENSMUSG00000032702/ENSMUSG00000109564/ENSMUSG00000025105/ENSMUSG00000036856/ENSMUSG00000020053/ENSMUSG00000035385/ENSMUSG00000026837/ENSMUSG00000056220/ENSMUSG00000021950/ENSMUSG00000006369/…	8.59364106086399
GO:0007160	cell-matrix adhesion	197	0.671813691743581	2.02387709862438	4.7872322002109e-11	6.22978483654112e-09	4.10750121880084e-09	1508	tags=30%, list=11%, signal=27%	ENSMUSG00000026043/ENSMUSG00000026193/ENSMUSG00000063011/ENSMUSG00000040249/ENSMUSG00000003534/ENSMUSG00000000957/ENSMUSG00000017009/ENSMUSG00000040690/ENSMUSG00000027750/ENSMUSG00000029082/ENSMUSG00000030786/ENSMUSG00000021823/ENSMUSG00000015143/ENSMUSG00000031673/ENSMUSG00000043903/ENSMUSG00000029163/ENSMUSG00000027962/ENSMUSG00000001507/ENSMUSG00000059456/ENSMUSG00000000290/ENSMUSG00000024909/…	8.20552695268538	treatment_MI_vs_Sham	197	0.624566221449321	1.9677155819093	4.52862299249119e-09	2.75868617292589e-07	1.80350424437807e-07	2125	tags=34%, list=15%, signal=29%	ENSMUSG00000026043/ENSMUSG00000040249/ENSMUSG00000063011/ENSMUSG00000003534/ENSMUSG00000017009/ENSMUSG00000040690/ENSMUSG00000026193/ENSMUSG00000000957/ENSMUSG00000036856/ENSMUSG00000031673/ENSMUSG00000043903/ENSMUSG00000030786/ENSMUSG00000021823/ENSMUSG00000027750/ENSMUSG00000015143/ENSMUSG00000029082/ENSMUSG00000029163/ENSMUSG00000027962/ENSMUSG00000059456/ENSMUSG00000024909/ENSMUSG00000000290/…	6.55929770188348
GO:0010810	regulation of cell-substrate adhesion	195	0.669403710549735	2.0173602008274	7.41350049213233e-11	9.27080724486576e-09	6.1125469108009e-09	1455	tags=27%, list=11%, signal=25%	ENSMUSG00000001506/ENSMUSG00000026193/ENSMUSG00000022665/ENSMUSG00000028583/ENSMUSG00000040249/ENSMUSG00000003534/ENSMUSG00000000957/ENSMUSG00000017009/ENSMUSG00000040690/ENSMUSG00000006369/ENSMUSG00000027750/ENSMUSG00000029082/ENSMUSG00000032702/ENSMUSG00000022150/ENSMUSG00000058297/ENSMUSG00000021823/ENSMUSG00000029163/ENSMUSG00000029304/ENSMUSG00000001507/ENSMUSG00000059456/ENSMUSG00000024909/…	8.03288244851709	treatment_MI_vs_Sham	195	0.644743235854734	2.03099723201487	4.869648596671e-10	3.69840324588727e-08	2.41784876324116e-08	1629	tags=29%, list=12%, signal=26%	ENSMUSG00000022665/ENSMUSG00000001506/ENSMUSG00000028583/ENSMUSG00000040249/ENSMUSG00000003534/ENSMUSG00000017009/ENSMUSG00000040690/ENSMUSG00000026193/ENSMUSG00000032702/ENSMUSG00000000957/ENSMUSG00000058297/ENSMUSG00000036856/ENSMUSG00000029304/ENSMUSG00000021823/ENSMUSG00000027750/ENSMUSG00000029082/ENSMUSG00000022150/ENSMUSG00000029163/ENSMUSG00000006369/ENSMUSG00000059456/ENSMUSG00000024909/…	7.43198573841317
GO:0072521	purine-containing compound metabolic process	388	-0.429374414515628	-1.75432112255765	7.44070936661015e-11	9.27080724486576e-09	6.1125469108009e-09	1797	tags=31%, list=13%, signal=28%	ENSMUSG00000033405/ENSMUSG00000026260/ENSMUSG00000036273/ENSMUSG00000054428/ENSMUSG00000020402/ENSMUSG00000032238/ENSMUSG00000029802/ENSMUSG00000037916/ENSMUSG00000031299/ENSMUSG00000030869/ENSMUSG00000021646/ENSMUSG00000002010/ENSMUSG00000021226/ENSMUSG00000030747/ENSMUSG00000000171/ENSMUSG00000020664/ENSMUSG00000020534/ENSMUSG00000024782/ENSMUSG00000020267/ENSMUSG00000024228/ENSMUSG00000026895/…	8.03288244851709	treatment_MI_vs_Sham	388	-0.463119287942649	-1.93565709118978	1.38397175327217e-13	2.38043141562813e-11	1.5562183925339e-11	1807	tags=35%, list=13%, signal=31%	ENSMUSG00000036273/ENSMUSG00000002769/ENSMUSG00000040181/ENSMUSG00000007097/ENSMUSG00000019179/ENSMUSG00000053604/ENSMUSG00000033405/ENSMUSG00000016194/ENSMUSG00000030861/ENSMUSG00000032238/ENSMUSG00000015357/ENSMUSG00000038967/ENSMUSG00000000171/ENSMUSG00000028527/ENSMUSG00000036278/ENSMUSG00000018770/ENSMUSG00000020153/ENSMUSG00000025889/ENSMUSG00000031958/ENSMUSG00000028088/ENSMUSG00000023921/…	10.6233443267891
GO:0006163	purine nucleotide metabolic process	362	-0.436870450726206	-1.82533470485177	8.76068650389735e-11	1.06880375347548e-08	7.04697326673146e-09	2019	tags=34%, list=15%, signal=30%	ENSMUSG00000015357/ENSMUSG00000018770/ENSMUSG00000028527/ENSMUSG00000030861/ENSMUSG00000023921/ENSMUSG00000025393/ENSMUSG00000016194/ENSMUSG00000022853/ENSMUSG00000033405/ENSMUSG00000026260/ENSMUSG00000036273/ENSMUSG00000054428/ENSMUSG00000020402/ENSMUSG00000032238/ENSMUSG00000037916/ENSMUSG00000031299/ENSMUSG00000030869/ENSMUSG00000021646/ENSMUSG00000002010/ENSMUSG00000021226/ENSMUSG00000030747/…	7.97110202968999	treatment_MI_vs_Sham	362	-0.473375165421979	-1.97882253337484	1.22208647998677e-13	2.1656853742311e-11	1.41582714364017e-11	1746	tags=35%, list=13%, signal=32%	ENSMUSG00000007097/ENSMUSG00000019179/ENSMUSG00000053604/ENSMUSG00000033405/ENSMUSG00000016194/ENSMUSG00000030861/ENSMUSG00000032238/ENSMUSG00000015357/ENSMUSG00000038967/ENSMUSG00000000171/ENSMUSG00000028527/ENSMUSG00000018770/ENSMUSG00000020153/ENSMUSG00000025889/ENSMUSG00000031958/ENSMUSG00000028088/ENSMUSG00000023921/ENSMUSG00000025393/ENSMUSG00000022853/ENSMUSG00000031299/ENSMUSG00000020402/…	10.6644046364273
GO:0002685	regulation of leukocyte migration	196	0.668382172408867	2.01563710048297	1.06618022700489e-10	1.27419416517156e-08	8.4011795330912e-09	2005	tags=36%, list=14%, signal=31%	ENSMUSG00000031906/ENSMUSG00000050335/ENSMUSG00000024810/ENSMUSG00000028108/ENSMUSG00000000957/ENSMUSG00000030787/ENSMUSG00000035930/ENSMUSG00000025804/ENSMUSG00000029082/ENSMUSG00000023992/ENSMUSG00000039145/ENSMUSG00000035385/ENSMUSG00000071005/ENSMUSG00000031451/ENSMUSG00000026072/ENSMUSG00000029163/ENSMUSG00000053475/ENSMUSG00000035373/ENSMUSG00000049103/ENSMUSG00000016024/ENSMUSG00000024659/…	7.89476438798384	treatment_MI_vs_Sham	194	0.652147290237523	2.05241248583441	8.49267676464558e-11	7.06581013396415e-09	4.61930707872378e-09	2237	tags=40%, list=16%, signal=34%	ENSMUSG00000031906/ENSMUSG00000024810/ENSMUSG00000028108/ENSMUSG00000030787/ENSMUSG00000050335/ENSMUSG00000000957/ENSMUSG00000071005/ENSMUSG00000026072/ENSMUSG00000035930/ENSMUSG00000035385/ENSMUSG00000053475/ENSMUSG00000023992/ENSMUSG00000029082/ENSMUSG00000039145/ENSMUSG00000035373/ENSMUSG00000029163/ENSMUSG00000025804/ENSMUSG00000031451/ENSMUSG00000037405/ENSMUSG00000016024/ENSMUSG00000049103/…	8.15083803671147
GO:0043588	skin development	216	0.652507457917978	1.97923679651161	1.0954331500314e-10	1.28297130531678e-08	8.45905009329512e-09	2352	tags=37%, list=17%, signal=31%	ENSMUSG00000026043/ENSMUSG00000029661/ENSMUSG00000001506/ENSMUSG00000036545/ENSMUSG00000034687/ENSMUSG00000023067/ENSMUSG00000026042/ENSMUSG00000009376/ENSMUSG00000061048/ENSMUSG00000045545/ENSMUSG00000001247/ENSMUSG00000023039/ENSMUSG00000026837/ENSMUSG00000047250/ENSMUSG00000022479/ENSMUSG00000001507/ENSMUSG00000020122/ENSMUSG00000032487/ENSMUSG00000024659/ENSMUSG00000037129/ENSMUSG00000030849/…	7.89178305686119	treatment_MI_vs_Sham	216	0.614948992032822	1.94550684701528	2.3819115136623e-09	1.53070533317551e-07	1.00070591296952e-07	2372	tags=36%, list=17%, signal=30%	ENSMUSG00000026043/ENSMUSG00000036545/ENSMUSG00000001506/ENSMUSG00000029661/ENSMUSG00000034687/ENSMUSG00000023067/ENSMUSG00000009376/ENSMUSG00000061048/ENSMUSG00000023039/ENSMUSG00000026042/ENSMUSG00000001247/ENSMUSG00000045545/ENSMUSG00000047250/ENSMUSG00000022479/ENSMUSG00000026837/ENSMUSG00000020122/ENSMUSG00000030849/ENSMUSG00000035356/ENSMUSG00000024659/ENSMUSG00000001507/ENSMUSG00000037129/…	6.81510840465945
GO:0009259	ribonucleotide metabolic process	294	-0.463779646986751	-1.93348827250673	1.24357452398734e-10	1.37403253065469e-08	9.05944658189786e-09	2025	tags=37%, list=15%, signal=33%	ENSMUSG00000024712/ENSMUSG00000015357/ENSMUSG00000018770/ENSMUSG00000028527/ENSMUSG00000030861/ENSMUSG00000023921/ENSMUSG00000025393/ENSMUSG00000022853/ENSMUSG00000026260/ENSMUSG00000036273/ENSMUSG00000054428/ENSMUSG00000020402/ENSMUSG00000032238/ENSMUSG00000037916/ENSMUSG00000031299/ENSMUSG00000030869/ENSMUSG00000021646/ENSMUSG00000021226/ENSMUSG00000030747/ENSMUSG00000000171/ENSMUSG00000020664/…	7.86200298509555	treatment_MI_vs_Sham	294	-0.497890272174939	-2.06145380833572	6.74459191511736e-14	1.31474578398688e-11	8.5952132756864e-12	1658	tags=37%, list=12%, signal=33%	ENSMUSG00000031730/ENSMUSG00000024712/ENSMUSG00000030861/ENSMUSG00000032238/ENSMUSG00000015357/ENSMUSG00000038967/ENSMUSG00000000171/ENSMUSG00000028527/ENSMUSG00000018770/ENSMUSG00000020153/ENSMUSG00000025889/ENSMUSG00000031958/ENSMUSG00000023921/ENSMUSG00000025393/ENSMUSG00000022853/ENSMUSG00000031299/ENSMUSG00000020402/ENSMUSG00000020664/ENSMUSG00000030869/ENSMUSG00000026260/ENSMUSG00000056973/…	10.8811582131703
GO:0019693	ribose phosphate metabolic process	301	-0.457753775453472	-1.8885093802295	1.23535061027326e-10	1.37403253065469e-08	9.05944658189786e-09	2025	tags=36%, list=15%, signal=32%	ENSMUSG00000024712/ENSMUSG00000015357/ENSMUSG00000018770/ENSMUSG00000028527/ENSMUSG00000030861/ENSMUSG00000023921/ENSMUSG00000025393/ENSMUSG00000022853/ENSMUSG00000026260/ENSMUSG00000036273/ENSMUSG00000054428/ENSMUSG00000020402/ENSMUSG00000032238/ENSMUSG00000037916/ENSMUSG00000031299/ENSMUSG00000030869/ENSMUSG00000021646/ENSMUSG00000021226/ENSMUSG00000030747/ENSMUSG00000000171/ENSMUSG00000020664/…	7.86200298509555	treatment_MI_vs_Sham	301	-0.492953448067967	-2.04625424607878	4.4813252965282e-13	6.55169758352423e-11	4.28320354657643e-11	1658	tags=36%, list=12%, signal=32%	ENSMUSG00000031730/ENSMUSG00000024712/ENSMUSG00000030861/ENSMUSG00000032238/ENSMUSG00000015357/ENSMUSG00000038967/ENSMUSG00000000171/ENSMUSG00000028527/ENSMUSG00000018770/ENSMUSG00000020153/ENSMUSG00000025889/ENSMUSG00000031958/ENSMUSG00000023921/ENSMUSG00000025393/ENSMUSG00000022853/ENSMUSG00000031299/ENSMUSG00000020402/ENSMUSG00000020664/ENSMUSG00000030869/ENSMUSG00000026260/ENSMUSG00000056973/…	10.1836461571631
GO:0055086	nucleobase-containing small molecule metabolic process	464	-0.402104049938788	-1.67889572069314	1.2198896678167e-10	1.37403253065469e-08	9.05944658189786e-09	2025	tags=31%, list=15%, signal=27%	ENSMUSG00000024712/ENSMUSG00000021550/ENSMUSG00000015357/ENSMUSG00000018770/ENSMUSG00000028527/ENSMUSG00000030861/ENSMUSG00000023921/ENSMUSG00000025393/ENSMUSG00000016194/ENSMUSG00000022853/ENSMUSG00000033405/ENSMUSG00000026260/ENSMUSG00000036273/ENSMUSG00000054428/ENSMUSG00000001891/ENSMUSG00000020402/ENSMUSG00000032238/ENSMUSG00000037916/ENSMUSG00000031299/ENSMUSG00000030869/ENSMUSG00000021646/…	7.86200298509555	treatment_MI_vs_Sham	464	-0.437625620198371	-1.89562930797679	2.44952170246261e-13	3.87156835567604e-11	2.53105627975653e-11	1807	tags=32%, list=13%, signal=28%	ENSMUSG00000036273/ENSMUSG00000002769/ENSMUSG00000040181/ENSMUSG00000007097/ENSMUSG00000019179/ENSMUSG00000053604/ENSMUSG00000033405/ENSMUSG00000031730/ENSMUSG00000024712/ENSMUSG00000016194/ENSMUSG00000030861/ENSMUSG00000032238/ENSMUSG00000015357/ENSMUSG00000038967/ENSMUSG00000000171/ENSMUSG00000028527/ENSMUSG00000036278/ENSMUSG00000018770/ENSMUSG00000020153/ENSMUSG00000025889/ENSMUSG00000031958/…	10.4121130685118
GO:0060326	cell chemotaxis	253	0.632105277368831	1.92990960339478	1.45093421388312e-10	1.57345754749992e-08	1.03743210458544e-08	2206	tags=36%, list=16%, signal=31%	ENSMUSG00000018927/ENSMUSG00000009185/ENSMUSG00000050335/ENSMUSG00000040026/ENSMUSG00000024529/ENSMUSG00000019122/ENSMUSG00000009376/ENSMUSG00000025804/ENSMUSG00000029371/ENSMUSG00000029082/ENSMUSG00000030786/ENSMUSG00000039145/ENSMUSG00000035385/ENSMUSG00000071005/ENSMUSG00000031451/ENSMUSG00000021948/ENSMUSG00000053475/ENSMUSG00000035373/ENSMUSG00000027962/ENSMUSG00000029304/ENSMUSG00000049103/…	7.80314497002769	treatment_MI_vs_Sham	250	0.631192102700339	2.014901307712	5.11922826503642e-12	5.75716286421788e-10	3.76377268392961e-10	1923	tags=35%, list=14%, signal=31%	ENSMUSG00000018927/ENSMUSG00000009185/ENSMUSG00000040026/ENSMUSG00000029371/ENSMUSG00000009376/ENSMUSG00000019122/ENSMUSG00000050335/ENSMUSG00000024529/ENSMUSG00000071005/ENSMUSG00000035385/ENSMUSG00000030786/ENSMUSG00000029304/ENSMUSG00000053475/ENSMUSG00000029082/ENSMUSG00000039145/ENSMUSG00000035373/ENSMUSG00000025804/ENSMUSG00000027962/ENSMUSG00000031451/ENSMUSG00000016024/ENSMUSG00000049103/…	9.23979148462674
GO:0070374	positive regulation of ERK1 and ERK2 cascade	171	0.684028910571185	2.03945732310193	1.55067211842783e-10	1.65104289554789e-08	1.08858666610398e-08	1602	tags=30%, list=12%, signal=27%	ENSMUSG00000018927/ENSMUSG00000024164/ENSMUSG00000009185/ENSMUSG00000040249/ENSMUSG00000019122/ENSMUSG00000020053/ENSMUSG00000005087/ENSMUSG00000025804/ENSMUSG00000023992/ENSMUSG00000035385/ENSMUSG00000071005/ENSMUSG00000031451/ENSMUSG00000029816/ENSMUSG00000035783/ENSMUSG00000064246/ENSMUSG00000035373/ENSMUSG00000020122/ENSMUSG00000031760/ENSMUSG00000059456/ENSMUSG00000027878/ENSMUSG00000031616/…	7.78224164323767	treatment_MI_vs_Sham	169	0.641920967628585	1.99541267215599	8.00725647684661e-09	4.45966055967609e-07	2.91552436329893e-07	1333	tags=26%, list=10%, signal=24%	ENSMUSG00000018927/ENSMUSG00000024164/ENSMUSG00000009185/ENSMUSG00000040249/ENSMUSG00000005087/ENSMUSG00000019122/ENSMUSG00000071005/ENSMUSG00000020053/ENSMUSG00000035385/ENSMUSG00000064246/ENSMUSG00000023992/ENSMUSG00000035373/ENSMUSG00000020122/ENSMUSG00000025804/ENSMUSG00000029816/ENSMUSG00000031760/ENSMUSG00000030849/ENSMUSG00000031451/ENSMUSG00000037405/ENSMUSG00000027878/ENSMUSG00000059456/…	6.3506981956981
GO:0007423	sensory organ development	453	0.561110827626152	1.75900244689233	2.10110050897933e-10	2.19715081796125e-08	1.44865350882259e-08	2485	tags=29%, list=18%, signal=25%	ENSMUSG00000013584/ENSMUSG00000024164/ENSMUSG00000004040/ENSMUSG00000020733/ENSMUSG00000040711/ENSMUSG00000016458/ENSMUSG00000026042/ENSMUSG00000054196/ENSMUSG00000003534/ENSMUSG00000020053/ENSMUSG00000017009/ENSMUSG00000031517/ENSMUSG00000024085/ENSMUSG00000009545/ENSMUSG00000024087/ENSMUSG00000026837/ENSMUSG00000026728/ENSMUSG00000035403/ENSMUSG00000036905/ENSMUSG00000035305/ENSMUSG00000055435/…	7.65814013099016	treatment_MI_vs_Sham	452	0.534836094405895	1.75234018392395	5.04939216903916e-10	3.78574941083859e-08	2.47495173521595e-08	2607	tags=29%, list=19%, signal=25%	ENSMUSG00000013584/ENSMUSG00000024164/ENSMUSG00000004040/ENSMUSG00000020733/ENSMUSG00000040711/ENSMUSG00000016458/ENSMUSG00000003534/ENSMUSG00000017009/ENSMUSG00000031517/ENSMUSG00000024085/ENSMUSG00000021730/ENSMUSG00000026042/ENSMUSG00000054196/ENSMUSG00000035403/ENSMUSG00000020053/ENSMUSG00000035305/ENSMUSG00000024087/ENSMUSG00000026837/ENSMUSG00000032440/ENSMUSG00000060572/ENSMUSG00000026728/…	7.42184813656657
GO:0097529	myeloid leukocyte migration	196	0.663206151934733	2.00002779890193	2.56721235636404e-10	2.63747290506453e-08	1.73897228497568e-08	2166	tags=44%, list=16%, signal=38%	ENSMUSG00000018927/ENSMUSG00000009185/ENSMUSG00000050335/ENSMUSG00000028413/ENSMUSG00000019122/ENSMUSG00000000957/ENSMUSG00000025804/ENSMUSG00000029371/ENSMUSG00000029082/ENSMUSG00000023992/ENSMUSG00000030786/ENSMUSG00000039145/ENSMUSG00000035385/ENSMUSG00000071005/ENSMUSG00000026072/ENSMUSG00000029163/ENSMUSG00000053475/ENSMUSG00000035373/ENSMUSG00000029304/ENSMUSG00000049103/ENSMUSG00000016024/…	7.57881199320758	treatment_MI_vs_Sham	193	0.681434450169377	2.1416299282614	1.87602562504403e-13	3.13457081578785e-11	2.04924062260449e-11	1947	tags=44%, list=14%, signal=38%	ENSMUSG00000018927/ENSMUSG00000009185/ENSMUSG00000028413/ENSMUSG00000029371/ENSMUSG00000019122/ENSMUSG00000050335/ENSMUSG00000000957/ENSMUSG00000071005/ENSMUSG00000026072/ENSMUSG00000035385/ENSMUSG00000030786/ENSMUSG00000029304/ENSMUSG00000053475/ENSMUSG00000023992/ENSMUSG00000029082/ENSMUSG00000039145/ENSMUSG00000035373/ENSMUSG00000029163/ENSMUSG00000025804/ENSMUSG00000016024/ENSMUSG00000049103/…	10.5038219141937
GO:0007178	transmembrane receptor protein serine/threonine kinase signaling pathway	320	0.592209529795714	1.82744101169556	2.91173209929977e-10	2.93984537474128e-08	1.93833635938867e-08	2585	tags=33%, list=19%, signal=28%	ENSMUSG00000026043/ENSMUSG00000031906/ENSMUSG00000029661/ENSMUSG00000004040/ENSMUSG00000031548/ENSMUSG00000016918/ENSMUSG00000022816/ENSMUSG00000040249/ENSMUSG00000024529/ENSMUSG00000031965/ENSMUSG00000044674/ENSMUSG00000069763/ENSMUSG00000027996/ENSMUSG00000027070/ENSMUSG00000030046/ENSMUSG00000022150/ENSMUSG00000027204/ENSMUSG00000026728/ENSMUSG00000035403/ENSMUSG00000035385/ENSMUSG00000031451/…	7.53167551130981	treatment_MI_vs_Sham	320	0.581842073708551	1.88100710231479	7.22191324874986e-10	5.15045715593771e-08	3.36713593317837e-08	2249	tags=29%, list=16%, signal=25%	ENSMUSG00000026043/ENSMUSG00000031906/ENSMUSG00000004040/ENSMUSG00000029661/ENSMUSG00000016918/ENSMUSG00000040249/ENSMUSG00000044674/ENSMUSG00000031548/ENSMUSG00000027996/ENSMUSG00000030046/ENSMUSG00000022816/ENSMUSG00000031965/ENSMUSG00000024529/ENSMUSG00000035403/ENSMUSG00000035385/ENSMUSG00000032440/ENSMUSG00000053475/ENSMUSG00000026728/ENSMUSG00000069763/ENSMUSG00000027070/ENSMUSG00000022150/…	7.288154221155
GO:0070371	ERK1 and ERK2 cascade	272	0.62321608564928	1.90407878740158	3.0020760578291e-10	2.979687694008e-08	1.96460570564088e-08	1882	tags=29%, list=14%, signal=25%	ENSMUSG00000018927/ENSMUSG00000024164/ENSMUSG00000009185/ENSMUSG00000026193/ENSMUSG00000020733/ENSMUSG00000040249/ENSMUSG00000019122/ENSMUSG00000020053/ENSMUSG00000005087/ENSMUSG00000006369/ENSMUSG00000025804/ENSMUSG00000022150/ENSMUSG00000023992/ENSMUSG00000035385/ENSMUSG00000071005/ENSMUSG00000031451/ENSMUSG00000028068/ENSMUSG00000032554/ENSMUSG00000029816/ENSMUSG00000035783/ENSMUSG00000029163/…	7.52582925266089	treatment_MI_vs_Sham	269	0.588073288689593	1.88269750908456	5.13922170189728e-09	3.06675188905054e-07	2.00490367575628e-07	2054	tags=30%, list=15%, signal=26%	ENSMUSG00000018927/ENSMUSG00000024164/ENSMUSG00000009185/ENSMUSG00000020733/ENSMUSG00000040249/ENSMUSG00000005087/ENSMUSG00000019122/ENSMUSG00000026193/ENSMUSG00000071005/ENSMUSG00000020053/ENSMUSG00000035385/ENSMUSG00000064246/ENSMUSG00000023992/ENSMUSG00000028068/ENSMUSG00000022150/ENSMUSG00000035373/ENSMUSG00000029163/ENSMUSG00000020122/ENSMUSG00000006369/ENSMUSG00000025804/ENSMUSG00000029816/…	6.5133213585382
GO:0009150	purine ribonucleotide metabolic process	277	-0.465792342330058	-1.92612975106034	3.3277565939947e-10	3.19464633023491e-08	2.10633497614712e-08	2019	tags=38%, list=15%, signal=33%	ENSMUSG00000015357/ENSMUSG00000018770/ENSMUSG00000028527/ENSMUSG00000030861/ENSMUSG00000023921/ENSMUSG00000025393/ENSMUSG00000022853/ENSMUSG00000026260/ENSMUSG00000036273/ENSMUSG00000054428/ENSMUSG00000020402/ENSMUSG00000032238/ENSMUSG00000037916/ENSMUSG00000031299/ENSMUSG00000030869/ENSMUSG00000021646/ENSMUSG00000021226/ENSMUSG00000030747/ENSMUSG00000000171/ENSMUSG00000020664/ENSMUSG00000024782/…	7.49557721429093	treatment_MI_vs_Sham	277	-0.502907969592715	-2.07068248323114	1.02192935215241e-12	1.35823701167894e-10	8.8795392512382e-11	1629	tags=38%, list=12%, signal=34%	ENSMUSG00000030861/ENSMUSG00000032238/ENSMUSG00000015357/ENSMUSG00000038967/ENSMUSG00000000171/ENSMUSG00000028527/ENSMUSG00000018770/ENSMUSG00000020153/ENSMUSG00000025889/ENSMUSG00000031958/ENSMUSG00000023921/ENSMUSG00000025393/ENSMUSG00000022853/ENSMUSG00000031299/ENSMUSG00000020402/ENSMUSG00000020664/ENSMUSG00000030869/ENSMUSG00000026260/ENSMUSG00000056973/ENSMUSG00000021646/ENSMUSG00000054428/…	9.86702443927281
GO:0002460	adaptive immune response based on somatic recombination of immune receptors built from immunoglobulin superfamily domains	264	0.619383121335348	1.89109937448134	3.28847300601046e-10	3.19464633023491e-08	2.10633497614712e-08	1505	tags=26%, list=11%, signal=23%	ENSMUSG00000024164/ENSMUSG00000004040/ENSMUSG00000024810/ENSMUSG00000071714/ENSMUSG00000024371/ENSMUSG00000073418/ENSMUSG00000038521/ENSMUSG00000026070/ENSMUSG00000036887/ENSMUSG00000039899/ENSMUSG00000058818/ENSMUSG00000026656/ENSMUSG00000023992/ENSMUSG00000071713/ENSMUSG00000035413/ENSMUSG00000036896/ENSMUSG00000019987/ENSMUSG00000071005/ENSMUSG00000036905/ENSMUSG00000026072/ENSMUSG00000038527/…	7.49557721429093	treatment_MI_vs_Sham	261	0.610225313314733	1.95042740936107	5.36826975976562e-11	4.68561814255363e-09	3.06324521091417e-09	1952	tags=30%, list=14%, signal=26%	ENSMUSG00000024164/ENSMUSG00000024810/ENSMUSG00000004040/ENSMUSG00000071714/ENSMUSG00000073418/ENSMUSG00000024371/ENSMUSG00000026070/ENSMUSG00000038521/ENSMUSG00000039899/ENSMUSG00000035413/ENSMUSG00000071005/ENSMUSG00000026072/ENSMUSG00000058818/ENSMUSG00000019987/ENSMUSG00000038527/ENSMUSG00000023992/ENSMUSG00000036887/ENSMUSG00000056220/ENSMUSG00000071713/ENSMUSG00000026656/ENSMUSG00000036905/…	8.32923310740342
GO:0060348	bone development	189	0.665325257827006	2.00270385941534	3.88680246384283e-10	3.67114761746187e-08	2.4205078841045e-08	1843	tags=28%, list=13%, signal=25%	ENSMUSG00000026043/ENSMUSG00000031906/ENSMUSG00000001506/ENSMUSG00000028108/ENSMUSG00000054675/ENSMUSG00000040711/ENSMUSG00000006800/ENSMUSG00000016918/ENSMUSG00000024529/ENSMUSG00000020053/ENSMUSG00000000957/ENSMUSG00000005124/ENSMUSG00000042734/ENSMUSG00000028047/ENSMUSG00000027204/ENSMUSG00000031375/ENSMUSG00000026858/ENSMUSG00000032440/ENSMUSG00000001348/ENSMUSG00000024940/ENSMUSG00000045672/…	7.4351981520909	treatment_MI_vs_Sham	189	0.6387541146374	2.00311146953418	8.38434019512183e-10	5.83709779298481e-08	3.81603052489755e-08	1232	tags=23%, list=9%, signal=22%	ENSMUSG00000026043/ENSMUSG00000031906/ENSMUSG00000028108/ENSMUSG00000040711/ENSMUSG00000001506/ENSMUSG00000016918/ENSMUSG00000054675/ENSMUSG00000006800/ENSMUSG00000042734/ENSMUSG00000000957/ENSMUSG00000028047/ENSMUSG00000024529/ENSMUSG00000020053/ENSMUSG00000031375/ENSMUSG00000032440/ENSMUSG00000027204/ENSMUSG00000024940/ENSMUSG00000045672/ENSMUSG00000005124/ENSMUSG00000030849/ENSMUSG00000001348/…	7.23380303058946
GO:0009145	purine nucleoside triphosphate biosynthetic process	97	-0.638201882249693	-2.32088076966731	4.81785813944045e-10	4.47831385151798e-08	2.95269902346994e-08	1435	tags=56%, list=10%, signal=51%	ENSMUSG00000024782/ENSMUSG00000026895/ENSMUSG00000025968/ENSMUSG00000057411/ENSMUSG00000005510/ENSMUSG00000028443/ENSMUSG00000000563/ENSMUSG00000002379/ENSMUSG00000054894/ENSMUSG00000013593/ENSMUSG00000071014/ENSMUSG00000037152/ENSMUSG00000025204/ENSMUSG00000006057/ENSMUSG00000025781/ENSMUSG00000113902/ENSMUSG00000020022/ENSMUSG00000028648/ENSMUSG00000033938/ENSMUSG00000032478/ENSMUSG00000024099/…	7.3488854732389	treatment_MI_vs_Sham	97	-0.678611836141779	-2.43694109434391	4.28308443198602e-12	4.9112701486773e-10	3.21076628626898e-10	1591	tags=64%, list=11%, signal=57%	ENSMUSG00000000171/ENSMUSG00000018770/ENSMUSG00000020153/ENSMUSG00000031958/ENSMUSG00000025393/ENSMUSG00000030869/ENSMUSG00000026260/ENSMUSG00000037916/ENSMUSG00000024782/ENSMUSG00000026895/ENSMUSG00000025968/ENSMUSG00000000563/ENSMUSG00000005510/ENSMUSG00000028443/ENSMUSG00000057411/ENSMUSG00000002379/ENSMUSG00000013593/ENSMUSG00000054894/ENSMUSG00000037152/ENSMUSG00000025204/ENSMUSG00000071014/…	9.30880617646643
GO:0051216	cartilage development	176	0.680191765335897	2.03297293053696	5.12413738370334e-10	4.68858570608856e-08	3.09133814529998e-08	2584	tags=41%, list=19%, signal=34%	ENSMUSG00000026043/ENSMUSG00000031906/ENSMUSG00000001506/ENSMUSG00000028108/ENSMUSG00000006800/ENSMUSG00000016918/ENSMUSG00000005124/ENSMUSG00000034205/ENSMUSG00000038648/ENSMUSG00000027996/ENSMUSG00000028047/ENSMUSG00000022098/ENSMUSG00000030046/ENSMUSG00000031375/ENSMUSG00000055435/ENSMUSG00000032440/ENSMUSG00000024940/ENSMUSG00000045672/ENSMUSG00000020467/ENSMUSG00000032402/ENSMUSG00000048387/…	7.32895814079681	treatment_MI_vs_Sham	175	0.669615799756619	2.092391493514	3.34752831665446e-11	2.96611296905989e-09	1.93911050176858e-09	2368	tags=38%, list=17%, signal=32%	ENSMUSG00000026043/ENSMUSG00000031906/ENSMUSG00000028108/ENSMUSG00000001506/ENSMUSG00000016918/ENSMUSG00000006800/ENSMUSG00000027996/ENSMUSG00000030046/ENSMUSG00000028047/ENSMUSG00000022098/ENSMUSG00000038648/ENSMUSG00000031375/ENSMUSG00000032440/ENSMUSG00000034205/ENSMUSG00000024940/ENSMUSG00000045672/ENSMUSG00000005124/ENSMUSG00000030218/ENSMUSG00000055435/ENSMUSG00000048387/ENSMUSG00000020467/…	8.52781231220682
GO:0043410	positive regulation of MAPK cascade	420	0.560456666182039	1.75302975406469	5.83165380486122e-10	5.25387148942574e-08	3.46404957995643e-08	1620	tags=23%, list=12%, signal=21%	ENSMUSG00000018927/ENSMUSG00000024164/ENSMUSG00000009185/ENSMUSG00000040249/ENSMUSG00000019122/ENSMUSG00000020053/ENSMUSG00000009376/ENSMUSG00000005087/ENSMUSG00000017493/ENSMUSG00000026343/ENSMUSG00000025804/ENSMUSG00000026656/ENSMUSG00000022150/ENSMUSG00000023992/ENSMUSG00000035385/ENSMUSG00000071005/ENSMUSG00000031451/ENSMUSG00000028068/ENSMUSG00000032584/ENSMUSG00000029816/ENSMUSG00000035783/…	7.2795205543356	treatment_MI_vs_Sham	417	0.54459984159924	1.78068879013095	8.35079893547965e-10	5.83709779298481e-08	3.81603052489755e-08	2003	tags=26%, list=14%, signal=23%	ENSMUSG00000018927/ENSMUSG00000024164/ENSMUSG00000009185/ENSMUSG00000040249/ENSMUSG00000009376/ENSMUSG00000005087/ENSMUSG00000019122/ENSMUSG00000017493/ENSMUSG00000026343/ENSMUSG00000071005/ENSMUSG00000020053/ENSMUSG00000032584/ENSMUSG00000035385/ENSMUSG00000064246/ENSMUSG00000023992/ENSMUSG00000028068/ENSMUSG00000022150/ENSMUSG00000035373/ENSMUSG00000020122/ENSMUSG00000025804/ENSMUSG00000029816/…	7.23380303058946
GO:0042063	gliogenesis	316	0.596784997128931	1.84125394856211	6.01591715437271e-10	5.33775922060706e-08	3.51935950912904e-08	2263	tags=30%, list=16%, signal=25%	ENSMUSG00000026043/ENSMUSG00000004040/ENSMUSG00000024810/ENSMUSG00000026193/ENSMUSG00000040249/ENSMUSG00000036098/ENSMUSG00000028613/ENSMUSG00000020053/ENSMUSG00000021614/ENSMUSG00000036887/ENSMUSG00000027070/ENSMUSG00000023992/ENSMUSG00000030786/ENSMUSG00000026728/ENSMUSG00000035413/ENSMUSG00000035385/ENSMUSG00000040136/ENSMUSG00000037868/ENSMUSG00000032554/ENSMUSG00000035305/ENSMUSG00000034708/…	7.27264102056728	treatment_MI_vs_Sham	315	0.570743794118495	1.84519011526102	2.73509828005367e-09	1.73857116758194e-07	1.13659919372482e-07	1923	tags=27%, list=14%, signal=23%	ENSMUSG00000026043/ENSMUSG00000024810/ENSMUSG00000004040/ENSMUSG00000040249/ENSMUSG00000036098/ENSMUSG00000026193/ENSMUSG00000021614/ENSMUSG00000035413/ENSMUSG00000020053/ENSMUSG00000035305/ENSMUSG00000035385/ENSMUSG00000030786/ENSMUSG00000037868/ENSMUSG00000023992/ENSMUSG00000036887/ENSMUSG00000026728/ENSMUSG00000027070/ENSMUSG00000020122/ENSMUSG00000017929/ENSMUSG00000028613/ENSMUSG00000040136/…	6.75980752697927
GO:0009142	nucleoside triphosphate biosynthetic process	106	-0.620079094183184	-2.28274302260859	7.46164609441679e-10	6.52017400986404e-08	4.29896431337743e-08	1435	tags=51%, list=10%, signal=46%	ENSMUSG00000024782/ENSMUSG00000026895/ENSMUSG00000025968/ENSMUSG00000057411/ENSMUSG00000005510/ENSMUSG00000028443/ENSMUSG00000000563/ENSMUSG00000002379/ENSMUSG00000054894/ENSMUSG00000013593/ENSMUSG00000071014/ENSMUSG00000037152/ENSMUSG00000025204/ENSMUSG00000006057/ENSMUSG00000025781/ENSMUSG00000113902/ENSMUSG00000020022/ENSMUSG00000028648/ENSMUSG00000033938/ENSMUSG00000032478/ENSMUSG00000024099/…	7.18574081369825	treatment_MI_vs_Sham	106	-0.661865209460943	-2.40207976487437	1.93409370443756e-12	2.45882173555453e-10	1.60746643810462e-10	1591	tags=60%, list=11%, signal=53%	ENSMUSG00000000171/ENSMUSG00000028527/ENSMUSG00000018770/ENSMUSG00000020153/ENSMUSG00000031958/ENSMUSG00000025393/ENSMUSG00000030869/ENSMUSG00000026260/ENSMUSG00000037916/ENSMUSG00000024782/ENSMUSG00000026895/ENSMUSG00000025968/ENSMUSG00000000563/ENSMUSG00000005510/ENSMUSG00000028443/ENSMUSG00000057411/ENSMUSG00000002379/ENSMUSG00000013593/ENSMUSG00000054894/ENSMUSG00000037152/ENSMUSG00000025204/…	9.60927295644687
GO:0009152	purine ribonucleotide biosynthetic process	169	-0.5308221825805	-2.07517496040478	7.57124031200059e-10	6.52017400986404e-08	4.29896431337743e-08	1716	tags=45%, list=12%, signal=40%	ENSMUSG00000020402/ENSMUSG00000037916/ENSMUSG00000031299/ENSMUSG00000030869/ENSMUSG00000000171/ENSMUSG00000020664/ENSMUSG00000024782/ENSMUSG00000026895/ENSMUSG00000021748/ENSMUSG00000028636/ENSMUSG00000025968/ENSMUSG00000029247/ENSMUSG00000057411/ENSMUSG00000005510/ENSMUSG00000023861/ENSMUSG00000028443/ENSMUSG00000019577/ENSMUSG00000000563/ENSMUSG00000003809/ENSMUSG00000002379/ENSMUSG00000020935/…	7.18574081369825	treatment_MI_vs_Sham	169	-0.574794570793418	-2.22287605525657	3.83364278555524e-12	4.57533530814838e-10	2.99114728187683e-10	1595	tags=49%, list=12%, signal=44%	ENSMUSG00000038967/ENSMUSG00000000171/ENSMUSG00000018770/ENSMUSG00000020153/ENSMUSG00000025889/ENSMUSG00000031958/ENSMUSG00000023921/ENSMUSG00000025393/ENSMUSG00000031299/ENSMUSG00000020402/ENSMUSG00000020664/ENSMUSG00000030869/ENSMUSG00000026260/ENSMUSG00000037916/ENSMUSG00000029247/ENSMUSG00000024782/ENSMUSG00000023861/ENSMUSG00000021748/ENSMUSG00000028636/ENSMUSG00000026895/ENSMUSG00000025968/…	9.33957707271395
GO:0071417	cellular response to organonitrogen compound	499	0.540547112511338	1.69607152134629	8.26719573645005e-10	7.01633307719587e-08	4.62609823970996e-08	2043	tags=23%, list=15%, signal=21%	ENSMUSG00000026043/ENSMUSG00000033295/ENSMUSG00000031906/ENSMUSG00000029661/ENSMUSG00000001506/ENSMUSG00000004040/ENSMUSG00000053113/ENSMUSG00000020733/ENSMUSG00000031548/ENSMUSG00000006651/ENSMUSG00000040249/ENSMUSG00000026042/ENSMUSG00000020053/ENSMUSG00000040690/ENSMUSG00000009545/ENSMUSG00000032702/ENSMUSG00000026656/ENSMUSG00000038894/ENSMUSG00000023992/ENSMUSG00000026728/ENSMUSG00000031273/…	7.15388980245919	treatment_MI_vs_Sham	498	0.503268958509972	1.65750446972108	5.67568693310647e-08	2.59307946756302e-06	1.69523807080943e-06	1680	tags=19%, list=12%, signal=18%	ENSMUSG00000033295/ENSMUSG00000026043/ENSMUSG00000031906/ENSMUSG00000004040/ENSMUSG00000020733/ENSMUSG00000001506/ENSMUSG00000029661/ENSMUSG00000053113/ENSMUSG00000040249/ENSMUSG00000006651/ENSMUSG00000040690/ENSMUSG00000022868/ENSMUSG00000031548/ENSMUSG00000032702/ENSMUSG00000021730/ENSMUSG00000026042/ENSMUSG00000020053/ENSMUSG00000031273/ENSMUSG00000023992/ENSMUSG00000026728/ENSMUSG00000020122/…	5.58618417362969
GO:0002366	leukocyte activation involved in immune response	232	0.625335388363826	1.8982446327328	8.54603546744623e-10	7.14936909962358e-08	4.71381324730718e-08	2227	tags=37%, list=16%, signal=31%	ENSMUSG00000050335/ENSMUSG00000004040/ENSMUSG00000024810/ENSMUSG00000041616/ENSMUSG00000026070/ENSMUSG00000039899/ENSMUSG00000023992/ENSMUSG00000030786/ENSMUSG00000035413/ENSMUSG00000071005/ENSMUSG00000013846/ENSMUSG00000005413/ENSMUSG00000035673/ENSMUSG00000034708/ENSMUSG00000049103/ENSMUSG00000016024/ENSMUSG00000024659/ENSMUSG00000059456/ENSMUSG00000027878/ENSMUSG00000000290/ENSMUSG00000038147/…	7.14573228108581	treatment_MI_vs_Sham	231	0.633408643616256	2.01364522223732	1.00708079156616e-11	1.05168008376409e-09	6.87540871234641e-10	2684	tags=44%, list=19%, signal=36%	ENSMUSG00000024810/ENSMUSG00000004040/ENSMUSG00000026070/ENSMUSG00000041616/ENSMUSG00000050335/ENSMUSG00000039899/ENSMUSG00000035413/ENSMUSG00000071005/ENSMUSG00000013846/ENSMUSG00000030786/ENSMUSG00000023992/ENSMUSG00000035673/ENSMUSG00000037405/ENSMUSG00000016024/ENSMUSG00000034708/ENSMUSG00000049103/ENSMUSG00000027878/ENSMUSG00000004626/ENSMUSG00000059456/ENSMUSG00000035356/ENSMUSG00000021457/…	8.97811635047307
GO:0070372	regulation of ERK1 and ERK2 cascade	256	0.615538497859968	1.87822841802891	1.00987538005822e-09	8.32933834594502e-08	5.49180562498675e-08	1602	tags=25%, list=12%, signal=23%	ENSMUSG00000018927/ENSMUSG00000024164/ENSMUSG00000009185/ENSMUSG00000026193/ENSMUSG00000020733/ENSMUSG00000040249/ENSMUSG00000019122/ENSMUSG00000020053/ENSMUSG00000005087/ENSMUSG00000006369/ENSMUSG00000025804/ENSMUSG00000022150/ENSMUSG00000023992/ENSMUSG00000035385/ENSMUSG00000071005/ENSMUSG00000031451/ENSMUSG00000029816/ENSMUSG00000035783/ENSMUSG00000029163/ENSMUSG00000064246/ENSMUSG00000035373/…	7.07938949608635	treatment_MI_vs_Sham	254	0.57969319503341	1.85070783598966	1.23368674378641e-08	6.49963970960625e-07	4.24917046318848e-07	1644	tags=25%, list=12%, signal=22%	ENSMUSG00000018927/ENSMUSG00000024164/ENSMUSG00000009185/ENSMUSG00000020733/ENSMUSG00000040249/ENSMUSG00000005087/ENSMUSG00000019122/ENSMUSG00000026193/ENSMUSG00000071005/ENSMUSG00000020053/ENSMUSG00000035385/ENSMUSG00000064246/ENSMUSG00000023992/ENSMUSG00000022150/ENSMUSG00000035373/ENSMUSG00000029163/ENSMUSG00000020122/ENSMUSG00000006369/ENSMUSG00000025804/ENSMUSG00000029816/ENSMUSG00000031760/…	6.1871107166597
GO:0009206	purine ribonucleoside triphosphate biosynthetic process	96	-0.634752268540263	-2.30880756235845	1.11635296189752e-09	8.95529170530396e-08	5.90451717987039e-08	1435	tags=56%, list=10%, signal=50%	ENSMUSG00000024782/ENSMUSG00000026895/ENSMUSG00000025968/ENSMUSG00000057411/ENSMUSG00000005510/ENSMUSG00000028443/ENSMUSG00000000563/ENSMUSG00000002379/ENSMUSG00000054894/ENSMUSG00000013593/ENSMUSG00000071014/ENSMUSG00000037152/ENSMUSG00000025204/ENSMUSG00000006057/ENSMUSG00000025781/ENSMUSG00000113902/ENSMUSG00000020022/ENSMUSG00000028648/ENSMUSG00000033938/ENSMUSG00000032478/ENSMUSG00000024099/…	7.04792026308792	treatment_MI_vs_Sham	96	-0.675812327894096	-2.41489875167373	1.15560689780361e-12	1.50177536407901e-10	9.81792807677829e-11	1591	tags=64%, list=11%, signal=57%	ENSMUSG00000000171/ENSMUSG00000018770/ENSMUSG00000020153/ENSMUSG00000031958/ENSMUSG00000025393/ENSMUSG00000030869/ENSMUSG00000026260/ENSMUSG00000037916/ENSMUSG00000024782/ENSMUSG00000026895/ENSMUSG00000025968/ENSMUSG00000000563/ENSMUSG00000005510/ENSMUSG00000028443/ENSMUSG00000057411/ENSMUSG00000002379/ENSMUSG00000013593/ENSMUSG00000054894/ENSMUSG00000037152/ENSMUSG00000025204/ENSMUSG00000071014/…	9.82339502434713
GO:0048771	tissue remodeling	171	0.669207020073851	1.99526531213596	1.10271864606798e-09	8.95529170530396e-08	5.90451717987039e-08	1795	tags=38%, list=13%, signal=34%	ENSMUSG00000001131/ENSMUSG00000054675/ENSMUSG00000057123/ENSMUSG00000031548/ENSMUSG00000040249/ENSMUSG00000054196/ENSMUSG00000020053/ENSMUSG00000000957/ENSMUSG00000000318/ENSMUSG00000022479/ENSMUSG00000029675/ENSMUSG00000020422/ENSMUSG00000038642/ENSMUSG00000032554/ENSMUSG00000029816/ENSMUSG00000022868/ENSMUSG00000001348/ENSMUSG00000029304/ENSMUSG00000049103/ENSMUSG00000020122/ENSMUSG00000024940/…	7.04792026308792	treatment_MI_vs_Sham	170	0.686787039204144	2.13838630614412	2.0085299498511e-11	1.89449728173053e-09	1.23853663461107e-09	2164	tags=43%, list=16%, signal=37%	ENSMUSG00000057123/ENSMUSG00000040249/ENSMUSG00000054675/ENSMUSG00000001131/ENSMUSG00000022868/ENSMUSG00000031548/ENSMUSG00000054196/ENSMUSG00000000957/ENSMUSG00000020053/ENSMUSG00000022479/ENSMUSG00000029304/ENSMUSG00000029675/ENSMUSG00000020122/ENSMUSG00000024940/ENSMUSG00000020422/ENSMUSG00000038642/ENSMUSG00000029816/ENSMUSG00000000318/ENSMUSG00000049103/ENSMUSG00000001348/ENSMUSG00000027878/…	8.72250601352453
GO:0006364	rRNA processing	209	-0.506487400935248	-2.00747740111352	1.22356068977347e-09	9.68266405312623e-08	6.38409759614377e-08	2627	tags=38%, list=19%, signal=31%	ENSMUSG00000090733/ENSMUSG00000041057/ENSMUSG00000015126/ENSMUSG00000028322/ENSMUSG00000063316/ENSMUSG00000030423/ENSMUSG00000063334/ENSMUSG00000020706/ENSMUSG00000060636/ENSMUSG00000022672/ENSMUSG00000036983/ENSMUSG00000049950/ENSMUSG00000067369/ENSMUSG00000000708/ENSMUSG00000026377/ENSMUSG00000026248/ENSMUSG00000025290/ENSMUSG00000062997/ENSMUSG00000051730/ENSMUSG00000028187/ENSMUSG00000028729/…	7.01400513603939	treatment_MI_vs_Sham	209	-0.437641255161995	-1.7135372085411	9.5290202468069e-07	3.1131681789568e-05	2.03524854668643e-05	4234	tags=50%, list=31%, signal=35%	ENSMUSG00000042660/ENSMUSG00000033126/ENSMUSG00000057421/ENSMUSG00000057113/ENSMUSG00000062647/ENSMUSG00000038510/ENSMUSG00000034321/ENSMUSG00000022300/ENSMUSG00000063785/ENSMUSG00000003848/ENSMUSG00000028706/ENSMUSG00000025290/ENSMUSG00000063457/ENSMUSG00000017264/ENSMUSG00000030423/ENSMUSG00000023971/ENSMUSG00000037805/ENSMUSG00000026377/ENSMUSG00000067288/ENSMUSG00000040952/ENSMUSG00000015126/…	4.50679741731298
GO:0006164	purine nucleotide biosynthetic process	193	-0.509078970579589	-2.03659906745034	1.49115868427714e-09	1.16429670068359e-07	7.67658954937338e-08	1716	tags=42%, list=12%, signal=38%	ENSMUSG00000020402/ENSMUSG00000037916/ENSMUSG00000031299/ENSMUSG00000030869/ENSMUSG00000000171/ENSMUSG00000020664/ENSMUSG00000024782/ENSMUSG00000026895/ENSMUSG00000021748/ENSMUSG00000028636/ENSMUSG00000025968/ENSMUSG00000029247/ENSMUSG00000057411/ENSMUSG00000005510/ENSMUSG00000023861/ENSMUSG00000028443/ENSMUSG00000030541/ENSMUSG00000019577/ENSMUSG00000000563/ENSMUSG00000032456/ENSMUSG00000003809/…	6.93393633321707	treatment_MI_vs_Sham	193	-0.552688850242431	-2.15876036139529	6.40001999541741e-12	6.93098461725945e-10	4.53116425406551e-10	1595	tags=45%, list=12%, signal=41%	ENSMUSG00000038967/ENSMUSG00000000171/ENSMUSG00000018770/ENSMUSG00000020153/ENSMUSG00000025889/ENSMUSG00000031958/ENSMUSG00000023921/ENSMUSG00000025393/ENSMUSG00000031299/ENSMUSG00000020402/ENSMUSG00000020664/ENSMUSG00000030869/ENSMUSG00000026260/ENSMUSG00000037916/ENSMUSG00000029247/ENSMUSG00000024782/ENSMUSG00000023861/ENSMUSG00000021748/ENSMUSG00000028636/ENSMUSG00000026895/ENSMUSG00000025968/…	9.15920506503211
GO:0009201	ribonucleoside triphosphate biosynthetic process	100	-0.623687244371591	-2.27208187784343	1.86795843598255e-09	1.42061877936543e-07	9.36660498042926e-08	1435	tags=53%, list=10%, signal=48%	ENSMUSG00000024782/ENSMUSG00000026895/ENSMUSG00000025968/ENSMUSG00000057411/ENSMUSG00000005510/ENSMUSG00000028443/ENSMUSG00000000563/ENSMUSG00000002379/ENSMUSG00000054894/ENSMUSG00000013593/ENSMUSG00000071014/ENSMUSG00000037152/ENSMUSG00000025204/ENSMUSG00000006057/ENSMUSG00000025781/ENSMUSG00000113902/ENSMUSG00000020022/ENSMUSG00000028648/ENSMUSG00000033938/ENSMUSG00000032478/ENSMUSG00000024099/…	6.84752244862435	treatment_MI_vs_Sham	100	-0.66246596691202	-2.40077577319638	1.36087400064109e-11	1.34887985690663e-09	8.81836640558152e-10	1591	tags=61%, list=11%, signal=55%	ENSMUSG00000000171/ENSMUSG00000018770/ENSMUSG00000020153/ENSMUSG00000031958/ENSMUSG00000025393/ENSMUSG00000030869/ENSMUSG00000026260/ENSMUSG00000037916/ENSMUSG00000024782/ENSMUSG00000026895/ENSMUSG00000025968/ENSMUSG00000000563/ENSMUSG00000005510/ENSMUSG00000028443/ENSMUSG00000057411/ENSMUSG00000002379/ENSMUSG00000013593/ENSMUSG00000054894/ENSMUSG00000037152/ENSMUSG00000025204/ENSMUSG00000071014/…	8.87002673068845
GO:0002263	cell activation involved in immune response	236	0.625594083785872	1.90295323006323	1.84780341918989e-09	1.42061877936543e-07	9.36660498042926e-08	2227	tags=37%, list=16%, signal=32%	ENSMUSG00000050335/ENSMUSG00000004040/ENSMUSG00000024810/ENSMUSG00000041616/ENSMUSG00000040249/ENSMUSG00000026070/ENSMUSG00000039899/ENSMUSG00000023992/ENSMUSG00000030786/ENSMUSG00000035413/ENSMUSG00000071005/ENSMUSG00000013846/ENSMUSG00000005413/ENSMUSG00000035673/ENSMUSG00000034708/ENSMUSG00000049103/ENSMUSG00000016024/ENSMUSG00000024659/ENSMUSG00000059456/ENSMUSG00000027878/ENSMUSG00000000290/…	6.84752244862435	treatment_MI_vs_Sham	235	0.631992374483166	2.00927284107453	1.62723025620456e-11	1.56000697348923e-09	1.01986200009232e-09	2648	tags=44%, list=19%, signal=36%	ENSMUSG00000024810/ENSMUSG00000004040/ENSMUSG00000040249/ENSMUSG00000026070/ENSMUSG00000041616/ENSMUSG00000050335/ENSMUSG00000039899/ENSMUSG00000035413/ENSMUSG00000071005/ENSMUSG00000013846/ENSMUSG00000030786/ENSMUSG00000023992/ENSMUSG00000035673/ENSMUSG00000037405/ENSMUSG00000016024/ENSMUSG00000034708/ENSMUSG00000049103/ENSMUSG00000027878/ENSMUSG00000004626/ENSMUSG00000059456/ENSMUSG00000035356/…	8.80687346027302
GO:0006754	ATP biosynthetic process	86	-0.64309259974002	-2.32588587138403	2.29234808626933e-09	1.72102440938374e-07	1.13472777063912e-07	1435	tags=63%, list=10%, signal=57%	ENSMUSG00000026260/ENSMUSG00000037916/ENSMUSG00000030869/ENSMUSG00000000171/ENSMUSG00000024782/ENSMUSG00000026895/ENSMUSG00000025968/ENSMUSG00000057411/ENSMUSG00000005510/ENSMUSG00000028443/ENSMUSG00000000563/ENSMUSG00000002379/ENSMUSG00000054894/ENSMUSG00000013593/ENSMUSG00000071014/ENSMUSG00000037152/ENSMUSG00000025204/ENSMUSG00000006057/ENSMUSG00000025781/ENSMUSG00000113902/ENSMUSG00000020022/…	6.76421297000626	treatment_MI_vs_Sham	86	-0.685846635038723	-2.40062121348738	1.40547112401567e-11	1.3698658555406e-09	8.95556337267527e-10	1591	tags=68%, list=11%, signal=60%	ENSMUSG00000000171/ENSMUSG00000018770/ENSMUSG00000020153/ENSMUSG00000031958/ENSMUSG00000025393/ENSMUSG00000030869/ENSMUSG00000026260/ENSMUSG00000037916/ENSMUSG00000024782/ENSMUSG00000026895/ENSMUSG00000025968/ENSMUSG00000000563/ENSMUSG00000005510/ENSMUSG00000028443/ENSMUSG00000057411/ENSMUSG00000002379/ENSMUSG00000013593/ENSMUSG00000054894/ENSMUSG00000037152/ENSMUSG00000025204/ENSMUSG00000071014/…	8.8633219591581
GO:0031214	biomineral tissue development	137	0.688410486986131	2.02385864626339	2.48259403517086e-09	1.84026211012159e-07	1.21334509273907e-07	1528	tags=29%, list=11%, signal=26%	ENSMUSG00000031906/ENSMUSG00000029661/ENSMUSG00000001506/ENSMUSG00000028108/ENSMUSG00000054675/ENSMUSG00000024529/ENSMUSG00000020053/ENSMUSG00000025804/ENSMUSG00000028173/ENSMUSG00000022479/ENSMUSG00000031451/ENSMUSG00000035673/ENSMUSG00000035692/ENSMUSG00000022868/ENSMUSG00000029304/ENSMUSG00000024940/ENSMUSG00000032487/ENSMUSG00000059456/ENSMUSG00000030849/ENSMUSG00000032402/ENSMUSG00000048387/…	6.73512031564676	treatment_MI_vs_Sham	137	0.680534476055412	2.07096205889096	1.50989526620208e-09	1.00339403599429e-07	6.55973637182529e-08	1545	tags=31%, list=11%, signal=28%	ENSMUSG00000031906/ENSMUSG00000028108/ENSMUSG00000001506/ENSMUSG00000029661/ENSMUSG00000054675/ENSMUSG00000022868/ENSMUSG00000024529/ENSMUSG00000036856/ENSMUSG00000020053/ENSMUSG00000028173/ENSMUSG00000022479/ENSMUSG00000029304/ENSMUSG00000035673/ENSMUSG00000024940/ENSMUSG00000025804/ENSMUSG00000030218/ENSMUSG00000030849/ENSMUSG00000031451/ENSMUSG00000048387/ENSMUSG00000031565/ENSMUSG00000059456/…	6.99852848467409
GO:0030595	leukocyte chemotaxis	186	0.643673159763418	1.93668669431623	2.57220137064672e-09	1.8828514033134e-07	1.24142560888581e-07	1985	tags=37%, list=14%, signal=32%	ENSMUSG00000018927/ENSMUSG00000009185/ENSMUSG00000050335/ENSMUSG00000019122/ENSMUSG00000025804/ENSMUSG00000029371/ENSMUSG00000029082/ENSMUSG00000030786/ENSMUSG00000039145/ENSMUSG00000035385/ENSMUSG00000071005/ENSMUSG00000031451/ENSMUSG00000053475/ENSMUSG00000035373/ENSMUSG00000029304/ENSMUSG00000049103/ENSMUSG00000016024/ENSMUSG00000024659/ENSMUSG00000059456/ENSMUSG00000031616/ENSMUSG00000000290/…	6.72518395362514	treatment_MI_vs_Sham	183	0.654410694641339	2.04991075455282	2.16581374674214e-10	1.75912205429834e-08	1.15003443394261e-08	1923	tags=38%, list=14%, signal=33%	ENSMUSG00000018927/ENSMUSG00000009185/ENSMUSG00000029371/ENSMUSG00000019122/ENSMUSG00000050335/ENSMUSG00000071005/ENSMUSG00000035385/ENSMUSG00000030786/ENSMUSG00000029304/ENSMUSG00000053475/ENSMUSG00000029082/ENSMUSG00000039145/ENSMUSG00000035373/ENSMUSG00000025804/ENSMUSG00000031451/ENSMUSG00000016024/ENSMUSG00000049103/ENSMUSG00000059456/ENSMUSG00000035352/ENSMUSG00000064210/ENSMUSG00000021457/…	7.75470402656341
GO:0048568	embryonic organ development	389	0.558076896744208	1.74102557068009	2.84893188042642e-09	2.05967223355273e-07	1.35800937458143e-07	2700	tags=32%, list=19%, signal=27%	ENSMUSG00000013584/ENSMUSG00000053113/ENSMUSG00000020733/ENSMUSG00000057123/ENSMUSG00000054196/ENSMUSG00000000957/ENSMUSG00000049382/ENSMUSG00000031965/ENSMUSG00000009545/ENSMUSG00000020911/ENSMUSG00000035403/ENSMUSG00000060572/ENSMUSG00000032440/ENSMUSG00000042357/ENSMUSG00000027962/ENSMUSG00000020122/ENSMUSG00000045672/ENSMUSG00000001827/ENSMUSG00000050288/ENSMUSG00000027878/ENSMUSG00000031616/…	6.68620188569154	treatment_MI_vs_Sham	388	0.532965342907045	1.73812056715432	6.81548523909794e-09	3.90754487041615e-07	2.55457609787448e-07	2631	tags=30%, list=19%, signal=25%	ENSMUSG00000013584/ENSMUSG00000020733/ENSMUSG00000057123/ENSMUSG00000053113/ENSMUSG00000020911/ENSMUSG00000049382/ENSMUSG00000054196/ENSMUSG00000000957/ENSMUSG00000031965/ENSMUSG00000035403/ENSMUSG00000032440/ENSMUSG00000060572/ENSMUSG00000020122/ENSMUSG00000045672/ENSMUSG00000027962/ENSMUSG00000050288/ENSMUSG00000042357/ENSMUSG00000030849/ENSMUSG00000048387/ENSMUSG00000001435/ENSMUSG00000031565/…	6.40809602626789
GO:0046390	ribose phosphate biosynthetic process	186	-0.510278013371959	-2.02856810808667	3.17992037208292e-09	2.270928499868e-07	1.49729755132223e-07	1716	tags=41%, list=12%, signal=37%	ENSMUSG00000020402/ENSMUSG00000037916/ENSMUSG00000031299/ENSMUSG00000030869/ENSMUSG00000000171/ENSMUSG00000020664/ENSMUSG00000024782/ENSMUSG00000026895/ENSMUSG00000021748/ENSMUSG00000028636/ENSMUSG00000025968/ENSMUSG00000029247/ENSMUSG00000057411/ENSMUSG00000005510/ENSMUSG00000023861/ENSMUSG00000028443/ENSMUSG00000019577/ENSMUSG00000000563/ENSMUSG00000003809/ENSMUSG00000002379/ENSMUSG00000020935/…	6.64379653931686	treatment_MI_vs_Sham	186	-0.554816488193947	-2.15600141388713	3.27073617046668e-12	3.98484690101857e-10	2.60511266910855e-10	1658	tags=45%, list=12%, signal=41%	ENSMUSG00000031730/ENSMUSG00000024712/ENSMUSG00000038967/ENSMUSG00000000171/ENSMUSG00000018770/ENSMUSG00000020153/ENSMUSG00000025889/ENSMUSG00000031958/ENSMUSG00000023921/ENSMUSG00000025393/ENSMUSG00000031299/ENSMUSG00000020402/ENSMUSG00000020664/ENSMUSG00000030869/ENSMUSG00000026260/ENSMUSG00000037916/ENSMUSG00000029247/ENSMUSG00000024782/ENSMUSG00000023861/ENSMUSG00000021748/ENSMUSG00000028636/…	9.39958835966814
GO:0010720	positive regulation of cell development	455	0.538647248666771	1.68945485423415	3.29136322602278e-09	2.32219554838426e-07	1.53109959582138e-07	2081	tags=27%, list=15%, signal=24%	ENSMUSG00000033295/ENSMUSG00000024810/ENSMUSG00000026193/ENSMUSG00000040249/ENSMUSG00000036098/ENSMUSG00000028613/ENSMUSG00000019122/ENSMUSG00000020053/ENSMUSG00000000957/ENSMUSG00000009376/ENSMUSG00000021614/ENSMUSG00000025105/ENSMUSG00000024085/ENSMUSG00000025804/ENSMUSG00000027070/ENSMUSG00000030098/ENSMUSG00000023992/ENSMUSG00000030786/ENSMUSG00000026728/ENSMUSG00000028173/ENSMUSG00000025372/…	6.63410121181174	treatment_MI_vs_Sham	454	0.526013746651179	1.7220891050129	6.31250942566899e-09	3.65500545755567e-07	2.38947725211358e-07	2646	tags=33%, list=19%, signal=28%	ENSMUSG00000033295/ENSMUSG00000024810/ENSMUSG00000040249/ENSMUSG00000036098/ENSMUSG00000009376/ENSMUSG00000019122/ENSMUSG00000026193/ENSMUSG00000024085/ENSMUSG00000021614/ENSMUSG00000000957/ENSMUSG00000025105/ENSMUSG00000025372/ENSMUSG00000071005/ENSMUSG00000020053/ENSMUSG00000028173/ENSMUSG00000030786/ENSMUSG00000037868/ENSMUSG00000032440/ENSMUSG00000023992/ENSMUSG00000026728/ENSMUSG00000027070/…	6.43711197022882
GO:0097530	granulocyte migration	127	0.698101614841183	2.04918901985785	4.15135721873713e-09	2.89408903249103e-07	1.9081677040511e-07	1648	tags=43%, list=12%, signal=38%	ENSMUSG00000018927/ENSMUSG00000009185/ENSMUSG00000050335/ENSMUSG00000019122/ENSMUSG00000029371/ENSMUSG00000029082/ENSMUSG00000030786/ENSMUSG00000039145/ENSMUSG00000035385/ENSMUSG00000071005/ENSMUSG00000026072/ENSMUSG00000053475/ENSMUSG00000035373/ENSMUSG00000029304/ENSMUSG00000016024/ENSMUSG00000024659/ENSMUSG00000031616/ENSMUSG00000000290/ENSMUSG00000021457/ENSMUSG00000035000/ENSMUSG00000035352/…	6.5384881125657	treatment_MI_vs_Sham	125	0.709059009638872	2.14885191723252	2.42056608344403e-10	1.93910554191516e-08	1.26769949748648e-08	1923	tags=48%, list=14%, signal=42%	ENSMUSG00000018927/ENSMUSG00000009185/ENSMUSG00000029371/ENSMUSG00000019122/ENSMUSG00000050335/ENSMUSG00000071005/ENSMUSG00000026072/ENSMUSG00000035385/ENSMUSG00000030786/ENSMUSG00000029304/ENSMUSG00000053475/ENSMUSG00000029082/ENSMUSG00000039145/ENSMUSG00000035373/ENSMUSG00000016024/ENSMUSG00000035352/ENSMUSG00000021457/ENSMUSG00000024659/ENSMUSG00000000290/ENSMUSG00000023078/ENSMUSG00000021702/…	7.7123985524355
GO:0007015	actin filament organization	418	0.551445163168574	1.72472825818616	4.27763553733787e-09	2.94703925960595e-07	1.94307952333812e-07	2559	tags=33%, list=18%, signal=27%	ENSMUSG00000039960/ENSMUSG00000040711/ENSMUSG00000009376/ENSMUSG00000017009/ENSMUSG00000033066/ENSMUSG00000031636/ENSMUSG00000032702/ENSMUSG00000015766/ENSMUSG00000015143/ENSMUSG00000031827/ENSMUSG00000025372/ENSMUSG00000029675/ENSMUSG00000024501/ENSMUSG00000029381/ENSMUSG00000028464/ENSMUSG00000028068/ENSMUSG00000032554/ENSMUSG00000051586/ENSMUSG00000021948/ENSMUSG00000079243/ENSMUSG00000059456/…	6.53061407856587	treatment_MI_vs_Sham	418	0.543683914559745	1.77847824421897	5.21900477890923e-10	3.86338480342547e-08	2.52570624343749e-08	2193	tags=30%, list=16%, signal=26%	ENSMUSG00000039960/ENSMUSG00000040711/ENSMUSG00000009376/ENSMUSG00000017009/ENSMUSG00000031636/ENSMUSG00000032702/ENSMUSG00000033066/ENSMUSG00000025372/ENSMUSG00000015766/ENSMUSG00000036856/ENSMUSG00000029675/ENSMUSG00000028464/ENSMUSG00000028068/ENSMUSG00000015143/ENSMUSG00000051586/ENSMUSG00000046768/ENSMUSG00000031827/ENSMUSG00000029381/ENSMUSG00000024501/ENSMUSG00000021676/ENSMUSG00000025026/…	7.41303203281264
GO:0009617	response to bacterium	497	0.531656632846425	1.66853982478548	4.4419866360256e-09	3.02468299308906e-07	1.99427258028665e-07	2183	tags=30%, list=16%, signal=26%	ENSMUSG00000024164/ENSMUSG00000021091/ENSMUSG00000069792/ENSMUSG00000090231/ENSMUSG00000040026/ENSMUSG00000022665/ENSMUSG00000024371/ENSMUSG00000037379/ENSMUSG00000026822/ENSMUSG00000049436/ENSMUSG00000026712/ENSMUSG00000031762/ENSMUSG00000031517/ENSMUSG00000028036/ENSMUSG00000031722/ENSMUSG00000029371/ENSMUSG00000017002/ENSMUSG00000026656/ENSMUSG00000023992/ENSMUSG00000026728/ENSMUSG00000035385/…	6.51932013557895	treatment_MI_vs_Sham	495	0.541761724983451	1.78491002301189	6.66947173114582e-11	5.73574568878541e-09	3.74977110333152e-09	2195	tags=31%, list=16%, signal=27%	ENSMUSG00000021091/ENSMUSG00000090231/ENSMUSG00000024164/ENSMUSG00000069792/ENSMUSG00000040026/ENSMUSG00000022665/ENSMUSG00000026822/ENSMUSG00000024371/ENSMUSG00000037379/ENSMUSG00000049436/ENSMUSG00000029371/ENSMUSG00000031762/ENSMUSG00000031517/ENSMUSG00000031722/ENSMUSG00000026712/ENSMUSG00000028036/ENSMUSG00000017002/ENSMUSG00000035385/ENSMUSG00000023992/ENSMUSG00000029322/ENSMUSG00000024222/…	8.2414101126411
GO:0042274	ribosomal small subunit biogenesis	102	-0.60442856835614	-2.21398632235881	6.33723277672495e-09	4.1697567573597e-07	2.74925722353958e-07	2798	tags=48%, list=20%, signal=39%	ENSMUSG00000003429/ENSMUSG00000116564/ENSMUSG00000031984/ENSMUSG00000012848/ENSMUSG00000090733/ENSMUSG00000041057/ENSMUSG00000015126/ENSMUSG00000008683/ENSMUSG00000063334/ENSMUSG00000022672/ENSMUSG00000063200/ENSMUSG00000025290/ENSMUSG00000024528/ENSMUSG00000036376/ENSMUSG00000038274/ENSMUSG00000070697/ENSMUSG00000028495/ENSMUSG00000049517/ENSMUSG00000021418/ENSMUSG00000040952/ENSMUSG00000057322/…	6.37988927884341	treatment_MI_vs_Sham	102	-0.510257975211912	-1.84619731642874	2.52197035064143e-05	0.000458027410265562	0.00029943760423438	4207	tags=55%, list=30%, signal=39%	ENSMUSG00000004561/ENSMUSG00000012848/ENSMUSG00000057113/ENSMUSG00000022300/ENSMUSG00000003848/ENSMUSG00000008683/ENSMUSG00000003429/ENSMUSG00000025290/ENSMUSG00000063457/ENSMUSG00000017264/ENSMUSG00000023971/ENSMUSG00000067288/ENSMUSG00000040952/ENSMUSG00000015126/ENSMUSG00000028495/ENSMUSG00000116564/ENSMUSG00000061477/ENSMUSG00000038274/ENSMUSG00000036781/ENSMUSG00000061024/ENSMUSG00000028081/…	3.33910853123002
GO:0002062	chondrocyte differentiation	104	0.724620117079089	2.07476933720236	6.23850333047382e-09	4.1697567573597e-07	2.74925722353958e-07	1215	tags=30%, list=9%, signal=27%	ENSMUSG00000026043/ENSMUSG00000031906/ENSMUSG00000028108/ENSMUSG00000006800/ENSMUSG00000016918/ENSMUSG00000005124/ENSMUSG00000034205/ENSMUSG00000038648/ENSMUSG00000027996/ENSMUSG00000055435/ENSMUSG00000032440/ENSMUSG00000024940/ENSMUSG00000045672/ENSMUSG00000020467/ENSMUSG00000032402/ENSMUSG00000048387/ENSMUSG00000031565/ENSMUSG00000018340/ENSMUSG00000022094/ENSMUSG00000019997/ENSMUSG00000047497/…	6.37988927884341	treatment_MI_vs_Sham	104	0.720634090909794	2.13521212387294	7.18634400530762e-09	4.08016890709116e-07	2.66742988526084e-07	1411	tags=33%, list=10%, signal=30%	ENSMUSG00000026043/ENSMUSG00000031906/ENSMUSG00000028108/ENSMUSG00000016918/ENSMUSG00000006800/ENSMUSG00000027996/ENSMUSG00000038648/ENSMUSG00000032440/ENSMUSG00000034205/ENSMUSG00000024940/ENSMUSG00000045672/ENSMUSG00000005124/ENSMUSG00000055435/ENSMUSG00000048387/ENSMUSG00000020467/ENSMUSG00000031565/ENSMUSG00000019997/ENSMUSG00000018340/ENSMUSG00000022094/ENSMUSG00000029135/ENSMUSG00000032402/…	6.38932185801324
GO:0071674	mononuclear cell migration	148	0.674994244830281	1.99440906471821	6.29059164473977e-09	4.1697567573597e-07	2.74925722353958e-07	1420	tags=30%, list=10%, signal=27%	ENSMUSG00000018927/ENSMUSG00000009185/ENSMUSG00000050335/ENSMUSG00000028108/ENSMUSG00000019122/ENSMUSG00000025804/ENSMUSG00000015766/ENSMUSG00000035385/ENSMUSG00000071005/ENSMUSG00000031451/ENSMUSG00000035373/ENSMUSG00000049103/ENSMUSG00000024659/ENSMUSG00000059456/ENSMUSG00000037405/ENSMUSG00000020689/ENSMUSG00000035352/ENSMUSG00000041120/ENSMUSG00000021190/ENSMUSG00000064210/ENSMUSG00000001729/…	6.37988927884341	treatment_MI_vs_Sham	148	0.654232586582499	2.01108734491811	5.96114612930059e-08	2.70238624528294e-06	1.76669789813299e-06	1761	tags=33%, list=13%, signal=29%	ENSMUSG00000018927/ENSMUSG00000009185/ENSMUSG00000028108/ENSMUSG00000019122/ENSMUSG00000050335/ENSMUSG00000015766/ENSMUSG00000071005/ENSMUSG00000035385/ENSMUSG00000035373/ENSMUSG00000025804/ENSMUSG00000031451/ENSMUSG00000037405/ENSMUSG00000049103/ENSMUSG00000059456/ENSMUSG00000035352/ENSMUSG00000064210/ENSMUSG00000024659/ENSMUSG00000041120/ENSMUSG00000020689/ENSMUSG00000023078/ENSMUSG00000001729/…	5.56825257825742
GO:0009260	ribonucleotide biosynthetic process	180	-0.517791312551696	-2.04663543833424	7.10171683589364e-09	4.62085042122146e-07	3.04667805310618e-07	1716	tags=43%, list=12%, signal=38%	ENSMUSG00000020402/ENSMUSG00000037916/ENSMUSG00000031299/ENSMUSG00000030869/ENSMUSG00000000171/ENSMUSG00000020664/ENSMUSG00000024782/ENSMUSG00000026895/ENSMUSG00000021748/ENSMUSG00000028636/ENSMUSG00000025968/ENSMUSG00000029247/ENSMUSG00000057411/ENSMUSG00000005510/ENSMUSG00000023861/ENSMUSG00000028443/ENSMUSG00000019577/ENSMUSG00000000563/ENSMUSG00000003809/ENSMUSG00000002379/ENSMUSG00000020935/…	6.33527808954005	treatment_MI_vs_Sham	180	-0.561548458080031	-2.16089479023237	1.27175582734768e-11	1.28228070316021e-09	8.38297126121008e-10	1658	tags=47%, list=12%, signal=42%	ENSMUSG00000031730/ENSMUSG00000024712/ENSMUSG00000038967/ENSMUSG00000000171/ENSMUSG00000018770/ENSMUSG00000020153/ENSMUSG00000025889/ENSMUSG00000031958/ENSMUSG00000023921/ENSMUSG00000025393/ENSMUSG00000031299/ENSMUSG00000020402/ENSMUSG00000020664/ENSMUSG00000030869/ENSMUSG00000026260/ENSMUSG00000037916/ENSMUSG00000029247/ENSMUSG00000024782/ENSMUSG00000023861/ENSMUSG00000021748/ENSMUSG00000028636/…	8.89201689331238
GO:1990266	neutrophil migration	107	0.710454804921079	2.0420278198915	7.55698479057387e-09	4.84350710505517e-07	3.19348289857319e-07	1648	tags=44%, list=12%, signal=39%	ENSMUSG00000018927/ENSMUSG00000009185/ENSMUSG00000050335/ENSMUSG00000019122/ENSMUSG00000029371/ENSMUSG00000029082/ENSMUSG00000030786/ENSMUSG00000039145/ENSMUSG00000035385/ENSMUSG00000071005/ENSMUSG00000026072/ENSMUSG00000053475/ENSMUSG00000035373/ENSMUSG00000029304/ENSMUSG00000016024/ENSMUSG00000031616/ENSMUSG00000000290/ENSMUSG00000021457/ENSMUSG00000035000/ENSMUSG00000035352/ENSMUSG00000034116/…	6.31484005884984	treatment_MI_vs_Sham	105	0.719859846793746	2.13825509350167	1.35097581658775e-09	9.18663555279671e-08	6.00580681254188e-08	1842	tags=49%, list=13%, signal=42%	ENSMUSG00000018927/ENSMUSG00000009185/ENSMUSG00000029371/ENSMUSG00000019122/ENSMUSG00000050335/ENSMUSG00000071005/ENSMUSG00000026072/ENSMUSG00000035385/ENSMUSG00000030786/ENSMUSG00000029304/ENSMUSG00000053475/ENSMUSG00000029082/ENSMUSG00000039145/ENSMUSG00000035373/ENSMUSG00000016024/ENSMUSG00000035352/ENSMUSG00000021457/ENSMUSG00000000290/ENSMUSG00000023078/ENSMUSG00000021702/ENSMUSG00000035000/…	7.03684351237721
GO:0050727	regulation of inflammatory response	291	0.583902373069449	1.79224757318345	7.60933493280526e-09	4.84350710505517e-07	3.19348289857319e-07	2201	tags=33%, list=16%, signal=29%	ENSMUSG00000053897/ENSMUSG00000024164/ENSMUSG00000004040/ENSMUSG00000053113/ENSMUSG00000024810/ENSMUSG00000041616/ENSMUSG00000020053/ENSMUSG00000017969/ENSMUSG00000005087/ENSMUSG00000005124/ENSMUSG00000029082/ENSMUSG00000026656/ENSMUSG00000023992/ENSMUSG00000027514/ENSMUSG00000038642/ENSMUSG00000035673/ENSMUSG00000026072/ENSMUSG00000022868/ENSMUSG00000053475/ENSMUSG00000030341/ENSMUSG00000034708/…	6.31484005884984	treatment_MI_vs_Sham	290	0.574732083509314	1.85043968996764	5.76325254027678e-09	3.37035008555386e-07	2.20338244487213e-07	2262	tags=34%, list=16%, signal=29%	ENSMUSG00000053897/ENSMUSG00000024164/ENSMUSG00000024810/ENSMUSG00000004040/ENSMUSG00000053113/ENSMUSG00000017969/ENSMUSG00000041616/ENSMUSG00000005087/ENSMUSG00000022868/ENSMUSG00000020053/ENSMUSG00000026072/ENSMUSG00000028364/ENSMUSG00000053475/ENSMUSG00000023992/ENSMUSG00000029082/ENSMUSG00000035673/ENSMUSG00000027514/ENSMUSG00000030341/ENSMUSG00000005124/ENSMUSG00000038642/ENSMUSG00000008734/…	6.47232498567834
GO:0009165	nucleotide biosynthetic process	225	-0.479963246699333	-1.90720663468479	7.73134661799509e-09	4.86825438655691e-07	3.20979959194182e-07	1527	tags=35%, list=11%, signal=32%	ENSMUSG00000000171/ENSMUSG00000020664/ENSMUSG00000020534/ENSMUSG00000024782/ENSMUSG00000026895/ENSMUSG00000021748/ENSMUSG00000028636/ENSMUSG00000025968/ENSMUSG00000029247/ENSMUSG00000057411/ENSMUSG00000005510/ENSMUSG00000023861/ENSMUSG00000028443/ENSMUSG00000030541/ENSMUSG00000019577/ENSMUSG00000000563/ENSMUSG00000032456/ENSMUSG00000003809/ENSMUSG00000002379/ENSMUSG00000020826/ENSMUSG00000020935/…	6.3126267361545	treatment_MI_vs_Sham	225	-0.518075204104088	-2.06322213032675	1.25200114126076e-11	1.28228070316021e-09	8.38297126121008e-10	1658	tags=41%, list=12%, signal=36%	ENSMUSG00000031730/ENSMUSG00000024712/ENSMUSG00000038967/ENSMUSG00000000171/ENSMUSG00000018770/ENSMUSG00000020153/ENSMUSG00000025889/ENSMUSG00000031958/ENSMUSG00000023921/ENSMUSG00000025393/ENSMUSG00000031299/ENSMUSG00000020402/ENSMUSG00000020664/ENSMUSG00000030869/ENSMUSG00000026260/ENSMUSG00000020534/ENSMUSG00000037916/ENSMUSG00000029247/ENSMUSG00000024782/ENSMUSG00000023861/ENSMUSG00000021748/…	8.89201689331238
GO:0048732	gland development	347	0.566204088569311	1.75952706812567	8.27092158272194e-09	5.15260816898082e-07	3.3972833555906e-07	2417	tags=32%, list=17%, signal=27%	ENSMUSG00000020733/ENSMUSG00000006800/ENSMUSG00000016458/ENSMUSG00000031548/ENSMUSG00000016918/ENSMUSG00000003534/ENSMUSG00000020053/ENSMUSG00000009376/ENSMUSG00000005087/ENSMUSG00000024085/ENSMUSG00000001247/ENSMUSG00000031722/ENSMUSG00000038894/ENSMUSG00000028173/ENSMUSG00000022479/ENSMUSG00000031004/ENSMUSG00000005413/ENSMUSG00000028068/ENSMUSG00000034009/ENSMUSG00000032440/ENSMUSG00000028364/…	6.2879728822856	treatment_MI_vs_Sham	346	0.546455658770228	1.77380448255447	1.68757492484567e-08	8.54379313817889e-07	5.58554551765169e-07	2396	tags=30%, list=17%, signal=25%	ENSMUSG00000020733/ENSMUSG00000016918/ENSMUSG00000034009/ENSMUSG00000016458/ENSMUSG00000003534/ENSMUSG00000009376/ENSMUSG00000006800/ENSMUSG00000031722/ENSMUSG00000005087/ENSMUSG00000031548/ENSMUSG00000024085/ENSMUSG00000001247/ENSMUSG00000036856/ENSMUSG00000020053/ENSMUSG00000028364/ENSMUSG00000028173/ENSMUSG00000022479/ENSMUSG00000032440/ENSMUSG00000028068/ENSMUSG00000031004/ENSMUSG00000020122/…	6.06834927530089
GO:0009141	nucleoside triphosphate metabolic process	158	-0.534281084241522	-2.07513910740807	8.55512699453925e-09	5.27356038737072e-07	3.47703111534293e-07	1797	tags=43%, list=13%, signal=38%	ENSMUSG00000033405/ENSMUSG00000026260/ENSMUSG00000036273/ENSMUSG00000054428/ENSMUSG00000037916/ENSMUSG00000030869/ENSMUSG00000000171/ENSMUSG00000024782/ENSMUSG00000026895/ENSMUSG00000025968/ENSMUSG00000057411/ENSMUSG00000005510/ENSMUSG00000028443/ENSMUSG00000000563/ENSMUSG00000002379/ENSMUSG00000024143/ENSMUSG00000019872/ENSMUSG00000054894/ENSMUSG00000013593/ENSMUSG00000071014/ENSMUSG00000025220/…	6.27789607653284	treatment_MI_vs_Sham	158	-0.565976012448756	-2.17832057909429	8.57853145539424e-11	7.06581013396415e-09	4.61930707872378e-09	1612	tags=53%, list=12%, signal=48%	ENSMUSG00000074797/ENSMUSG00000058076/ENSMUSG00000014554/ENSMUSG00000022292/ENSMUSG00000021577/ENSMUSG00000028452/ENSMUSG00000061118/ENSMUSG00000025428/ENSMUSG00000040048/ENSMUSG00000036273/ENSMUSG00000007097/ENSMUSG00000033405/ENSMUSG00000015357/ENSMUSG00000000171/ENSMUSG00000028527/ENSMUSG00000018770/ENSMUSG00000020153/ENSMUSG00000031958/ENSMUSG00000025393/ENSMUSG00000030869/ENSMUSG00000026260/…	8.15083803671147
GO:0007186	G protein-coupled receptor signaling pathway	456	0.538556503204251	1.68932518997183	9.09484754650467e-09	5.54785700336785e-07	3.65788385971262e-07	2607	tags=31%, list=19%, signal=26%	ENSMUSG00000018927/ENSMUSG00000024164/ENSMUSG00000009185/ENSMUSG00000020733/ENSMUSG00000044017/ENSMUSG00000006651/ENSMUSG00000041616/ENSMUSG00000040249/ENSMUSG00000019122/ENSMUSG00000032578/ENSMUSG00000009376/ENSMUSG00000009545/ENSMUSG00000044674/ENSMUSG00000028036/ENSMUSG00000026343/ENSMUSG00000068747/ENSMUSG00000025804/ENSMUSG00000043004/ENSMUSG00000035385/ENSMUSG00000071005/ENSMUSG00000042804/…	6.25587474144313	treatment_MI_vs_Sham	455	0.536233405969213	1.75596179996047	3.16916514973237e-10	2.50449699941012e-08	1.63732685971948e-08	2228	tags=26%, list=16%, signal=23%	ENSMUSG00000018927/ENSMUSG00000024164/ENSMUSG00000009185/ENSMUSG00000020733/ENSMUSG00000044017/ENSMUSG00000040249/ENSMUSG00000034009/ENSMUSG00000006651/ENSMUSG00000032578/ENSMUSG00000009376/ENSMUSG00000041616/ENSMUSG00000044674/ENSMUSG00000019122/ENSMUSG00000028036/ENSMUSG00000068747/ENSMUSG00000026343/ENSMUSG00000071005/ENSMUSG00000043004/ENSMUSG00000042249/ENSMUSG00000035385/ENSMUSG00000035373/…	7.60127948429405
GO:0010817	regulation of hormone levels	407	0.543189320725937	1.6953335770463	1.03248295974701e-08	6.23321671368918e-07	4.10976396782642e-07	2089	tags=29%, list=15%, signal=25%	ENSMUSG00000013584/ENSMUSG00000031906/ENSMUSG00000040612/ENSMUSG00000031548/ENSMUSG00000041616/ENSMUSG00000040249/ENSMUSG00000055116/ENSMUSG00000020053/ENSMUSG00000031488/ENSMUSG00000024112/ENSMUSG00000040703/ENSMUSG00000009545/ENSMUSG00000029174/ENSMUSG00000026343/ENSMUSG00000024087/ENSMUSG00000022150/ENSMUSG00000038894/ENSMUSG00000027204/ENSMUSG00000022479/ENSMUSG00000030772/ENSMUSG00000040136/…	6.20528777348932	treatment_MI_vs_Sham	405	0.511518973114538	1.67284495743227	1.60197764154803e-07	6.83822280859335e-06	4.47052077917976e-06	2107	tags=27%, list=15%, signal=24%	ENSMUSG00000013584/ENSMUSG00000031906/ENSMUSG00000040612/ENSMUSG00000040249/ENSMUSG00000055116/ENSMUSG00000041616/ENSMUSG00000024112/ENSMUSG00000040703/ENSMUSG00000031488/ENSMUSG00000031548/ENSMUSG00000029174/ENSMUSG00000026343/ENSMUSG00000030772/ENSMUSG00000036856/ENSMUSG00000020053/ENSMUSG00000024087/ENSMUSG00000022479/ENSMUSG00000029304/ENSMUSG00000022150/ENSMUSG00000027204/ENSMUSG00000020122/…	5.16505675276929
GO:0072522	purine-containing compound biosynthetic process	201	-0.492985902106088	-1.9789564994534	1.1419440946284e-08	6.82369858994279e-07	4.49908801191943e-07	1527	tags=39%, list=11%, signal=35%	ENSMUSG00000000171/ENSMUSG00000020664/ENSMUSG00000020534/ENSMUSG00000024782/ENSMUSG00000026895/ENSMUSG00000021748/ENSMUSG00000028636/ENSMUSG00000025968/ENSMUSG00000029247/ENSMUSG00000057411/ENSMUSG00000005510/ENSMUSG00000023861/ENSMUSG00000028443/ENSMUSG00000030541/ENSMUSG00000019577/ENSMUSG00000000563/ENSMUSG00000032456/ENSMUSG00000003809/ENSMUSG00000002379/ENSMUSG00000020826/ENSMUSG00000020935/…	6.16598016466814	treatment_MI_vs_Sham	201	-0.532421504580097	-2.08287607976472	2.05648003688385e-11	1.9089357548725e-09	1.2479758552986e-09	1595	tags=44%, list=12%, signal=40%	ENSMUSG00000038967/ENSMUSG00000000171/ENSMUSG00000018770/ENSMUSG00000020153/ENSMUSG00000025889/ENSMUSG00000031958/ENSMUSG00000023921/ENSMUSG00000025393/ENSMUSG00000031299/ENSMUSG00000020402/ENSMUSG00000020664/ENSMUSG00000030869/ENSMUSG00000026260/ENSMUSG00000020534/ENSMUSG00000037916/ENSMUSG00000029247/ENSMUSG00000024782/ENSMUSG00000023861/ENSMUSG00000021748/ENSMUSG00000028636/ENSMUSG00000026895/…	8.71920868751721
GO:1901293	nucleoside phosphate biosynthetic process	226	-0.478333519759563	-1.91077815928992	1.27647926585189e-08	7.55056826346329e-07	4.97833699855899e-07	1527	tags=35%, list=11%, signal=32%	ENSMUSG00000000171/ENSMUSG00000020664/ENSMUSG00000020534/ENSMUSG00000024782/ENSMUSG00000026895/ENSMUSG00000021748/ENSMUSG00000028636/ENSMUSG00000025968/ENSMUSG00000029247/ENSMUSG00000057411/ENSMUSG00000005510/ENSMUSG00000023861/ENSMUSG00000028443/ENSMUSG00000030541/ENSMUSG00000019577/ENSMUSG00000000563/ENSMUSG00000032456/ENSMUSG00000003809/ENSMUSG00000002379/ENSMUSG00000020826/ENSMUSG00000020935/…	6.12202036169542	treatment_MI_vs_Sham	226	-0.519397181969705	-2.06628210747742	9.57407524056047e-12	1.0179853092145e-09	6.6551275165006e-10	1658	tags=41%, list=12%, signal=37%	ENSMUSG00000031730/ENSMUSG00000024712/ENSMUSG00000038967/ENSMUSG00000000171/ENSMUSG00000028527/ENSMUSG00000018770/ENSMUSG00000020153/ENSMUSG00000025889/ENSMUSG00000031958/ENSMUSG00000023921/ENSMUSG00000025393/ENSMUSG00000031299/ENSMUSG00000020402/ENSMUSG00000020664/ENSMUSG00000030869/ENSMUSG00000026260/ENSMUSG00000020534/ENSMUSG00000037916/ENSMUSG00000029247/ENSMUSG00000024782/ENSMUSG00000023861/…	8.99225848935988
GO:0006909	phagocytosis	199	0.636292105841391	1.91699858807403	1.44366843174554e-08	8.4541223363019e-07	5.57407979751858e-07	1981	tags=37%, list=14%, signal=32%	ENSMUSG00000024164/ENSMUSG00000090084/ENSMUSG00000024371/ENSMUSG00000037379/ENSMUSG00000040249/ENSMUSG00000001128/ENSMUSG00000009376/ENSMUSG00000026656/ENSMUSG00000023992/ENSMUSG00000030786/ENSMUSG00000039145/ENSMUSG00000035385/ENSMUSG00000031451/ENSMUSG00000032584/ENSMUSG00000022868/ENSMUSG00000049103/ENSMUSG00000016024/ENSMUSG00000025044/ENSMUSG00000024659/ENSMUSG00000027832/ENSMUSG00000000290/…	6.07293147195573	treatment_MI_vs_Sham	199	0.636957348306721	2.00710650929338	5.92908562622408e-10	4.33416159276981e-08	2.83347881505867e-08	1947	tags=37%, list=14%, signal=32%	ENSMUSG00000024164/ENSMUSG00000090084/ENSMUSG00000040249/ENSMUSG00000024371/ENSMUSG00000037379/ENSMUSG00000009376/ENSMUSG00000022868/ENSMUSG00000001128/ENSMUSG00000032584/ENSMUSG00000035385/ENSMUSG00000030786/ENSMUSG00000023992/ENSMUSG00000039145/ENSMUSG00000026656/ENSMUSG00000027832/ENSMUSG00000031451/ENSMUSG00000016024/ENSMUSG00000049103/ENSMUSG00000025044/ENSMUSG00000064210/ENSMUSG00000021457/…	7.36309490069041
GO:0006959	humoral immune response	128	0.683483858548353	2.00809369161112	1.50368610812148e-08	8.71840183085088e-07	5.74832792557539e-07	1090	tags=31%, list=8%, signal=29%	ENSMUSG00000024164/ENSMUSG00000069792/ENSMUSG00000009185/ENSMUSG00000050335/ENSMUSG00000090231/ENSMUSG00000024371/ENSMUSG00000037379/ENSMUSG00000073418/ENSMUSG00000001128/ENSMUSG00000026938/ENSMUSG00000038521/ENSMUSG00000036887/ENSMUSG00000029371/ENSMUSG00000017002/ENSMUSG00000026656/ENSMUSG00000023992/ENSMUSG00000036896/ENSMUSG00000071005/ENSMUSG00000036905/ENSMUSG00000032554/ENSMUSG00000038527/…	6.05956311823879	treatment_MI_vs_Sham	127	0.682238916581219	2.07018573062321	1.1554591067761e-08	6.14284077856969e-07	4.01591146010604e-07	1172	tags=32%, list=8%, signal=30%	ENSMUSG00000090231/ENSMUSG00000024164/ENSMUSG00000009185/ENSMUSG00000069792/ENSMUSG00000073418/ENSMUSG00000024371/ENSMUSG00000037379/ENSMUSG00000029371/ENSMUSG00000026938/ENSMUSG00000050335/ENSMUSG00000001128/ENSMUSG00000038521/ENSMUSG00000044206/ENSMUSG00000017002/ENSMUSG00000071005/ENSMUSG00000038527/ENSMUSG00000023992/ENSMUSG00000036887/ENSMUSG00000026656/ENSMUSG00000036905/ENSMUSG00000055172/…	6.21163074137663
GO:0030282	bone mineralization	106	0.708425425685096	2.03508909124834	1.5790114113459e-08	9.06538316160939e-07	5.97710408340222e-07	1425	tags=30%, list=10%, signal=27%	ENSMUSG00000031906/ENSMUSG00000029661/ENSMUSG00000028108/ENSMUSG00000054675/ENSMUSG00000024529/ENSMUSG00000020053/ENSMUSG00000025804/ENSMUSG00000022479/ENSMUSG00000035673/ENSMUSG00000035692/ENSMUSG00000022868/ENSMUSG00000029304/ENSMUSG00000024940/ENSMUSG00000032487/ENSMUSG00000059456/ENSMUSG00000030849/ENSMUSG00000032402/ENSMUSG00000048387/ENSMUSG00000028766/ENSMUSG00000064210/ENSMUSG00000055653/…	6.04261383509237	treatment_MI_vs_Sham	106	0.697126134134382	2.07992364067929	4.44562436003171e-08	2.11365945182646e-06	1.38181494870648e-06	1545	tags=33%, list=11%, signal=30%	ENSMUSG00000031906/ENSMUSG00000028108/ENSMUSG00000029661/ENSMUSG00000054675/ENSMUSG00000022868/ENSMUSG00000024529/ENSMUSG00000036856/ENSMUSG00000020053/ENSMUSG00000022479/ENSMUSG00000029304/ENSMUSG00000035673/ENSMUSG00000024940/ENSMUSG00000025804/ENSMUSG00000030218/ENSMUSG00000030849/ENSMUSG00000048387/ENSMUSG00000059456/ENSMUSG00000064210/ENSMUSG00000032487/ENSMUSG00000055653/ENSMUSG00000050931/…	5.67496498396637
GO:0016072	rRNA metabolic process	239	-0.463233911926267	-1.86034028544302	1.74883048020823e-08	9.94286533213531e-07	6.55565682310043e-07	2627	tags=33%, list=19%, signal=28%	ENSMUSG00000090733/ENSMUSG00000041057/ENSMUSG00000015126/ENSMUSG00000028322/ENSMUSG00000063316/ENSMUSG00000030423/ENSMUSG00000063334/ENSMUSG00000020706/ENSMUSG00000060636/ENSMUSG00000022672/ENSMUSG00000036983/ENSMUSG00000049950/ENSMUSG00000067369/ENSMUSG00000000708/ENSMUSG00000026377/ENSMUSG00000026248/ENSMUSG00000025290/ENSMUSG00000062997/ENSMUSG00000051730/ENSMUSG00000028187/ENSMUSG00000028729/…	6.00248844270401	treatment_MI_vs_Sham	239	-0.386646072068219	-1.54564577226112	9.71973220431121e-05	0.00138636570562956	0.000906343192966837	4234	tags=46%, list=31%, signal=32%	ENSMUSG00000042660/ENSMUSG00000033126/ENSMUSG00000057421/ENSMUSG00000057113/ENSMUSG00000062647/ENSMUSG00000038510/ENSMUSG00000034321/ENSMUSG00000022300/ENSMUSG00000028318/ENSMUSG00000063785/ENSMUSG00000003848/ENSMUSG00000028706/ENSMUSG00000025290/ENSMUSG00000063457/ENSMUSG00000017264/ENSMUSG00000030423/ENSMUSG00000023971/ENSMUSG00000037805/ENSMUSG00000026377/ENSMUSG00000067288/ENSMUSG00000040952/…	2.85812219325436
GO:0030199	collagen fibril organization	54	0.81809434338808	2.19117435409497	1.84448102237484e-08	1.03309765996551e-06	6.81155129557359e-07	1331	tags=50%, list=10%, signal=45%	ENSMUSG00000026043/ENSMUSG00000029661/ENSMUSG00000001506/ENSMUSG00000036545/ENSMUSG00000020473/ENSMUSG00000022371/ENSMUSG00000026042/ENSMUSG00000024529/ENSMUSG00000032334/ENSMUSG00000034205/ENSMUSG00000027996/ENSMUSG00000024087/ENSMUSG00000026837/ENSMUSG00000043903/ENSMUSG00000029163/ENSMUSG00000032231/ENSMUSG00000045672/ENSMUSG00000001435/ENSMUSG00000024909/ENSMUSG00000004846/ENSMUSG00000047497/…	5.98585862215959	treatment_MI_vs_Sham	54	0.801259825218507	2.18176512875955	4.1963123800185e-08	2.01147826215969e-06	1.31501350856145e-06	1622	tags=57%, list=12%, signal=51%	ENSMUSG00000026043/ENSMUSG00000036545/ENSMUSG00000001506/ENSMUSG00000020473/ENSMUSG00000022371/ENSMUSG00000029661/ENSMUSG00000032334/ENSMUSG00000026042/ENSMUSG00000027996/ENSMUSG00000024529/ENSMUSG00000043903/ENSMUSG00000024087/ENSMUSG00000026837/ENSMUSG00000034205/ENSMUSG00000029163/ENSMUSG00000045672/ENSMUSG00000001435/ENSMUSG00000032231/ENSMUSG00000024909/ENSMUSG00000025185/ENSMUSG00000047497/…	5.69648465644351
GO:0045785	positive regulation of cell adhesion	436	0.532669848510465	1.66816494120601	1.85237797637259e-08	1.03309765996551e-06	6.81155129557359e-07	2205	tags=30%, list=16%, signal=26%	ENSMUSG00000026193/ENSMUSG00000022665/ENSMUSG00000028583/ENSMUSG00000011256/ENSMUSG00000020053/ENSMUSG00000005087/ENSMUSG00000017009/ENSMUSG00000040690/ENSMUSG00000006369/ENSMUSG00000035930/ENSMUSG00000022150/ENSMUSG00000058297/ENSMUSG00000035385/ENSMUSG00000071005/ENSMUSG00000029163/ENSMUSG00000032440/ENSMUSG00000027962/ENSMUSG00000029304/ENSMUSG00000049103/ENSMUSG00000001507/ENSMUSG00000115338/…	5.98585862215959	treatment_MI_vs_Sham	433	0.523005924033404	1.71227578675521	8.88207011459898e-09	4.9002213236014e-07	3.20354306417314e-07	2607	tags=34%, list=19%, signal=28%	ENSMUSG00000022665/ENSMUSG00000028583/ENSMUSG00000017009/ENSMUSG00000011256/ENSMUSG00000005087/ENSMUSG00000040690/ENSMUSG00000026193/ENSMUSG00000058297/ENSMUSG00000036856/ENSMUSG00000071005/ENSMUSG00000020053/ENSMUSG00000035930/ENSMUSG00000035385/ENSMUSG00000029304/ENSMUSG00000032440/ENSMUSG00000022150/ENSMUSG00000029163/ENSMUSG00000006369/ENSMUSG00000027962/ENSMUSG00000037405/ENSMUSG00000049103/…	6.30978430416575
GO:0048705	skeletal system morphogenesis	193	0.629340124970307	1.8954844450678	2.08390041805081e-08	1.15125668378354e-06	7.59061244628636e-07	2228	tags=31%, list=16%, signal=26%	ENSMUSG00000026043/ENSMUSG00000031906/ENSMUSG00000001506/ENSMUSG00000054675/ENSMUSG00000040711/ENSMUSG00000031548/ENSMUSG00000000957/ENSMUSG00000028047/ENSMUSG00000022479/ENSMUSG00000032440/ENSMUSG00000001348/ENSMUSG00000024940/ENSMUSG00000045672/ENSMUSG00000073530/ENSMUSG00000030849/ENSMUSG00000032402/ENSMUSG00000048387/ENSMUSG00000029050/ENSMUSG00000028766/ENSMUSG00000029231/ENSMUSG00000018340/…	5.93882783542972	treatment_MI_vs_Sham	193	0.612587961618926	1.92525739191736	2.93387259042786e-08	1.42977390906851e-06	9.34721513020526e-07	2422	tags=34%, list=17%, signal=28%	ENSMUSG00000026043/ENSMUSG00000031906/ENSMUSG00000040711/ENSMUSG00000001506/ENSMUSG00000054675/ENSMUSG00000031548/ENSMUSG00000000957/ENSMUSG00000028047/ENSMUSG00000022479/ENSMUSG00000032440/ENSMUSG00000024940/ENSMUSG00000045672/ENSMUSG00000030849/ENSMUSG00000048387/ENSMUSG00000001348/ENSMUSG00000029231/ENSMUSG00000029050/ENSMUSG00000073530/ENSMUSG00000019997/ENSMUSG00000018340/ENSMUSG00000032717/…	5.84473263233002
GO:0072655	establishment of protein localization to mitochondrion	87	-0.625029961949094	-2.25804403608938	2.36896105268495e-08	1.29650803032926e-06	8.54830215567969e-07	2376	tags=51%, list=17%, signal=42%	ENSMUSG00000048429/ENSMUSG00000022437/ENSMUSG00000008859/ENSMUSG00000001786/ENSMUSG00000093904/ENSMUSG00000027076/ENSMUSG00000003438/ENSMUSG00000024847/ENSMUSG00000026926/ENSMUSG00000025971/ENSMUSG00000036273/ENSMUSG00000054428/ENSMUSG00000002015/ENSMUSG00000021686/ENSMUSG00000034203/ENSMUSG00000050697/ENSMUSG00000025408/ENSMUSG00000075467/ENSMUSG00000029916/ENSMUSG00000048007/ENSMUSG00000028756/…	5.88722478894717	treatment_MI_vs_Sham	87	-0.61262630218085	-2.1334169150393	5.23850456536674e-08	2.47054634663425e-06	1.61513145852394e-06	2023	tags=52%, list=15%, signal=44%	ENSMUSG00000020219/ENSMUSG00000028086/ENSMUSG00000048007/ENSMUSG00000008859/ENSMUSG00000020843/ENSMUSG00000027076/ENSMUSG00000018411/ENSMUSG00000036932/ENSMUSG00000003438/ENSMUSG00000021686/ENSMUSG00000048429/ENSMUSG00000036273/ENSMUSG00000022437/ENSMUSG00000034203/ENSMUSG00000025971/ENSMUSG00000029916/ENSMUSG00000024847/ENSMUSG00000026926/ENSMUSG00000054428/ENSMUSG00000025980/ENSMUSG00000028756/…	5.60720699447697
GO:0060485	mesenchyme development	265	0.591782010678467	1.80789355401852	2.49234422320488e-08	1.35140442324887e-06	8.91025205722757e-07	2451	tags=32%, list=18%, signal=27%	ENSMUSG00000013584/ENSMUSG00000001506/ENSMUSG00000026193/ENSMUSG00000028583/ENSMUSG00000016458/ENSMUSG00000031548/ENSMUSG00000031965/ENSMUSG00000069763/ENSMUSG00000034205/ENSMUSG00000027996/ENSMUSG00000022150/ENSMUSG00000039542/ENSMUSG00000018263/ENSMUSG00000035403/ENSMUSG00000015627/ENSMUSG00000040254/ENSMUSG00000032440/ENSMUSG00000001827/ENSMUSG00000031616/ENSMUSG00000030849/ENSMUSG00000032402/…	5.86921466393004	treatment_MI_vs_Sham	264	0.579228623614786	1.85264372856159	2.58726484106361e-08	1.2931901530376e-06	8.45429231016016e-07	2470	tags=32%, list=18%, signal=27%	ENSMUSG00000013584/ENSMUSG00000001506/ENSMUSG00000028583/ENSMUSG00000016458/ENSMUSG00000031548/ENSMUSG00000026193/ENSMUSG00000027996/ENSMUSG00000039542/ENSMUSG00000018263/ENSMUSG00000031965/ENSMUSG00000036856/ENSMUSG00000040254/ENSMUSG00000035403/ENSMUSG00000015627/ENSMUSG00000032440/ENSMUSG00000034205/ENSMUSG00000069763/ENSMUSG00000022150/ENSMUSG00000030849/ENSMUSG00000048387/ENSMUSG00000031565/…	5.8883376109718
GO:0001525	angiogenesis	475	0.526207097465604	1.64992955686945	2.55920141632049e-08	1.37492509119016e-06	9.0653315258943e-07	2069	tags=27%, list=15%, signal=24%	ENSMUSG00000024164/ENSMUSG00000050335/ENSMUSG00000004040/ENSMUSG00000028108/ENSMUSG00000026193/ENSMUSG00000028413/ENSMUSG00000016918/ENSMUSG00000017969/ENSMUSG00000039062/ENSMUSG00000031965/ENSMUSG00000069763/ENSMUSG00000034205/ENSMUSG00000027996/ENSMUSG00000024087/ENSMUSG00000035385/ENSMUSG00000005413/ENSMUSG00000040136/ENSMUSG00000029163/ENSMUSG00000064246/ENSMUSG00000032440/ENSMUSG00000025355/…	5.86172096246569	treatment_MI_vs_Sham	473	0.524377298820188	1.72132488882222	1.56941362863906e-09	1.03122819104283e-07	6.74170348813372e-08	2133	tags=28%, list=15%, signal=25%	ENSMUSG00000024164/ENSMUSG00000004040/ENSMUSG00000028108/ENSMUSG00000028413/ENSMUSG00000016918/ENSMUSG00000017969/ENSMUSG00000050335/ENSMUSG00000026193/ENSMUSG00000027996/ENSMUSG00000031965/ENSMUSG00000039062/ENSMUSG00000024087/ENSMUSG00000035385/ENSMUSG00000064246/ENSMUSG00000032440/ENSMUSG00000034205/ENSMUSG00000069763/ENSMUSG00000029163/ENSMUSG00000025355/ENSMUSG00000045672/ENSMUSG00000030341/…	6.98664522303344
GO:0001819	positive regulation of cytokine production	416	0.539862863271714	1.68873596758323	2.59857351572051e-08	1.38338604618721e-06	9.12111737384002e-07	2434	tags=31%, list=18%, signal=27%	ENSMUSG00000024164/ENSMUSG00000004040/ENSMUSG00000024810/ENSMUSG00000037379/ENSMUSG00000006800/ENSMUSG00000016918/ENSMUSG00000040249/ENSMUSG00000026070/ENSMUSG00000027750/ENSMUSG00000024087/ENSMUSG00000020275/ENSMUSG00000023992/ENSMUSG00000035385/ENSMUSG00000041607/ENSMUSG00000071005/ENSMUSG00000040136/ENSMUSG00000035692/ENSMUSG00000026072/ENSMUSG00000064246/ENSMUSG00000070780/ENSMUSG00000037012/…	5.8590566092374	treatment_MI_vs_Sham	414	0.54477986348302	1.78190619938069	7.02713135614873e-10	5.07341532972318e-08	3.31676947180405e-08	2262	tags=32%, list=16%, signal=27%	ENSMUSG00000024164/ENSMUSG00000024810/ENSMUSG00000004040/ENSMUSG00000016918/ENSMUSG00000040249/ENSMUSG00000037379/ENSMUSG00000026070/ENSMUSG00000006800/ENSMUSG00000020275/ENSMUSG00000041607/ENSMUSG00000071005/ENSMUSG00000024087/ENSMUSG00000026072/ENSMUSG00000035385/ENSMUSG00000064246/ENSMUSG00000070780/ENSMUSG00000023992/ENSMUSG00000027750/ENSMUSG00000030341/ENSMUSG00000008734/ENSMUSG00000040136/…	7.2946995831737
GO:0071621	granulocyte chemotaxis	104	0.711756006916405	2.03793615980795	2.94263577486328e-08	1.52496239801764e-06	1.00545766392161e-06	1635	tags=43%, list=12%, signal=38%	ENSMUSG00000018927/ENSMUSG00000009185/ENSMUSG00000050335/ENSMUSG00000019122/ENSMUSG00000029371/ENSMUSG00000029082/ENSMUSG00000030786/ENSMUSG00000039145/ENSMUSG00000035385/ENSMUSG00000071005/ENSMUSG00000053475/ENSMUSG00000035373/ENSMUSG00000029304/ENSMUSG00000016024/ENSMUSG00000024659/ENSMUSG00000031616/ENSMUSG00000000290/ENSMUSG00000021457/ENSMUSG00000035000/ENSMUSG00000035352/ENSMUSG00000034116/…	5.81674086486459	treatment_MI_vs_Sham	102	0.711559679860948	2.11483696125419	1.27589268371494e-08	6.66198251282585e-07	4.35530284516226e-07	1923	tags=47%, list=14%, signal=41%	ENSMUSG00000018927/ENSMUSG00000009185/ENSMUSG00000029371/ENSMUSG00000019122/ENSMUSG00000050335/ENSMUSG00000071005/ENSMUSG00000035385/ENSMUSG00000030786/ENSMUSG00000029304/ENSMUSG00000053475/ENSMUSG00000029082/ENSMUSG00000039145/ENSMUSG00000035373/ENSMUSG00000016024/ENSMUSG00000035352/ENSMUSG00000021457/ENSMUSG00000024659/ENSMUSG00000000290/ENSMUSG00000023078/ENSMUSG00000021702/ENSMUSG00000035000/…	6.17639651163181
GO:0001894	tissue homeostasis	213	0.6193263616621	1.8772327698814	2.92636669633119e-08	1.52496239801764e-06	1.00545766392161e-06	1865	tags=29%, list=13%, signal=25%	ENSMUSG00000026043/ENSMUSG00000053897/ENSMUSG00000040612/ENSMUSG00000054675/ENSMUSG00000022371/ENSMUSG00000061048/ENSMUSG00000001247/ENSMUSG00000047250/ENSMUSG00000035403/ENSMUSG00000041607/ENSMUSG00000020422/ENSMUSG00000038642/ENSMUSG00000040136/ENSMUSG00000032554/ENSMUSG00000022868/ENSMUSG00000001348/ENSMUSG00000029304/ENSMUSG00000049103/ENSMUSG00000020122/ENSMUSG00000024940/ENSMUSG00000032487/…	5.81674086486459	treatment_MI_vs_Sham	213	0.597056870102971	1.88848434432795	5.46573476268809e-08	2.53679499144444e-06	1.65844182607211e-06	2036	tags=31%, list=15%, signal=26%	ENSMUSG00000053897/ENSMUSG00000026043/ENSMUSG00000040612/ENSMUSG00000022371/ENSMUSG00000054675/ENSMUSG00000061048/ENSMUSG00000022868/ENSMUSG00000001247/ENSMUSG00000035403/ENSMUSG00000041607/ENSMUSG00000047250/ENSMUSG00000029304/ENSMUSG00000020122/ENSMUSG00000024940/ENSMUSG00000020422/ENSMUSG00000038642/ENSMUSG00000040136/ENSMUSG00000049103/ENSMUSG00000001348/ENSMUSG00000036377/ENSMUSG00000059456/…	5.59571462843532
GO:0060249	anatomical structure homeostasis	213	0.6193263616621	1.8772327698814	2.92636669633119e-08	1.52496239801764e-06	1.00545766392161e-06	1865	tags=29%, list=13%, signal=25%	ENSMUSG00000026043/ENSMUSG00000053897/ENSMUSG00000040612/ENSMUSG00000054675/ENSMUSG00000022371/ENSMUSG00000061048/ENSMUSG00000001247/ENSMUSG00000047250/ENSMUSG00000035403/ENSMUSG00000041607/ENSMUSG00000020422/ENSMUSG00000038642/ENSMUSG00000040136/ENSMUSG00000032554/ENSMUSG00000022868/ENSMUSG00000001348/ENSMUSG00000029304/ENSMUSG00000049103/ENSMUSG00000020122/ENSMUSG00000024940/ENSMUSG00000032487/…	5.81674086486459	treatment_MI_vs_Sham	213	0.597056870102971	1.88848434432795	5.46573476268809e-08	2.53679499144444e-06	1.65844182607211e-06	2036	tags=31%, list=15%, signal=26%	ENSMUSG00000053897/ENSMUSG00000026043/ENSMUSG00000040612/ENSMUSG00000022371/ENSMUSG00000054675/ENSMUSG00000061048/ENSMUSG00000022868/ENSMUSG00000001247/ENSMUSG00000035403/ENSMUSG00000041607/ENSMUSG00000047250/ENSMUSG00000029304/ENSMUSG00000020122/ENSMUSG00000024940/ENSMUSG00000020422/ENSMUSG00000038642/ENSMUSG00000040136/ENSMUSG00000049103/ENSMUSG00000001348/ENSMUSG00000036377/ENSMUSG00000059456/…	5.59571462843532
GO:0061564	axon development	436	0.528604224173384	1.65543260427686	3.3533925060632e-08	1.72258478206194e-06	1.13575657546074e-06	2800	tags=32%, list=20%, signal=26%	ENSMUSG00000033295/ENSMUSG00000026193/ENSMUSG00000006651/ENSMUSG00000040249/ENSMUSG00000003534/ENSMUSG00000056427/ENSMUSG00000062380/ENSMUSG00000026833/ENSMUSG00000027070/ENSMUSG00000039542/ENSMUSG00000021728/ENSMUSG00000021823/ENSMUSG00000026728/ENSMUSG00000041607/ENSMUSG00000031673/ENSMUSG00000040254/ENSMUSG00000037868/ENSMUSG00000034708/ENSMUSG00000026442/ENSMUSG00000028364/ENSMUSG00000017929/…	5.7638193938177	treatment_MI_vs_Sham	434	0.526135792630573	1.72178663172594	4.36177122596046e-09	2.68501453993861e-07	1.75534106290176e-07	2858	tags=34%, list=21%, signal=28%	ENSMUSG00000033295/ENSMUSG00000040249/ENSMUSG00000006651/ENSMUSG00000003534/ENSMUSG00000056427/ENSMUSG00000026193/ENSMUSG00000039542/ENSMUSG00000026833/ENSMUSG00000040254/ENSMUSG00000031673/ENSMUSG00000041607/ENSMUSG00000028364/ENSMUSG00000062380/ENSMUSG00000037868/ENSMUSG00000021823/ENSMUSG00000021728/ENSMUSG00000026728/ENSMUSG00000027070/ENSMUSG00000017929/ENSMUSG00000031760/ENSMUSG00000030849/…	6.57105335815884
GO:0006413	translational initiation	103	-0.581155156811153	-2.12859770321477	3.6349483422759e-08	1.83918523803314e-06	1.21263507569484e-06	2669	tags=42%, list=19%, signal=34%	ENSMUSG00000042426/ENSMUSG00000031029/ENSMUSG00000074129/ENSMUSG00000004788/ENSMUSG00000045896/ENSMUSG00000022312/ENSMUSG00000031072/ENSMUSG00000024423/ENSMUSG00000006941/ENSMUSG00000042814/ENSMUSG00000035150/ENSMUSG00000053565/ENSMUSG00000032475/ENSMUSG00000005610/ENSMUSG00000020547/ENSMUSG00000029388/ENSMUSG00000020459/ENSMUSG00000000787/ENSMUSG00000067194/ENSMUSG00000021116/ENSMUSG00000057113/…	5.7353745275296	treatment_MI_vs_Sham	103	-0.570012485778646	-2.06938193451415	7.88592982313789e-08	3.54745520043926e-06	2.3191657585131e-06	2422	tags=41%, list=17%, signal=34%	ENSMUSG00000031072/ENSMUSG00000042426/ENSMUSG00000004788/ENSMUSG00000024423/ENSMUSG00000022312/ENSMUSG00000031029/ENSMUSG00000028683/ENSMUSG00000015846/ENSMUSG00000035150/ENSMUSG00000029388/ENSMUSG00000000787/ENSMUSG00000042814/ENSMUSG00000045896/ENSMUSG00000006941/ENSMUSG00000053565/ENSMUSG00000027810/ENSMUSG00000074656/ENSMUSG00000000355/ENSMUSG00000032475/ENSMUSG00000067194/ENSMUSG00000020547/…	5.45008308038772
GO:0048762	mesenchymal cell differentiation	219	0.613079579021836	1.85852834764771	3.64319480211482e-08	1.83918523803314e-06	1.21263507569484e-06	1153	tags=21%, list=8%, signal=19%	ENSMUSG00000013584/ENSMUSG00000001506/ENSMUSG00000026193/ENSMUSG00000028583/ENSMUSG00000031548/ENSMUSG00000031965/ENSMUSG00000069763/ENSMUSG00000034205/ENSMUSG00000027996/ENSMUSG00000022150/ENSMUSG00000039542/ENSMUSG00000035403/ENSMUSG00000015627/ENSMUSG00000040254/ENSMUSG00000032440/ENSMUSG00000001827/ENSMUSG00000031616/ENSMUSG00000030849/ENSMUSG00000032402/ENSMUSG00000048387/ENSMUSG00000039646/…	5.7353745275296	treatment_MI_vs_Sham	218	0.598288243393862	1.89032140617261	1.04035240513806e-08	5.62529274545123e-07	3.67756196477048e-07	2470	tags=33%, list=18%, signal=27%	ENSMUSG00000013584/ENSMUSG00000001506/ENSMUSG00000028583/ENSMUSG00000031548/ENSMUSG00000026193/ENSMUSG00000027996/ENSMUSG00000039542/ENSMUSG00000031965/ENSMUSG00000036856/ENSMUSG00000040254/ENSMUSG00000035403/ENSMUSG00000015627/ENSMUSG00000032440/ENSMUSG00000034205/ENSMUSG00000069763/ENSMUSG00000022150/ENSMUSG00000030849/ENSMUSG00000048387/ENSMUSG00000031565/ENSMUSG00000039646/ENSMUSG00000001827/…	6.2498548715409
GO:0042273	ribosomal large subunit biogenesis	73	-0.652484715451856	-2.23542770929511	4.71837856106403e-08	2.36160896184538e-06	1.55708615042581e-06	2613	tags=48%, list=19%, signal=39%	ENSMUSG00000029614/ENSMUSG00000020706/ENSMUSG00000060636/ENSMUSG00000031072/ENSMUSG00000031917/ENSMUSG00000067274/ENSMUSG00000026377/ENSMUSG00000062997/ENSMUSG00000028187/ENSMUSG00000028729/ENSMUSG00000043716/ENSMUSG00000063888/ENSMUSG00000074182/ENSMUSG00000060938/ENSMUSG00000016503/ENSMUSG00000057322/ENSMUSG00000045538/ENSMUSG00000038683/ENSMUSG00000058546/ENSMUSG00000037805/ENSMUSG00000020526/…	5.62679201179108	treatment_MI_vs_Sham	73	-0.569244476790657	-1.96569221926967	1.63294834234742e-05	0.000329292479518887	0.000215276529198034	4203	tags=56%, list=30%, signal=39%	ENSMUSG00000057421/ENSMUSG00000057113/ENSMUSG00000062647/ENSMUSG00000038510/ENSMUSG00000037805/ENSMUSG00000026377/ENSMUSG00000067274/ENSMUSG00000020706/ENSMUSG00000062997/ENSMUSG00000043716/ENSMUSG00000029557/ENSMUSG00000001305/ENSMUSG00000061024/ENSMUSG00000031917/ENSMUSG00000060636/ENSMUSG00000028729/ENSMUSG00000059291/ENSMUSG00000060938/ENSMUSG00000020430/ENSMUSG00000052253/ENSMUSG00000058558/…	3.48241818772339
GO:0048880	sensory system development	307	0.566768283458055	1.74757977772448	5.21201012456787e-08	2.56483456214029e-06	1.69107944598982e-06	2485	tags=30%, list=18%, signal=25%	ENSMUSG00000013584/ENSMUSG00000024164/ENSMUSG00000004040/ENSMUSG00000040711/ENSMUSG00000016458/ENSMUSG00000026042/ENSMUSG00000031517/ENSMUSG00000024085/ENSMUSG00000036887/ENSMUSG00000024087/ENSMUSG00000026837/ENSMUSG00000030786/ENSMUSG00000026728/ENSMUSG00000035403/ENSMUSG00000055435/ENSMUSG00000060572/ENSMUSG00000032440/ENSMUSG00000034708/ENSMUSG00000020122/ENSMUSG00000021730/ENSMUSG00000027878/…	5.59094064266395	treatment_MI_vs_Sham	307	0.540740292706657	1.74411044050761	3.10002560902367e-07	1.19269406326121e-05	7.79729432962186e-06	2856	tags=32%, list=21%, signal=26%	ENSMUSG00000013584/ENSMUSG00000024164/ENSMUSG00000004040/ENSMUSG00000040711/ENSMUSG00000016458/ENSMUSG00000031517/ENSMUSG00000024085/ENSMUSG00000021730/ENSMUSG00000026042/ENSMUSG00000035403/ENSMUSG00000024087/ENSMUSG00000030786/ENSMUSG00000026837/ENSMUSG00000032440/ENSMUSG00000060572/ENSMUSG00000036887/ENSMUSG00000026728/ENSMUSG00000020122/ENSMUSG00000046768/ENSMUSG00000030849/ENSMUSG00000055435/…	4.92347094247949
GO:0150063	visual system development	307	0.566768283458055	1.74757977772448	5.21201012456787e-08	2.56483456214029e-06	1.69107944598982e-06	2485	tags=30%, list=18%, signal=25%	ENSMUSG00000013584/ENSMUSG00000024164/ENSMUSG00000004040/ENSMUSG00000040711/ENSMUSG00000016458/ENSMUSG00000026042/ENSMUSG00000031517/ENSMUSG00000024085/ENSMUSG00000036887/ENSMUSG00000024087/ENSMUSG00000026837/ENSMUSG00000030786/ENSMUSG00000026728/ENSMUSG00000035403/ENSMUSG00000055435/ENSMUSG00000060572/ENSMUSG00000032440/ENSMUSG00000034708/ENSMUSG00000020122/ENSMUSG00000021730/ENSMUSG00000027878/…	5.59094064266395	treatment_MI_vs_Sham	307	0.540740292706657	1.74411044050761	3.10002560902367e-07	1.19269406326121e-05	7.79729432962186e-06	2856	tags=32%, list=21%, signal=26%	ENSMUSG00000013584/ENSMUSG00000024164/ENSMUSG00000004040/ENSMUSG00000040711/ENSMUSG00000016458/ENSMUSG00000031517/ENSMUSG00000024085/ENSMUSG00000021730/ENSMUSG00000026042/ENSMUSG00000035403/ENSMUSG00000024087/ENSMUSG00000030786/ENSMUSG00000026837/ENSMUSG00000032440/ENSMUSG00000060572/ENSMUSG00000036887/ENSMUSG00000026728/ENSMUSG00000020122/ENSMUSG00000046768/ENSMUSG00000030849/ENSMUSG00000055435/…	4.92347094247949
GO:0006898	receptor-mediated endocytosis	231	0.601737226210255	1.82761808254187	5.33899765938256e-08	2.60543085777869e-06	1.71784591356274e-06	2366	tags=35%, list=17%, signal=30%	ENSMUSG00000024164/ENSMUSG00000040249/ENSMUSG00000026712/ENSMUSG00000027322/ENSMUSG00000030787/ENSMUSG00000005087/ENSMUSG00000028871/ENSMUSG00000026656/ENSMUSG00000027070/ENSMUSG00000022150/ENSMUSG00000030786/ENSMUSG00000071005/ENSMUSG00000032554/ENSMUSG00000042249/ENSMUSG00000032440/ENSMUSG00000032231/ENSMUSG00000025044/ENSMUSG00000000290/ENSMUSG00000022797/ENSMUSG00000022037/ENSMUSG00000020689/…	5.58412044753411	treatment_MI_vs_Sham	230	0.604119976447124	1.92241269014147	1.02555527027286e-08	5.60509086033241e-07	3.66435488601183e-07	2397	tags=36%, list=17%, signal=30%	ENSMUSG00000024164/ENSMUSG00000040249/ENSMUSG00000027322/ENSMUSG00000030787/ENSMUSG00000005087/ENSMUSG00000026712/ENSMUSG00000028871/ENSMUSG00000071005/ENSMUSG00000042249/ENSMUSG00000030786/ENSMUSG00000032440/ENSMUSG00000027070/ENSMUSG00000022150/ENSMUSG00000026656/ENSMUSG00000032231/ENSMUSG00000025044/ENSMUSG00000022037/ENSMUSG00000021457/ENSMUSG00000000290/ENSMUSG00000032554/ENSMUSG00000020689/…	6.25141734295819
GO:0060562	epithelial tube morphogenesis	324	0.559480633279307	1.72827971736008	5.9040579402072e-08	2.85736886759119e-06	1.88395689644889e-06	2716	tags=31%, list=20%, signal=26%	ENSMUSG00000013584/ENSMUSG00000016458/ENSMUSG00000031548/ENSMUSG00000026822/ENSMUSG00000054196/ENSMUSG00000003534/ENSMUSG00000020053/ENSMUSG00000000957/ENSMUSG00000009376/ENSMUSG00000005087/ENSMUSG00000017009/ENSMUSG00000031965/ENSMUSG00000044674/ENSMUSG00000027996/ENSMUSG00000027070/ENSMUSG00000022479/ENSMUSG00000029381/ENSMUSG00000016256/ENSMUSG00000032440/ENSMUSG00000028364/ENSMUSG00000001827/…	5.54403369142728	treatment_MI_vs_Sham	323	0.555083227848335	1.79760099515335	1.69473324902317e-08	8.54379313817889e-07	5.58554551765169e-07	2804	tags=33%, list=20%, signal=27%	ENSMUSG00000013584/ENSMUSG00000026822/ENSMUSG00000016458/ENSMUSG00000003534/ENSMUSG00000009376/ENSMUSG00000017009/ENSMUSG00000005087/ENSMUSG00000044674/ENSMUSG00000031548/ENSMUSG00000027996/ENSMUSG00000054196/ENSMUSG00000000957/ENSMUSG00000031965/ENSMUSG00000036856/ENSMUSG00000020053/ENSMUSG00000028364/ENSMUSG00000022479/ENSMUSG00000032440/ENSMUSG00000027070/ENSMUSG00000050288/ENSMUSG00000029381/…	6.06834927530089
GO:0010975	regulation of neuron projection development	497	0.517345142048577	1.62362494763927	7.46024137410547e-08	3.58091585957063e-06	2.36101513030361e-06	2536	tags=28%, list=18%, signal=23%	ENSMUSG00000033295/ENSMUSG00000026193/ENSMUSG00000031548/ENSMUSG00000040249/ENSMUSG00000028613/ENSMUSG00000003534/ENSMUSG00000009376/ENSMUSG00000034570/ENSMUSG00000044674/ENSMUSG00000038648/ENSMUSG00000027996/ENSMUSG00000029371/ENSMUSG00000032702/ENSMUSG00000022150/ENSMUSG00000026728/ENSMUSG00000028173/ENSMUSG00000039145/ENSMUSG00000041607/ENSMUSG00000025372/ENSMUSG00000024501/ENSMUSG00000040254/…	5.44600588344313	treatment_MI_vs_Sham	496	0.509546734518896	1.67873372203244	1.37541689232078e-08	7.11808671353267e-07	4.65348314197398e-07	2858	tags=32%, list=21%, signal=26%	ENSMUSG00000033295/ENSMUSG00000040249/ENSMUSG00000003534/ENSMUSG00000029371/ENSMUSG00000009376/ENSMUSG00000044674/ENSMUSG00000031548/ENSMUSG00000026193/ENSMUSG00000032702/ENSMUSG00000027996/ENSMUSG00000034570/ENSMUSG00000025372/ENSMUSG00000040254/ENSMUSG00000041607/ENSMUSG00000038648/ENSMUSG00000035305/ENSMUSG00000028173/ENSMUSG00000026728/ENSMUSG00000041773/ENSMUSG00000039145/ENSMUSG00000022150/…	6.14763672566354
GO:0002449	lymphocyte mediated immunity	238	0.595946543161084	1.81635039165352	7.59304969960687e-08	3.61503244234942e-06	2.38350931092495e-06	1412	tags=23%, list=10%, signal=21%	ENSMUSG00000024164/ENSMUSG00000071714/ENSMUSG00000024371/ENSMUSG00000073418/ENSMUSG00000038521/ENSMUSG00000026070/ENSMUSG00000036887/ENSMUSG00000039899/ENSMUSG00000058818/ENSMUSG00000026656/ENSMUSG00000023992/ENSMUSG00000071713/ENSMUSG00000036896/ENSMUSG00000019987/ENSMUSG00000036905/ENSMUSG00000026072/ENSMUSG00000038527/ENSMUSG00000021948/ENSMUSG00000055172/ENSMUSG00000049103/ENSMUSG00000115338/…	5.44188780086735	treatment_MI_vs_Sham	235	0.592317213164707	1.88313488859113	1.49426709682679e-08	7.66532805459916e-07	5.01124477901652e-07	2239	tags=31%, list=16%, signal=26%	ENSMUSG00000024164/ENSMUSG00000071714/ENSMUSG00000073418/ENSMUSG00000024371/ENSMUSG00000026070/ENSMUSG00000038521/ENSMUSG00000039899/ENSMUSG00000026072/ENSMUSG00000058818/ENSMUSG00000019987/ENSMUSG00000038527/ENSMUSG00000023992/ENSMUSG00000036887/ENSMUSG00000071713/ENSMUSG00000026656/ENSMUSG00000036905/ENSMUSG00000055172/ENSMUSG00000037405/ENSMUSG00000049103/ENSMUSG00000028599/ENSMUSG00000036896/…	6.11546925382286
GO:0030593	neutrophil chemotaxis	86	0.73294259634747	2.05661860961603	8.98126146008814e-08	4.24147315405453e-06	2.79654219317515e-06	1279	tags=42%, list=9%, signal=38%	ENSMUSG00000018927/ENSMUSG00000009185/ENSMUSG00000050335/ENSMUSG00000019122/ENSMUSG00000029371/ENSMUSG00000029082/ENSMUSG00000030786/ENSMUSG00000039145/ENSMUSG00000035385/ENSMUSG00000071005/ENSMUSG00000053475/ENSMUSG00000035373/ENSMUSG00000029304/ENSMUSG00000016024/ENSMUSG00000031616/ENSMUSG00000000290/ENSMUSG00000021457/ENSMUSG00000035000/ENSMUSG00000035352/ENSMUSG00000034116/ENSMUSG00000033220/…	5.37248327747356	treatment_MI_vs_Sham	84	0.74133822611474	2.1524228940537	2.70949204623049e-08	1.33472578470099e-06	8.7258334833933e-07	1177	tags=43%, list=9%, signal=39%	ENSMUSG00000018927/ENSMUSG00000009185/ENSMUSG00000029371/ENSMUSG00000019122/ENSMUSG00000050335/ENSMUSG00000071005/ENSMUSG00000035385/ENSMUSG00000030786/ENSMUSG00000029304/ENSMUSG00000053475/ENSMUSG00000029082/ENSMUSG00000039145/ENSMUSG00000035373/ENSMUSG00000016024/ENSMUSG00000035352/ENSMUSG00000021457/ENSMUSG00000000290/ENSMUSG00000023078/ENSMUSG00000021702/ENSMUSG00000035000/ENSMUSG00000034116/…	5.87460794959808
GO:0002526	acute inflammatory response	76	0.742234076777066	2.06852241173629	9.15824418846862e-08	4.29045423741378e-06	2.82883702596235e-06	1395	tags=37%, list=10%, signal=33%	ENSMUSG00000024164/ENSMUSG00000021091/ENSMUSG00000004040/ENSMUSG00000040026/ENSMUSG00000026193/ENSMUSG00000028413/ENSMUSG00000031722/ENSMUSG00000026656/ENSMUSG00000022868/ENSMUSG00000016024/ENSMUSG00000032487/ENSMUSG00000021922/ENSMUSG00000037405/ENSMUSG00000008845/ENSMUSG00000064210/ENSMUSG00000060063/ENSMUSG00000029869/ENSMUSG00000025473/ENSMUSG00000058715/ENSMUSG00000015947/ENSMUSG00000025746/…	5.36749672591338	treatment_MI_vs_Sham	75	0.735139611298875	2.09899337778023	8.95783491400808e-08	3.93875327647513e-06	2.57497874219845e-06	1393	tags=37%, list=10%, signal=34%	ENSMUSG00000021091/ENSMUSG00000024164/ENSMUSG00000040026/ENSMUSG00000004040/ENSMUSG00000028413/ENSMUSG00000031722/ENSMUSG00000022868/ENSMUSG00000026193/ENSMUSG00000026656/ENSMUSG00000021922/ENSMUSG00000037405/ENSMUSG00000016024/ENSMUSG00000064210/ENSMUSG00000008845/ENSMUSG00000032487/ENSMUSG00000060063/ENSMUSG00000025473/ENSMUSG00000015947/ENSMUSG00000025746/ENSMUSG00000058715/ENSMUSG00000030717/…	5.40464122254737
GO:0032963	collagen metabolic process	106	0.690038368066693	1.98226871097588	1.05093674522822e-07	4.87547509859021e-06	3.21456044392236e-06	1721	tags=41%, list=12%, signal=36%	ENSMUSG00000031906/ENSMUSG00000029661/ENSMUSG00000001506/ENSMUSG00000036545/ENSMUSG00000026193/ENSMUSG00000000957/ENSMUSG00000026837/ENSMUSG00000026728/ENSMUSG00000020695/ENSMUSG00000035385/ENSMUSG00000019987/ENSMUSG00000038642/ENSMUSG00000029163/ENSMUSG00000021948/ENSMUSG00000025355/ENSMUSG00000019539/ENSMUSG00000043613/ENSMUSG00000027230/ENSMUSG00000036856/ENSMUSG00000042436/ENSMUSG00000019997/…	5.3119830573721	treatment_MI_vs_Sham	105	0.670317542269454	1.99109577427487	6.30752014326665e-07	2.15709811683178e-05	1.41021318315448e-05	2405	tags=48%, list=17%, signal=40%	ENSMUSG00000031906/ENSMUSG00000036545/ENSMUSG00000001506/ENSMUSG00000029661/ENSMUSG00000026193/ENSMUSG00000000957/ENSMUSG00000036856/ENSMUSG00000035385/ENSMUSG00000019987/ENSMUSG00000020695/ENSMUSG00000026837/ENSMUSG00000026728/ENSMUSG00000029163/ENSMUSG00000025355/ENSMUSG00000038642/ENSMUSG00000021948/ENSMUSG00000027230/ENSMUSG00000043613/ENSMUSG00000019539/ENSMUSG00000042436/ENSMUSG00000019997/…	4.66613010031725
GO:0032640	tumor necrosis factor production	174	0.622535164669033	1.86189862735841	1.06567761717819e-07	4.87547509859021e-06	3.21456044392236e-06	2206	tags=38%, list=16%, signal=32%	ENSMUSG00000004040/ENSMUSG00000024810/ENSMUSG00000037379/ENSMUSG00000020053/ENSMUSG00000023992/ENSMUSG00000035385/ENSMUSG00000071005/ENSMUSG00000031451/ENSMUSG00000040136/ENSMUSG00000029816/ENSMUSG00000030341/ENSMUSG00000001348/ENSMUSG00000049103/ENSMUSG00000016024/ENSMUSG00000038147/ENSMUSG00000022037/ENSMUSG00000053175/ENSMUSG00000021457/ENSMUSG00000032690/ENSMUSG00000057342/ENSMUSG00000034947/…	5.3119830573721	treatment_MI_vs_Sham	172	0.610027365973711	1.90267222387338	1.72060352100951e-07	7.23891323083713e-06	4.73247405399965e-06	2336	tags=40%, list=17%, signal=33%	ENSMUSG00000024810/ENSMUSG00000004040/ENSMUSG00000037379/ENSMUSG00000071005/ENSMUSG00000020053/ENSMUSG00000035385/ENSMUSG00000023992/ENSMUSG00000030341/ENSMUSG00000029816/ENSMUSG00000040136/ENSMUSG00000031451/ENSMUSG00000016024/ENSMUSG00000049103/ENSMUSG00000001348/ENSMUSG00000022037/ENSMUSG00000021457/ENSMUSG00000038147/ENSMUSG00000053175/ENSMUSG00000034947/ENSMUSG00000028664/ENSMUSG00000025746/…	5.14032662900693
GO:0030100	regulation of endocytosis	293	0.571409517255475	1.75314979335951	1.05960294803537e-07	4.87547509859021e-06	3.21456044392236e-06	2282	tags=34%, list=16%, signal=29%	ENSMUSG00000024164/ENSMUSG00000050335/ENSMUSG00000024371/ENSMUSG00000040249/ENSMUSG00000001128/ENSMUSG00000028871/ENSMUSG00000026656/ENSMUSG00000027070/ENSMUSG00000022150/ENSMUSG00000023992/ENSMUSG00000039145/ENSMUSG00000035385/ENSMUSG00000071005/ENSMUSG00000031451/ENSMUSG00000032554/ENSMUSG00000022868/ENSMUSG00000027293/ENSMUSG00000032231/ENSMUSG00000070570/ENSMUSG00000016024/ENSMUSG00000027832/…	5.3119830573721	treatment_MI_vs_Sham	292	0.567525436387484	1.82732055780901	7.29088091327651e-09	4.09971842123471e-07	2.68021047338262e-07	2397	tags=35%, list=17%, signal=30%	ENSMUSG00000024164/ENSMUSG00000040249/ENSMUSG00000024371/ENSMUSG00000050335/ENSMUSG00000022868/ENSMUSG00000001128/ENSMUSG00000028871/ENSMUSG00000071005/ENSMUSG00000035385/ENSMUSG00000023992/ENSMUSG00000027070/ENSMUSG00000039145/ENSMUSG00000022150/ENSMUSG00000070570/ENSMUSG00000026656/ENSMUSG00000027832/ENSMUSG00000031451/ENSMUSG00000016024/ENSMUSG00000027293/ENSMUSG00000032231/ENSMUSG00000022037/…	6.38724597067134
GO:0072001	renal system development	283	0.575220130098816	1.76326815788171	1.19776737712341e-07	5.43730679103466e-06	3.5849944833037e-06	2214	tags=29%, list=16%, signal=25%	ENSMUSG00000013584/ENSMUSG00000034687/ENSMUSG00000006800/ENSMUSG00000016458/ENSMUSG00000031548/ENSMUSG00000016918/ENSMUSG00000021614/ENSMUSG00000005087/ENSMUSG00000027070/ENSMUSG00000030046/ENSMUSG00000027204/ENSMUSG00000038418/ENSMUSG00000029304/ENSMUSG00000001507/ENSMUSG00000014329/ENSMUSG00000027878/ENSMUSG00000031616/ENSMUSG00000030849/ENSMUSG00000014303/ENSMUSG00000032402/ENSMUSG00000048387/…	5.26461616195975	treatment_MI_vs_Sham	282	0.563054996718349	1.81187082901172	3.62619219131452e-08	1.75255966403366e-06	1.14574424000473e-06	1906	tags=26%, list=14%, signal=23%	ENSMUSG00000013584/ENSMUSG00000016918/ENSMUSG00000034687/ENSMUSG00000016458/ENSMUSG00000006800/ENSMUSG00000005087/ENSMUSG00000031548/ENSMUSG00000030046/ENSMUSG00000021614/ENSMUSG00000036856/ENSMUSG00000029304/ENSMUSG00000027070/ENSMUSG00000014329/ENSMUSG00000027204/ENSMUSG00000030849/ENSMUSG00000014303/ENSMUSG00000048387/ENSMUSG00000031565/ENSMUSG00000027878/ENSMUSG00000020644/ENSMUSG00000029231/…	5.75632718801493
GO:0002683	negative regulation of immune system process	423	0.53020644184654	1.6585458153516	1.27446221904157e-07	5.7409621190057e-06	3.78520438821414e-06	2242	tags=28%, list=16%, signal=24%	ENSMUSG00000026043/ENSMUSG00000050335/ENSMUSG00000024810/ENSMUSG00000026193/ENSMUSG00000040612/ENSMUSG00000031548/ENSMUSG00000023367/ENSMUSG00000020053/ENSMUSG00000029810/ENSMUSG00000005087/ENSMUSG00000017009/ENSMUSG00000039899/ENSMUSG00000025804/ENSMUSG00000058818/ENSMUSG00000026656/ENSMUSG00000027204/ENSMUSG00000023992/ENSMUSG00000036896/ENSMUSG00000019987/ENSMUSG00000005413/ENSMUSG00000035692/…	5.24101531875876	treatment_MI_vs_Sham	421	0.510626127680147	1.67056841269896	3.35813263476641e-07	1.28355291817738e-05	8.39128842756905e-06	2241	tags=29%, list=16%, signal=25%	ENSMUSG00000026043/ENSMUSG00000024810/ENSMUSG00000040612/ENSMUSG00000023367/ENSMUSG00000029810/ENSMUSG00000017009/ENSMUSG00000005087/ENSMUSG00000050335/ENSMUSG00000031548/ENSMUSG00000026193/ENSMUSG00000044206/ENSMUSG00000039899/ENSMUSG00000020053/ENSMUSG00000058818/ENSMUSG00000019987/ENSMUSG00000053475/ENSMUSG00000023992/ENSMUSG00000018774/ENSMUSG00000029163/ENSMUSG00000027204/ENSMUSG00000025804/…	4.89158622157869
GO:0022612	gland morphogenesis	128	0.665950182221633	1.95657928584707	1.45791099880687e-07	6.48152399445682e-06	4.27348109211741e-06	2289	tags=41%, list=17%, signal=34%	ENSMUSG00000020733/ENSMUSG00000006800/ENSMUSG00000031548/ENSMUSG00000016918/ENSMUSG00000003534/ENSMUSG00000020053/ENSMUSG00000009376/ENSMUSG00000005087/ENSMUSG00000022479/ENSMUSG00000031004/ENSMUSG00000034009/ENSMUSG00000032440/ENSMUSG00000028364/ENSMUSG00000020122/ENSMUSG00000029999/ENSMUSG00000027878/ENSMUSG00000030849/ENSMUSG00000026185/ENSMUSG00000031565/ENSMUSG00000039952/ENSMUSG00000036856/…	5.18832286688166	treatment_MI_vs_Sham	128	0.650394076864118	1.97417597970413	2.5542204704408e-07	1.00926225075256e-05	6.59810010571906e-06	2326	tags=38%, list=17%, signal=32%	ENSMUSG00000020733/ENSMUSG00000016918/ENSMUSG00000034009/ENSMUSG00000003534/ENSMUSG00000009376/ENSMUSG00000006800/ENSMUSG00000005087/ENSMUSG00000031548/ENSMUSG00000036856/ENSMUSG00000020053/ENSMUSG00000028364/ENSMUSG00000022479/ENSMUSG00000032440/ENSMUSG00000031004/ENSMUSG00000020122/ENSMUSG00000030849/ENSMUSG00000029999/ENSMUSG00000031565/ENSMUSG00000027878/ENSMUSG00000036986/ENSMUSG00000031558/…	4.99599597027837
GO:0032680	regulation of tumor necrosis factor production	168	0.626106881940196	1.8669602828316	1.46099926104559e-07	6.48152399445682e-06	4.27348109211741e-06	2206	tags=39%, list=16%, signal=33%	ENSMUSG00000004040/ENSMUSG00000024810/ENSMUSG00000037379/ENSMUSG00000020053/ENSMUSG00000023992/ENSMUSG00000035385/ENSMUSG00000071005/ENSMUSG00000031451/ENSMUSG00000040136/ENSMUSG00000029816/ENSMUSG00000030341/ENSMUSG00000001348/ENSMUSG00000049103/ENSMUSG00000016024/ENSMUSG00000038147/ENSMUSG00000022037/ENSMUSG00000053175/ENSMUSG00000021457/ENSMUSG00000032690/ENSMUSG00000057342/ENSMUSG00000034947/…	5.18832286688166	treatment_MI_vs_Sham	166	0.6170218591446	1.91342385816218	2.82538140201762e-07	1.10891479456369e-05	7.24958336427268e-06	2336	tags=41%, list=17%, signal=34%	ENSMUSG00000024810/ENSMUSG00000004040/ENSMUSG00000037379/ENSMUSG00000071005/ENSMUSG00000020053/ENSMUSG00000035385/ENSMUSG00000023992/ENSMUSG00000030341/ENSMUSG00000029816/ENSMUSG00000040136/ENSMUSG00000031451/ENSMUSG00000016024/ENSMUSG00000049103/ENSMUSG00000001348/ENSMUSG00000022037/ENSMUSG00000021457/ENSMUSG00000038147/ENSMUSG00000053175/ENSMUSG00000034947/ENSMUSG00000028664/ENSMUSG00000025746/…	4.95510182235618
GO:0006887	exocytosis	290	0.565857299208087	1.73789536485386	1.48192244461888e-07	6.52491566593093e-06	4.30209064255009e-06	2210	tags=30%, list=16%, signal=25%	ENSMUSG00000009185/ENSMUSG00000031906/ENSMUSG00000041616/ENSMUSG00000031488/ENSMUSG00000017009/ENSMUSG00000024112/ENSMUSG00000025804/ENSMUSG00000039542/ENSMUSG00000030786/ENSMUSG00000005413/ENSMUSG00000051586/ENSMUSG00000003411/ENSMUSG00000038486/ENSMUSG00000031748/ENSMUSG00000032231/ENSMUSG00000049103/ENSMUSG00000027546/ENSMUSG00000024659/ENSMUSG00000028860/ENSMUSG00000000290/ENSMUSG00000036437/…	5.18542509717857	treatment_MI_vs_Sham	290	0.541889359889691	1.74469741272899	4.25410507809653e-07	1.55487540604428e-05	1.0165072133978e-05	1940	tags=26%, list=14%, signal=23%	ENSMUSG00000031906/ENSMUSG00000009185/ENSMUSG00000041616/ENSMUSG00000024112/ENSMUSG00000017009/ENSMUSG00000031488/ENSMUSG00000039542/ENSMUSG00000030786/ENSMUSG00000038486/ENSMUSG00000051586/ENSMUSG00000003411/ENSMUSG00000025804/ENSMUSG00000031748/ENSMUSG00000049103/ENSMUSG00000032231/ENSMUSG00000004626/ENSMUSG00000030616/ENSMUSG00000021457/ENSMUSG00000036437/ENSMUSG00000024659/ENSMUSG00000000290/…	4.80830440575956
GO:0009144	purine nucleoside triphosphate metabolic process	146	-0.52857916213472	-2.02232147453008	1.64756026167923e-07	7.2000842480549e-06	4.74725140600111e-06	1797	tags=45%, list=13%, signal=39%	ENSMUSG00000033405/ENSMUSG00000026260/ENSMUSG00000036273/ENSMUSG00000054428/ENSMUSG00000037916/ENSMUSG00000030869/ENSMUSG00000000171/ENSMUSG00000024782/ENSMUSG00000026895/ENSMUSG00000025968/ENSMUSG00000057411/ENSMUSG00000005510/ENSMUSG00000028443/ENSMUSG00000000563/ENSMUSG00000002379/ENSMUSG00000024143/ENSMUSG00000054894/ENSMUSG00000013593/ENSMUSG00000071014/ENSMUSG00000025220/ENSMUSG00000037152/…	5.14266242186716	treatment_MI_vs_Sham	146	-0.56220226673575	-2.15250134026709	1.39796598830158e-09	9.3969024133191e-08	6.14326977557329e-08	1612	tags=55%, list=12%, signal=49%	ENSMUSG00000074797/ENSMUSG00000058076/ENSMUSG00000014554/ENSMUSG00000021577/ENSMUSG00000028452/ENSMUSG00000061118/ENSMUSG00000025428/ENSMUSG00000040048/ENSMUSG00000036273/ENSMUSG00000007097/ENSMUSG00000033405/ENSMUSG00000015357/ENSMUSG00000000171/ENSMUSG00000028527/ENSMUSG00000018770/ENSMUSG00000020153/ENSMUSG00000031958/ENSMUSG00000025393/ENSMUSG00000030869/ENSMUSG00000026260/ENSMUSG00000054428/…	7.02701528326246
GO:0050808	synapse organization	448	0.524520744621441	1.64401877140041	1.76530930884996e-07	7.65751949083362e-06	5.0488534462859e-06	3125	tags=34%, list=23%, signal=27%	ENSMUSG00000033295/ENSMUSG00000024164/ENSMUSG00000028613/ENSMUSG00000031517/ENSMUSG00000036887/ENSMUSG00000044674/ENSMUSG00000068747/ENSMUSG00000026656/ENSMUSG00000030098/ENSMUSG00000023992/ENSMUSG00000030786/ENSMUSG00000036896/ENSMUSG00000025372/ENSMUSG00000036905/ENSMUSG00000039252/ENSMUSG00000031274/ENSMUSG00000034708/ENSMUSG00000026442/ENSMUSG00000028364/ENSMUSG00000001507/ENSMUSG00000059456/…	5.11591188910177	treatment_MI_vs_Sham	446	0.502792198283993	1.64919870619101	1.99223514620484e-07	8.19983269722397e-06	5.36067973869924e-06	3074	tags=34%, list=22%, signal=27%	ENSMUSG00000033295/ENSMUSG00000024164/ENSMUSG00000031517/ENSMUSG00000044674/ENSMUSG00000068747/ENSMUSG00000025372/ENSMUSG00000028364/ENSMUSG00000030786/ENSMUSG00000023992/ENSMUSG00000036887/ENSMUSG00000039252/ENSMUSG00000028613/ENSMUSG00000031274/ENSMUSG00000026656/ENSMUSG00000036905/ENSMUSG00000030849/ENSMUSG00000034708/ENSMUSG00000026442/ENSMUSG00000036896/ENSMUSG00000003352/ENSMUSG00000059456/…	5.08619500852039
GO:0048562	embryonic organ morphogenesis	232	0.587970572846725	1.78482140125062	1.93941174601699e-07	8.35087881226138e-06	5.50600796005442e-06	2425	tags=31%, list=18%, signal=26%	ENSMUSG00000013584/ENSMUSG00000020733/ENSMUSG00000054196/ENSMUSG00000000957/ENSMUSG00000031965/ENSMUSG00000009545/ENSMUSG00000035403/ENSMUSG00000060572/ENSMUSG00000032440/ENSMUSG00000001827/ENSMUSG00000050288/ENSMUSG00000027878/ENSMUSG00000031616/ENSMUSG00000030849/ENSMUSG00000032402/ENSMUSG00000048387/ENSMUSG00000031565/ENSMUSG00000030116/ENSMUSG00000020644/ENSMUSG00000029231/ENSMUSG00000027004/…	5.07826781874003	treatment_MI_vs_Sham	231	0.561325293511594	1.78448779755739	6.48780134239599e-07	2.19310186418103e-05	1.43375080472055e-05	2631	tags=32%, list=19%, signal=27%	ENSMUSG00000013584/ENSMUSG00000020733/ENSMUSG00000054196/ENSMUSG00000000957/ENSMUSG00000031965/ENSMUSG00000035403/ENSMUSG00000032440/ENSMUSG00000060572/ENSMUSG00000050288/ENSMUSG00000030849/ENSMUSG00000048387/ENSMUSG00000031565/ENSMUSG00000027878/ENSMUSG00000001827/ENSMUSG00000020644/ENSMUSG00000029231/ENSMUSG00000009545/ENSMUSG00000030116/ENSMUSG00000027004/ENSMUSG00000023972/ENSMUSG00000028664/…	4.65894119594477
GO:0034470	ncRNA processing	384	-0.383472522292282	-1.58675836317515	2.29532614889905e-07	9.81126272113344e-06	6.46888691061214e-06	2675	tags=30%, list=19%, signal=25%	ENSMUSG00000059183/ENSMUSG00000037085/ENSMUSG00000042500/ENSMUSG00000090733/ENSMUSG00000041057/ENSMUSG00000015126/ENSMUSG00000028322/ENSMUSG00000063316/ENSMUSG00000030423/ENSMUSG00000032342/ENSMUSG00000006191/ENSMUSG00000022685/ENSMUSG00000063334/ENSMUSG00000020706/ENSMUSG00000060636/ENSMUSG00000022672/ENSMUSG00000025899/ENSMUSG00000026707/ENSMUSG00000036983/ENSMUSG00000049950/ENSMUSG00000067369/…	5.00827509480868	treatment_MI_vs_Sham	384	-0.328160866277041	-1.37894422894974	0.000123786677176349	0.00168349880959834	0.001100595377	2963	tags=28%, list=21%, signal=23%	ENSMUSG00000044221/ENSMUSG00000074576/ENSMUSG00000060636/ENSMUSG00000028729/ENSMUSG00000001783/ENSMUSG00000059291/ENSMUSG00000001909/ENSMUSG00000022685/ENSMUSG00000027487/ENSMUSG00000038812/ENSMUSG00000090733/ENSMUSG00000060938/ENSMUSG00000028907/ENSMUSG00000036114/ENSMUSG00000098134/ENSMUSG00000039236/ENSMUSG00000059183/ENSMUSG00000037085/ENSMUSG00000026707/ENSMUSG00000024528/ENSMUSG00000021835/…	2.77378718636532
GO:1903555	regulation of tumor necrosis factor superfamily cytokine production	170	0.621106788026692	1.85089130838206	2.34038779031382e-07	9.93138471020126e-06	6.54808727297566e-06	2206	tags=39%, list=16%, signal=34%	ENSMUSG00000004040/ENSMUSG00000024810/ENSMUSG00000037379/ENSMUSG00000020053/ENSMUSG00000023992/ENSMUSG00000035385/ENSMUSG00000071005/ENSMUSG00000031451/ENSMUSG00000040136/ENSMUSG00000029816/ENSMUSG00000030341/ENSMUSG00000001348/ENSMUSG00000049103/ENSMUSG00000016024/ENSMUSG00000038147/ENSMUSG00000022037/ENSMUSG00000053175/ENSMUSG00000021457/ENSMUSG00000032690/ENSMUSG00000057342/ENSMUSG00000034947/…	5.00299019459893	treatment_MI_vs_Sham	168	0.612090772796188	1.90137281129519	1.646042449853e-07	6.97540307734806e-06	4.56020303422279e-06	2336	tags=41%, list=17%, signal=35%	ENSMUSG00000024810/ENSMUSG00000004040/ENSMUSG00000037379/ENSMUSG00000071005/ENSMUSG00000020053/ENSMUSG00000035385/ENSMUSG00000023992/ENSMUSG00000030341/ENSMUSG00000029816/ENSMUSG00000040136/ENSMUSG00000031451/ENSMUSG00000016024/ENSMUSG00000049103/ENSMUSG00000001348/ENSMUSG00000022037/ENSMUSG00000021457/ENSMUSG00000038147/ENSMUSG00000053175/ENSMUSG00000034947/ENSMUSG00000028664/ENSMUSG00000025473/…	5.15643069139341
GO:0006120	mitochondrial electron transport, NADH to ubiquinone	23	-0.840947287016857	-2.30017290983538	2.39890873926251e-07	1.01064817101592e-05	6.66353446089731e-06	1961	tags=100%, list=14%, signal=86%	ENSMUSG00000027305/ENSMUSG00000026260/ENSMUSG00000037916/ENSMUSG00000031782/ENSMUSG00000020664/ENSMUSG00000026895/ENSMUSG00000025968/ENSMUSG00000028756/ENSMUSG00000005510/ENSMUSG00000028964/ENSMUSG00000048482/ENSMUSG00000013593/ENSMUSG00000071014/ENSMUSG00000025204/ENSMUSG00000024099/ENSMUSG00000030647/ENSMUSG00000022354/ENSMUSG00000022013/ENSMUSG00000021606/ENSMUSG00000041881/ENSMUSG00000059734/…	4.99540000561508	treatment_MI_vs_Sham	23	-0.883608217592593	-2.37378734369789	1.19329263398149e-09	8.20985332179264e-08	5.367230769809e-08	1633	tags=100%, list=12%, signal=88%	ENSMUSG00000020153/ENSMUSG00000020664/ENSMUSG00000026260/ENSMUSG00000037916/ENSMUSG00000028756/ENSMUSG00000031782/ENSMUSG00000048482/ENSMUSG00000026895/ENSMUSG00000025968/ENSMUSG00000005510/ENSMUSG00000028964/ENSMUSG00000013593/ENSMUSG00000025204/ENSMUSG00000071014/ENSMUSG00000030647/ENSMUSG00000024099/ENSMUSG00000022354/ENSMUSG00000022013/ENSMUSG00000021606/ENSMUSG00000041881/ENSMUSG00000059734/…	7.08566460196766
GO:0051960	regulation of nervous system development	472	0.509055467316653	1.59424451178016	2.51081464673225e-07	1.05023789794743e-05	6.92456249940895e-06	2130	tags=25%, list=15%, signal=22%	ENSMUSG00000033295/ENSMUSG00000024810/ENSMUSG00000026193/ENSMUSG00000040249/ENSMUSG00000036098/ENSMUSG00000028613/ENSMUSG00000055116/ENSMUSG00000020053/ENSMUSG00000009376/ENSMUSG00000021614/ENSMUSG00000024085/ENSMUSG00000027070/ENSMUSG00000023992/ENSMUSG00000026728/ENSMUSG00000028173/ENSMUSG00000035413/ENSMUSG00000041607/ENSMUSG00000025372/ENSMUSG00000040254/ENSMUSG00000040136/ENSMUSG00000037868/…	4.97871231420314	treatment_MI_vs_Sham	471	0.490967394867719	1.60990696411066	4.24045430605338e-07	1.55487540604428e-05	1.0165072133978e-05	2643	tags=30%, list=19%, signal=25%	ENSMUSG00000033295/ENSMUSG00000024810/ENSMUSG00000040249/ENSMUSG00000055116/ENSMUSG00000036098/ENSMUSG00000009376/ENSMUSG00000026193/ENSMUSG00000024085/ENSMUSG00000021614/ENSMUSG00000025372/ENSMUSG00000040254/ENSMUSG00000035413/ENSMUSG00000041607/ENSMUSG00000020053/ENSMUSG00000028173/ENSMUSG00000037868/ENSMUSG00000023992/ENSMUSG00000026728/ENSMUSG00000027070/ENSMUSG00000020122/ENSMUSG00000028613/…	4.80830440575956
GO:0002687	positive regulation of leukocyte migration	137	0.653340444403193	1.92075619467664	2.57931883262193e-07	1.07124050239958e-05	7.0630395506213e-06	2178	tags=40%, list=16%, signal=34%	ENSMUSG00000050335/ENSMUSG00000000957/ENSMUSG00000030787/ENSMUSG00000025804/ENSMUSG00000023992/ENSMUSG00000039145/ENSMUSG00000035385/ENSMUSG00000071005/ENSMUSG00000031451/ENSMUSG00000026072/ENSMUSG00000035373/ENSMUSG00000049103/ENSMUSG00000016024/ENSMUSG00000059456/ENSMUSG00000031616/ENSMUSG00000037405/ENSMUSG00000034845/ENSMUSG00000020689/ENSMUSG00000035352/ENSMUSG00000021190/ENSMUSG00000064210/…	4.97011301549931	treatment_MI_vs_Sham	135	0.641144604548737	1.94880344469452	2.25162496583707e-07	9.14409916681608e-06	5.97799844731011e-06	2560	tags=47%, list=18%, signal=38%	ENSMUSG00000030787/ENSMUSG00000050335/ENSMUSG00000000957/ENSMUSG00000071005/ENSMUSG00000026072/ENSMUSG00000035385/ENSMUSG00000023992/ENSMUSG00000039145/ENSMUSG00000035373/ENSMUSG00000025804/ENSMUSG00000031451/ENSMUSG00000037405/ENSMUSG00000016024/ENSMUSG00000049103/ENSMUSG00000059456/ENSMUSG00000035352/ENSMUSG00000064210/ENSMUSG00000020689/ENSMUSG00000023078/ENSMUSG00000021702/ENSMUSG00000021190/…	5.03885907270819
GO:0002548	monocyte chemotaxis	45	0.816684225491712	2.11006307704893	2.69955802657998e-07	1.11328252138397e-05	7.34023635396246e-06	872	tags=36%, list=6%, signal=33%	ENSMUSG00000018927/ENSMUSG00000009185/ENSMUSG00000050335/ENSMUSG00000019122/ENSMUSG00000025804/ENSMUSG00000035385/ENSMUSG00000071005/ENSMUSG00000035373/ENSMUSG00000049103/ENSMUSG00000024659/ENSMUSG00000035352/ENSMUSG00000041120/ENSMUSG00000021190/ENSMUSG00000064210/ENSMUSG00000031558/ENSMUSG00000022892	4.95339460933278	treatment_MI_vs_Sham	45	0.790355004442674	2.1062071277139	6.34924893462468e-07	2.15874463777239e-05	1.41128960407325e-05	1158	tags=38%, list=8%, signal=35%	ENSMUSG00000018927/ENSMUSG00000009185/ENSMUSG00000019122/ENSMUSG00000050335/ENSMUSG00000071005/ENSMUSG00000035385/ENSMUSG00000035373/ENSMUSG00000025804/ENSMUSG00000049103/ENSMUSG00000035352/ENSMUSG00000064210/ENSMUSG00000024659/ENSMUSG00000041120/ENSMUSG00000021190/ENSMUSG00000031558/ENSMUSG00000004677/ENSMUSG00000022892	4.66579872819171
GO:0009205	purine ribonucleoside triphosphate metabolic process	137	-0.520552660658749	-1.96990132147713	2.93169428123684e-07	1.17919674237851e-05	7.77483040524226e-06	1786	tags=45%, list=13%, signal=40%	ENSMUSG00000026260/ENSMUSG00000036273/ENSMUSG00000054428/ENSMUSG00000037916/ENSMUSG00000030869/ENSMUSG00000000171/ENSMUSG00000024782/ENSMUSG00000026895/ENSMUSG00000025968/ENSMUSG00000057411/ENSMUSG00000005510/ENSMUSG00000028443/ENSMUSG00000000563/ENSMUSG00000002379/ENSMUSG00000024143/ENSMUSG00000054894/ENSMUSG00000013593/ENSMUSG00000071014/ENSMUSG00000037152/ENSMUSG00000025204/ENSMUSG00000006057/…	4.9284137292552	treatment_MI_vs_Sham	137	-0.559934427323403	-2.13072857109541	4.22041752535917e-09	2.62563847747877e-07	1.71652367884709e-07	1612	tags=49%, list=12%, signal=43%	ENSMUSG00000015357/ENSMUSG00000000171/ENSMUSG00000028527/ENSMUSG00000018770/ENSMUSG00000020153/ENSMUSG00000031958/ENSMUSG00000025393/ENSMUSG00000030869/ENSMUSG00000026260/ENSMUSG00000054428/ENSMUSG00000037916/ENSMUSG00000024782/ENSMUSG00000026895/ENSMUSG00000025968/ENSMUSG00000000563/ENSMUSG00000005510/ENSMUSG00000028443/ENSMUSG00000057411/ENSMUSG00000002379/ENSMUSG00000024143/ENSMUSG00000013593/…	6.58076507186599
GO:0019724	B cell mediated immunity	120	0.673097214129058	1.96327909281443	2.9567987050528e-07	1.17919674237851e-05	7.77483040524226e-06	1412	tags=28%, list=10%, signal=25%	ENSMUSG00000024164/ENSMUSG00000071714/ENSMUSG00000024371/ENSMUSG00000073418/ENSMUSG00000038521/ENSMUSG00000036887/ENSMUSG00000039899/ENSMUSG00000058818/ENSMUSG00000026656/ENSMUSG00000023992/ENSMUSG00000071713/ENSMUSG00000036896/ENSMUSG00000036905/ENSMUSG00000038527/ENSMUSG00000021948/ENSMUSG00000055172/ENSMUSG00000022797/ENSMUSG00000035356/ENSMUSG00000053175/ENSMUSG00000058952/ENSMUSG00000030748/…	4.9284137292552	treatment_MI_vs_Sham	118	0.661888405755825	1.98934437506158	1.80379307803945e-07	7.4812637733154e-06	4.89091187714766e-06	1172	tags=26%, list=8%, signal=24%	ENSMUSG00000024164/ENSMUSG00000071714/ENSMUSG00000073418/ENSMUSG00000024371/ENSMUSG00000038521/ENSMUSG00000039899/ENSMUSG00000058818/ENSMUSG00000038527/ENSMUSG00000023992/ENSMUSG00000036887/ENSMUSG00000071713/ENSMUSG00000026656/ENSMUSG00000036905/ENSMUSG00000055172/ENSMUSG00000036896/ENSMUSG00000021948/ENSMUSG00000035356/ENSMUSG00000053175/ENSMUSG00000058952/ENSMUSG00000030748/ENSMUSG00000022797/…	5.12602503269471
GO:0001763	morphogenesis of a branching structure	200	0.60756987823925	1.83109161199032	2.96007378978212e-07	1.17919674237851e-05	7.77483040524226e-06	2201	tags=30%, list=16%, signal=26%	ENSMUSG00000053113/ENSMUSG00000016458/ENSMUSG00000031548/ENSMUSG00000016918/ENSMUSG00000003534/ENSMUSG00000020053/ENSMUSG00000000957/ENSMUSG00000009376/ENSMUSG00000005087/ENSMUSG00000031965/ENSMUSG00000027996/ENSMUSG00000022479/ENSMUSG00000016256/ENSMUSG00000032440/ENSMUSG00000028364/ENSMUSG00000031616/ENSMUSG00000030849/ENSMUSG00000031565/ENSMUSG00000039952/ENSMUSG00000029231/ENSMUSG00000055653/…	4.9284137292552	treatment_MI_vs_Sham	199	0.585843478798479	1.84604238078008	4.58363921385024e-07	1.6564096588177e-05	1.08288571546294e-05	2835	tags=35%, list=20%, signal=28%	ENSMUSG00000053113/ENSMUSG00000016918/ENSMUSG00000016458/ENSMUSG00000003534/ENSMUSG00000009376/ENSMUSG00000005087/ENSMUSG00000031548/ENSMUSG00000027996/ENSMUSG00000000957/ENSMUSG00000031965/ENSMUSG00000036856/ENSMUSG00000020053/ENSMUSG00000028364/ENSMUSG00000022479/ENSMUSG00000032440/ENSMUSG00000016256/ENSMUSG00000030218/ENSMUSG00000030849/ENSMUSG00000031565/ENSMUSG00000029231/ENSMUSG00000055653/…	4.78083224571434
GO:0002699	positive regulation of immune effector process	227	0.596799387371563	1.8121309045612	2.90659743013675e-07	1.17919674237851e-05	7.77483040524226e-06	2017	tags=31%, list=15%, signal=27%	ENSMUSG00000024164/ENSMUSG00000024810/ENSMUSG00000037379/ENSMUSG00000041616/ENSMUSG00000001128/ENSMUSG00000026070/ENSMUSG00000023992/ENSMUSG00000030786/ENSMUSG00000035385/ENSMUSG00000019987/ENSMUSG00000071005/ENSMUSG00000005413/ENSMUSG00000026072/ENSMUSG00000037012/ENSMUSG00000049103/ENSMUSG00000115338/ENSMUSG00000016024/ENSMUSG00000024659/ENSMUSG00000008734/ENSMUSG00000028581/ENSMUSG00000000290/…	4.9284137292552	treatment_MI_vs_Sham	226	0.605500637651975	1.92257796843371	4.13536885940455e-09	2.60039108492449e-07	1.70001807553563e-07	2241	tags=34%, list=16%, signal=29%	ENSMUSG00000024164/ENSMUSG00000024810/ENSMUSG00000037379/ENSMUSG00000026070/ENSMUSG00000041616/ENSMUSG00000001128/ENSMUSG00000071005/ENSMUSG00000026072/ENSMUSG00000035385/ENSMUSG00000019987/ENSMUSG00000030786/ENSMUSG00000023992/ENSMUSG00000008734/ENSMUSG00000016024/ENSMUSG00000049103/ENSMUSG00000004626/ENSMUSG00000035356/ENSMUSG00000021457/ENSMUSG00000024659/ENSMUSG00000037012/ENSMUSG00000000290/…	6.58496133154762
GO:0070661	leukocyte proliferation	294	0.566516747484182	1.73930858132604	2.94354495267011e-07	1.17919674237851e-05	7.77483040524226e-06	1395	tags=21%, list=10%, signal=20%	ENSMUSG00000050335/ENSMUSG00000090231/ENSMUSG00000024810/ENSMUSG00000071714/ENSMUSG00000023067/ENSMUSG00000020053/ENSMUSG00000005087/ENSMUSG00000017009/ENSMUSG00000029082/ENSMUSG00000026656/ENSMUSG00000038894/ENSMUSG00000023992/ENSMUSG00000071713/ENSMUSG00000030786/ENSMUSG00000019987/ENSMUSG00000071005/ENSMUSG00000029816/ENSMUSG00000021948/ENSMUSG00000044206/ENSMUSG00000032440/ENSMUSG00000027962/…	4.9284137292552	treatment_MI_vs_Sham	292	0.565113760430792	1.81955543439448	1.04848992690524e-08	5.62529274545123e-07	3.67756196477048e-07	2106	tags=29%, list=15%, signal=25%	ENSMUSG00000090231/ENSMUSG00000024810/ENSMUSG00000071714/ENSMUSG00000023067/ENSMUSG00000017009/ENSMUSG00000005087/ENSMUSG00000050335/ENSMUSG00000044206/ENSMUSG00000036856/ENSMUSG00000071005/ENSMUSG00000020053/ENSMUSG00000019987/ENSMUSG00000030786/ENSMUSG00000032440/ENSMUSG00000023992/ENSMUSG00000029082/ENSMUSG00000071713/ENSMUSG00000027962/ENSMUSG00000029816/ENSMUSG00000026656/ENSMUSG00000049103/…	6.2498548715409
GO:0001667	ameboidal-type cell migration	411	0.52167374725048	1.62981768385316	2.99200809938383e-07	1.18386482635079e-05	7.80560861204828e-06	2147	tags=26%, list=15%, signal=22%	ENSMUSG00000026193/ENSMUSG00000020733/ENSMUSG00000001131/ENSMUSG00000003665/ENSMUSG00000022816/ENSMUSG00000026822/ENSMUSG00000020053/ENSMUSG00000009376/ENSMUSG00000017009/ENSMUSG00000034205/ENSMUSG00000024087/ENSMUSG00000032702/ENSMUSG00000030046/ENSMUSG00000038894/ENSMUSG00000035403/ENSMUSG00000040254/ENSMUSG00000005413/ENSMUSG00000020422/ENSMUSG00000035783/ENSMUSG00000032440/ENSMUSG00000034708/…	4.92669788251285	treatment_MI_vs_Sham	409	0.504777609164681	1.65111744047573	3.40555459121653e-07	1.2932261850282e-05	8.45452787101739e-06	2649	tags=30%, list=19%, signal=25%	ENSMUSG00000020733/ENSMUSG00000026822/ENSMUSG00000003665/ENSMUSG00000001131/ENSMUSG00000009376/ENSMUSG00000017009/ENSMUSG00000026193/ENSMUSG00000032702/ENSMUSG00000030046/ENSMUSG00000022816/ENSMUSG00000040254/ENSMUSG00000035403/ENSMUSG00000020053/ENSMUSG00000024087/ENSMUSG00000032440/ENSMUSG00000034205/ENSMUSG00000020422/ENSMUSG00000046768/ENSMUSG00000036777/ENSMUSG00000001435/ENSMUSG00000034708/…	4.88832551044919
GO:0009199	ribonucleoside triphosphate metabolic process	142	-0.512431539335739	-1.96232934176249	3.30779743631314e-07	1.30003099241945e-05	8.57153019879661e-06	1786	tags=43%, list=13%, signal=38%	ENSMUSG00000026260/ENSMUSG00000036273/ENSMUSG00000054428/ENSMUSG00000037916/ENSMUSG00000030869/ENSMUSG00000000171/ENSMUSG00000024782/ENSMUSG00000026895/ENSMUSG00000025968/ENSMUSG00000057411/ENSMUSG00000005510/ENSMUSG00000028443/ENSMUSG00000000563/ENSMUSG00000002379/ENSMUSG00000024143/ENSMUSG00000054894/ENSMUSG00000013593/ENSMUSG00000071014/ENSMUSG00000037152/ENSMUSG00000025204/ENSMUSG00000006057/…	4.886046294096	treatment_MI_vs_Sham	142	-0.55050521575749	-2.08613741807081	2.2995178042423e-09	1.494175568801e-07	9.76824405264098e-08	1612	tags=47%, list=12%, signal=42%	ENSMUSG00000015357/ENSMUSG00000000171/ENSMUSG00000028527/ENSMUSG00000018770/ENSMUSG00000020153/ENSMUSG00000031958/ENSMUSG00000025393/ENSMUSG00000030869/ENSMUSG00000026260/ENSMUSG00000054428/ENSMUSG00000037916/ENSMUSG00000024782/ENSMUSG00000026895/ENSMUSG00000025968/ENSMUSG00000000563/ENSMUSG00000005510/ENSMUSG00000028443/ENSMUSG00000057411/ENSMUSG00000002379/ENSMUSG00000024143/ENSMUSG00000013593/…	6.82559836899879
GO:0198738	cell-cell signaling by wnt	380	0.528619627936702	1.64910630317901	3.47260670494443e-07	1.35570565761031e-05	8.93861150437626e-06	2406	tags=28%, list=17%, signal=24%	ENSMUSG00000001506/ENSMUSG00000020733/ENSMUSG00000006800/ENSMUSG00000031548/ENSMUSG00000016918/ENSMUSG00000041616/ENSMUSG00000040249/ENSMUSG00000054196/ENSMUSG00000055116/ENSMUSG00000005087/ENSMUSG00000005124/ENSMUSG00000061048/ENSMUSG00000028871/ENSMUSG00000044674/ENSMUSG00000027996/ENSMUSG00000032702/ENSMUSG00000022150/ENSMUSG00000028173/ENSMUSG00000030772/ENSMUSG00000073680/ENSMUSG00000035305/…	4.8678345915542	treatment_MI_vs_Sham	379	0.509534526635962	1.66183139908353	8.78132343178905e-07	2.90130957226567e-05	1.89674497200463e-05	1979	tags=23%, list=14%, signal=21%	ENSMUSG00000020733/ENSMUSG00000001506/ENSMUSG00000016918/ENSMUSG00000040249/ENSMUSG00000055116/ENSMUSG00000041616/ENSMUSG00000006800/ENSMUSG00000005087/ENSMUSG00000044674/ENSMUSG00000061048/ENSMUSG00000031548/ENSMUSG00000032702/ENSMUSG00000027996/ENSMUSG00000028871/ENSMUSG00000054196/ENSMUSG00000030772/ENSMUSG00000036856/ENSMUSG00000040428/ENSMUSG00000035305/ENSMUSG00000028173/ENSMUSG00000096606/…	4.53740592912434
GO:0061138	morphogenesis of a branching epithelium	184	0.612901096694126	1.83996890246656	3.56052023892086e-07	1.38082162378282e-05	9.10420929687117e-06	2201	tags=31%, list=16%, signal=26%	ENSMUSG00000053113/ENSMUSG00000016458/ENSMUSG00000031548/ENSMUSG00000016918/ENSMUSG00000003534/ENSMUSG00000020053/ENSMUSG00000000957/ENSMUSG00000009376/ENSMUSG00000005087/ENSMUSG00000031965/ENSMUSG00000027996/ENSMUSG00000022479/ENSMUSG00000016256/ENSMUSG00000032440/ENSMUSG00000028364/ENSMUSG00000031616/ENSMUSG00000030849/ENSMUSG00000031565/ENSMUSG00000039952/ENSMUSG00000029231/ENSMUSG00000055653/…	4.85986242048748	treatment_MI_vs_Sham	183	0.596167492507659	1.86746666033021	3.54164578307449e-07	1.31920665856176e-05	8.62437645600171e-06	2587	tags=34%, list=19%, signal=28%	ENSMUSG00000053113/ENSMUSG00000016918/ENSMUSG00000016458/ENSMUSG00000003534/ENSMUSG00000009376/ENSMUSG00000005087/ENSMUSG00000031548/ENSMUSG00000027996/ENSMUSG00000000957/ENSMUSG00000031965/ENSMUSG00000036856/ENSMUSG00000020053/ENSMUSG00000028364/ENSMUSG00000022479/ENSMUSG00000032440/ENSMUSG00000016256/ENSMUSG00000030218/ENSMUSG00000030849/ENSMUSG00000031565/ENSMUSG00000029231/ENSMUSG00000055653/…	4.87968716530067
GO:0002444	myeloid leukocyte mediated immunity	96	0.693967613633045	1.96796286973733	3.64690389801101e-07	1.40501771228635e-05	9.26374203455983e-06	2201	tags=47%, list=16%, signal=40%	ENSMUSG00000024164/ENSMUSG00000037379/ENSMUSG00000041616/ENSMUSG00000029371/ENSMUSG00000030786/ENSMUSG00000019987/ENSMUSG00000005413/ENSMUSG00000049103/ENSMUSG00000015950/ENSMUSG00000000290/ENSMUSG00000038147/ENSMUSG00000004626/ENSMUSG00000021457/ENSMUSG00000030748/ENSMUSG00000033220/ENSMUSG00000057342/ENSMUSG00000037523/ENSMUSG00000058715/ENSMUSG00000015947/ENSMUSG00000040528/ENSMUSG00000059498/…	4.85231820081247	treatment_MI_vs_Sham	95	0.686645160512215	2.0166803335396	4.70875927081061e-07	1.68937571875463e-05	1.10443743439355e-05	2821	tags=57%, list=20%, signal=46%	ENSMUSG00000024164/ENSMUSG00000037379/ENSMUSG00000029371/ENSMUSG00000041616/ENSMUSG00000019987/ENSMUSG00000030786/ENSMUSG00000049103/ENSMUSG00000004626/ENSMUSG00000021457/ENSMUSG00000000290/ENSMUSG00000038147/ENSMUSG00000015950/ENSMUSG00000005413/ENSMUSG00000030748/ENSMUSG00000033220/ENSMUSG00000015947/ENSMUSG00000040528/ENSMUSG00000057342/ENSMUSG00000058715/ENSMUSG00000029380/ENSMUSG00000026797/…	4.77227375218407
GO:0055123	digestive system development	102	0.688128918566488	1.96498731312388	3.89329151281294e-07	1.49013824176684e-05	9.82496956931398e-06	2425	tags=38%, list=18%, signal=32%	ENSMUSG00000013584/ENSMUSG00000026043/ENSMUSG00000031548/ENSMUSG00000020053/ENSMUSG00000009545/ENSMUSG00000027996/ENSMUSG00000028173/ENSMUSG00000015627/ENSMUSG00000020122/ENSMUSG00000021756/ENSMUSG00000030849/ENSMUSG00000032402/ENSMUSG00000020644/ENSMUSG00000029231/ENSMUSG00000005836/ENSMUSG00000020542/ENSMUSG00000000303/ENSMUSG00000048583/ENSMUSG00000023031/ENSMUSG00000032024/ENSMUSG00000028019/…	4.82677343974105	treatment_MI_vs_Sham	102	0.657283781712395	1.95352276827988	2.45038440776019e-06	6.85638661080458e-05	4.48239545151599e-05	1538	tags=25%, list=11%, signal=23%	ENSMUSG00000013584/ENSMUSG00000026043/ENSMUSG00000031548/ENSMUSG00000027996/ENSMUSG00000020053/ENSMUSG00000015627/ENSMUSG00000028173/ENSMUSG00000020122/ENSMUSG00000030849/ENSMUSG00000021756/ENSMUSG00000020644/ENSMUSG00000029231/ENSMUSG00000009545/ENSMUSG00000032402/ENSMUSG00000023031/ENSMUSG00000028019/ENSMUSG00000032024/ENSMUSG00000048583/ENSMUSG00000000303/ENSMUSG00000020484/ENSMUSG00000000567/…	4.16390470184839
GO:0042255	ribosome assembly	61	-0.655775870989311	-2.17041547599546	3.96169513283054e-07	1.50647316219842e-05	9.93267105073303e-06	2853	tags=51%, list=21%, signal=41%	ENSMUSG00000047084/ENSMUSG00000012848/ENSMUSG00000042426/ENSMUSG00000090733/ENSMUSG00000029614/ENSMUSG00000022672/ENSMUSG00000031917/ENSMUSG00000067274/ENSMUSG00000036376/ENSMUSG00000038274/ENSMUSG00000021519/ENSMUSG00000028495/ENSMUSG00000025337/ENSMUSG00000040952/ENSMUSG00000057322/ENSMUSG00000045538/ENSMUSG00000046756/ENSMUSG00000036781/ENSMUSG00000058546/ENSMUSG00000009927/ENSMUSG00000058558/…	4.82203860087277	treatment_MI_vs_Sham	61	-0.573919047993083	-1.9014599322549	0.000110698886491273	0.00154502885012163	0.00101006998049567	4206	tags=62%, list=30%, signal=44%	ENSMUSG00000012848/ENSMUSG00000038510/ENSMUSG00000028706/ENSMUSG00000063457/ENSMUSG00000067288/ENSMUSG00000040952/ENSMUSG00000028495/ENSMUSG00000067274/ENSMUSG00000029557/ENSMUSG00000038274/ENSMUSG00000036781/ENSMUSG00000061024/ENSMUSG00000018446/ENSMUSG00000031917/ENSMUSG00000059291/ENSMUSG00000020832/ENSMUSG00000090733/ENSMUSG00000047084/ENSMUSG00000058558/ENSMUSG00000009927/ENSMUSG00000042426/…	2.81106340663938
GO:0016055	Wnt signaling pathway	379	0.527525213583205	1.64613223344839	4.02929464714021e-07	1.52229351313891e-05	1.0036979806934e-05	2406	tags=28%, list=17%, signal=24%	ENSMUSG00000001506/ENSMUSG00000020733/ENSMUSG00000006800/ENSMUSG00000031548/ENSMUSG00000016918/ENSMUSG00000041616/ENSMUSG00000040249/ENSMUSG00000054196/ENSMUSG00000055116/ENSMUSG00000005087/ENSMUSG00000005124/ENSMUSG00000061048/ENSMUSG00000028871/ENSMUSG00000044674/ENSMUSG00000027996/ENSMUSG00000032702/ENSMUSG00000022150/ENSMUSG00000028173/ENSMUSG00000030772/ENSMUSG00000073680/ENSMUSG00000035305/…	4.81750160325075	treatment_MI_vs_Sham	378	0.508395120273414	1.65772075026111	6.64173296750787e-07	2.23223301114862e-05	1.45933297870469e-05	1979	tags=23%, list=14%, signal=21%	ENSMUSG00000020733/ENSMUSG00000001506/ENSMUSG00000016918/ENSMUSG00000040249/ENSMUSG00000055116/ENSMUSG00000041616/ENSMUSG00000006800/ENSMUSG00000005087/ENSMUSG00000044674/ENSMUSG00000061048/ENSMUSG00000031548/ENSMUSG00000032702/ENSMUSG00000027996/ENSMUSG00000028871/ENSMUSG00000054196/ENSMUSG00000030772/ENSMUSG00000036856/ENSMUSG00000040428/ENSMUSG00000035305/ENSMUSG00000028173/ENSMUSG00000096606/…	4.65126047363488
GO:0016064	immunoglobulin mediated immune response	118	0.666903950702227	1.94104113193076	4.50036995775933e-07	1.68780979413448e-05	1.11282828675677e-05	1412	tags=27%, list=10%, signal=25%	ENSMUSG00000024164/ENSMUSG00000071714/ENSMUSG00000024371/ENSMUSG00000073418/ENSMUSG00000038521/ENSMUSG00000036887/ENSMUSG00000039899/ENSMUSG00000026656/ENSMUSG00000023992/ENSMUSG00000071713/ENSMUSG00000036896/ENSMUSG00000036905/ENSMUSG00000038527/ENSMUSG00000021948/ENSMUSG00000055172/ENSMUSG00000022797/ENSMUSG00000035356/ENSMUSG00000053175/ENSMUSG00000058952/ENSMUSG00000030748/ENSMUSG00000023224/…	4.77267649729105	treatment_MI_vs_Sham	116	0.65540565643367	1.96616454572932	1.28727281950243e-06	3.98305367642869e-05	2.6039403399793e-05	1172	tags=26%, list=8%, signal=24%	ENSMUSG00000024164/ENSMUSG00000071714/ENSMUSG00000073418/ENSMUSG00000024371/ENSMUSG00000038521/ENSMUSG00000039899/ENSMUSG00000038527/ENSMUSG00000023992/ENSMUSG00000036887/ENSMUSG00000071713/ENSMUSG00000026656/ENSMUSG00000036905/ENSMUSG00000055172/ENSMUSG00000036896/ENSMUSG00000021948/ENSMUSG00000035356/ENSMUSG00000053175/ENSMUSG00000058952/ENSMUSG00000030748/ENSMUSG00000022797/ENSMUSG00000026365/…	4.39978384091186
GO:0001654	eye development	304	0.559366990419807	1.72503862729437	4.52503650408323e-07	1.68780979413448e-05	1.11282828675677e-05	2485	tags=30%, list=18%, signal=25%	ENSMUSG00000013584/ENSMUSG00000024164/ENSMUSG00000004040/ENSMUSG00000040711/ENSMUSG00000016458/ENSMUSG00000026042/ENSMUSG00000031517/ENSMUSG00000024085/ENSMUSG00000024087/ENSMUSG00000026837/ENSMUSG00000026728/ENSMUSG00000035403/ENSMUSG00000055435/ENSMUSG00000060572/ENSMUSG00000032440/ENSMUSG00000034708/ENSMUSG00000020122/ENSMUSG00000021730/ENSMUSG00000027878/ENSMUSG00000030849/ENSMUSG00000046768/…	4.77267649729105	treatment_MI_vs_Sham	304	0.535140390184889	1.72650502822556	4.58854932846216e-07	1.6564096588177e-05	1.08288571546294e-05	2856	tags=32%, list=21%, signal=26%	ENSMUSG00000013584/ENSMUSG00000024164/ENSMUSG00000004040/ENSMUSG00000040711/ENSMUSG00000016458/ENSMUSG00000031517/ENSMUSG00000024085/ENSMUSG00000021730/ENSMUSG00000026042/ENSMUSG00000035403/ENSMUSG00000024087/ENSMUSG00000026837/ENSMUSG00000032440/ENSMUSG00000060572/ENSMUSG00000026728/ENSMUSG00000020122/ENSMUSG00000046768/ENSMUSG00000030849/ENSMUSG00000055435/ENSMUSG00000034708/ENSMUSG00000027878/…	4.78083224571434
GO:0010001	glial cell differentiation	226	0.583307079785114	1.76966441808458	4.94671365931153e-07	1.83341488537521e-05	1.20883049316154e-05	2263	tags=31%, list=16%, signal=27%	ENSMUSG00000004040/ENSMUSG00000024810/ENSMUSG00000040249/ENSMUSG00000036098/ENSMUSG00000020053/ENSMUSG00000021614/ENSMUSG00000036887/ENSMUSG00000023992/ENSMUSG00000030786/ENSMUSG00000026728/ENSMUSG00000035413/ENSMUSG00000037868/ENSMUSG00000035305/ENSMUSG00000034708/ENSMUSG00000017929/ENSMUSG00000020122/ENSMUSG00000028599/ENSMUSG00000021756/ENSMUSG00000027878/ENSMUSG00000022037/ENSMUSG00000029050/…	4.7367392469632	treatment_MI_vs_Sham	225	0.572889441785915	1.81720732625873	5.39718418410812e-07	1.90136946437737e-05	1.24302935679649e-05	1923	tags=28%, list=14%, signal=25%	ENSMUSG00000024810/ENSMUSG00000004040/ENSMUSG00000040249/ENSMUSG00000036098/ENSMUSG00000021614/ENSMUSG00000035413/ENSMUSG00000020053/ENSMUSG00000035305/ENSMUSG00000030786/ENSMUSG00000037868/ENSMUSG00000023992/ENSMUSG00000036887/ENSMUSG00000026728/ENSMUSG00000020122/ENSMUSG00000017929/ENSMUSG00000034708/ENSMUSG00000028599/ENSMUSG00000027878/ENSMUSG00000022037/ENSMUSG00000021756/ENSMUSG00000020644/…	4.7209334850547
GO:0023061	signal release	434	0.520206147059783	1.62745039903396	6.09390406183293e-07	2.24439636390526e-05	1.47980404493897e-05	1935	tags=24%, list=14%, signal=21%	ENSMUSG00000031906/ENSMUSG00000050335/ENSMUSG00000040612/ENSMUSG00000057123/ENSMUSG00000031548/ENSMUSG00000041616/ENSMUSG00000040249/ENSMUSG00000055116/ENSMUSG00000031488/ENSMUSG00000009545/ENSMUSG00000029174/ENSMUSG00000026343/ENSMUSG00000022150/ENSMUSG00000038894/ENSMUSG00000027204/ENSMUSG00000028173/ENSMUSG00000047250/ENSMUSG00000022479/ENSMUSG00000040136/ENSMUSG00000038486/ENSMUSG00000056220/…	4.64890044355848	treatment_MI_vs_Sham	432	0.492626031537289	1.61305520768211	1.4599243267714e-06	4.46996725809378e-05	2.92226241655206e-05	1953	tags=23%, list=14%, signal=21%	ENSMUSG00000031906/ENSMUSG00000040612/ENSMUSG00000057123/ENSMUSG00000040249/ENSMUSG00000055116/ENSMUSG00000041616/ENSMUSG00000050335/ENSMUSG00000031488/ENSMUSG00000031548/ENSMUSG00000029174/ENSMUSG00000026343/ENSMUSG00000047250/ENSMUSG00000028173/ENSMUSG00000022479/ENSMUSG00000029304/ENSMUSG00000038486/ENSMUSG00000022150/ENSMUSG00000056220/ENSMUSG00000027204/ENSMUSG00000020122/ENSMUSG00000031748/…	4.34969565800481
GO:0048565	digestive tract development	91	0.696489532387739	1.96935346884307	6.24737692378377e-07	2.28653995410486e-05	1.50759069450256e-05	2425	tags=37%, list=18%, signal=31%	ENSMUSG00000013584/ENSMUSG00000026043/ENSMUSG00000031548/ENSMUSG00000009545/ENSMUSG00000027996/ENSMUSG00000015627/ENSMUSG00000020122/ENSMUSG00000021756/ENSMUSG00000030849/ENSMUSG00000032402/ENSMUSG00000020644/ENSMUSG00000029231/ENSMUSG00000005836/ENSMUSG00000020542/ENSMUSG00000000303/ENSMUSG00000032024/ENSMUSG00000028019/ENSMUSG00000000567/ENSMUSG00000021944/ENSMUSG00000009281/ENSMUSG00000023991/…	4.64082120552508	treatment_MI_vs_Sham	91	0.653056692903672	1.90806266715863	1.47865771310102e-05	0.000306911909935279	0.000200645125078287	1538	tags=23%, list=11%, signal=21%	ENSMUSG00000013584/ENSMUSG00000026043/ENSMUSG00000031548/ENSMUSG00000027996/ENSMUSG00000015627/ENSMUSG00000020122/ENSMUSG00000030849/ENSMUSG00000021756/ENSMUSG00000020644/ENSMUSG00000029231/ENSMUSG00000009545/ENSMUSG00000032402/ENSMUSG00000028019/ENSMUSG00000032024/ENSMUSG00000000303/ENSMUSG00000000567/ENSMUSG00000005836/ENSMUSG00000032558/ENSMUSG00000005148/ENSMUSG00000024713/ENSMUSG00000023991	3.51298625813445
GO:0050767	regulation of neurogenesis	400	0.521607044922275	1.62720481000493	6.46588260380603e-07	2.35181419427877e-05	1.55062813931092e-05	2130	tags=26%, list=15%, signal=23%	ENSMUSG00000033295/ENSMUSG00000024810/ENSMUSG00000026193/ENSMUSG00000040249/ENSMUSG00000036098/ENSMUSG00000028613/ENSMUSG00000055116/ENSMUSG00000020053/ENSMUSG00000009376/ENSMUSG00000021614/ENSMUSG00000024085/ENSMUSG00000027070/ENSMUSG00000023992/ENSMUSG00000026728/ENSMUSG00000028173/ENSMUSG00000035413/ENSMUSG00000041607/ENSMUSG00000025372/ENSMUSG00000040254/ENSMUSG00000040136/ENSMUSG00000037868/…	4.62859699279445	treatment_MI_vs_Sham	399	0.501064320476237	1.63709707536776	1.80734816334229e-06	5.31124224081695e-05	3.4722499493569e-05	2643	tags=32%, list=19%, signal=27%	ENSMUSG00000033295/ENSMUSG00000024810/ENSMUSG00000040249/ENSMUSG00000055116/ENSMUSG00000036098/ENSMUSG00000009376/ENSMUSG00000026193/ENSMUSG00000024085/ENSMUSG00000021614/ENSMUSG00000025372/ENSMUSG00000040254/ENSMUSG00000035413/ENSMUSG00000041607/ENSMUSG00000020053/ENSMUSG00000028173/ENSMUSG00000037868/ENSMUSG00000023992/ENSMUSG00000026728/ENSMUSG00000027070/ENSMUSG00000020122/ENSMUSG00000028613/…	4.2748038903619
GO:0032635	interleukin-6 production	152	0.625811324129324	1.85568161836321	6.89138598608699e-07	2.49110841571145e-05	1.64246938251898e-05	2994	tags=50%, list=22%, signal=40%	ENSMUSG00000004040/ENSMUSG00000024810/ENSMUSG00000037379/ENSMUSG00000006014/ENSMUSG00000009376/ENSMUSG00000109564/ENSMUSG00000023992/ENSMUSG00000041607/ENSMUSG00000031451/ENSMUSG00000030341/ENSMUSG00000016024/ENSMUSG00000028581/ENSMUSG00000038147/ENSMUSG00000021457/ENSMUSG00000060913/ENSMUSG00000057342/ENSMUSG00000034947/ENSMUSG00000037523/ENSMUSG00000036908/ENSMUSG00000058715/ENSMUSG00000025746/…	4.60360737109029	treatment_MI_vs_Sham	151	0.628365062159992	1.93546614325695	2.96588737494918e-07	1.15630062458019e-05	7.55937048829152e-06	2370	tags=43%, list=17%, signal=36%	ENSMUSG00000024810/ENSMUSG00000004040/ENSMUSG00000037379/ENSMUSG00000006014/ENSMUSG00000009376/ENSMUSG00000109564/ENSMUSG00000041607/ENSMUSG00000023992/ENSMUSG00000030341/ENSMUSG00000031451/ENSMUSG00000016024/ENSMUSG00000021457/ENSMUSG00000038147/ENSMUSG00000028581/ENSMUSG00000034947/ENSMUSG00000025746/ENSMUSG00000039217/ENSMUSG00000057342/ENSMUSG00000058715/ENSMUSG00000031103/ENSMUSG00000037902/…	4.93692923977116
GO:0050673	epithelial cell proliferation	403	0.525104439754647	1.63802937973251	7.06621073404709e-07	2.53863374592514e-05	1.67380438956957e-05	2248	tags=26%, list=16%, signal=23%	ENSMUSG00000013584/ENSMUSG00000004040/ENSMUSG00000028108/ENSMUSG00000023067/ENSMUSG00000028413/ENSMUSG00000006800/ENSMUSG00000031548/ENSMUSG00000016918/ENSMUSG00000020053/ENSMUSG00000025105/ENSMUSG00000061048/ENSMUSG00000017493/ENSMUSG00000109564/ENSMUSG00000034205/ENSMUSG00000027996/ENSMUSG00000022150/ENSMUSG00000038894/ENSMUSG00000035385/ENSMUSG00000022479/ENSMUSG00000019987/ENSMUSG00000031004/…	4.59539995119294	treatment_MI_vs_Sham	403	0.520749892826002	1.70261985993717	1.1018262587984e-07	4.77294811959484e-06	3.12033759996553e-06	1289	tags=19%, list=9%, signal=18%	ENSMUSG00000013584/ENSMUSG00000004040/ENSMUSG00000028108/ENSMUSG00000028413/ENSMUSG00000016918/ENSMUSG00000023067/ENSMUSG00000006800/ENSMUSG00000061048/ENSMUSG00000017493/ENSMUSG00000031548/ENSMUSG00000027996/ENSMUSG00000109564/ENSMUSG00000025105/ENSMUSG00000020053/ENSMUSG00000022479/ENSMUSG00000035385/ENSMUSG00000019987/ENSMUSG00000034205/ENSMUSG00000028068/ENSMUSG00000022150/ENSMUSG00000031004/…	5.32121328624891
GO:0050867	positive regulation of cell activation	349	0.534563290492212	1.66048519640507	7.20421324539647e-07	2.57243126616108e-05	1.69608820180451e-05	2127	tags=28%, list=15%, signal=25%	ENSMUSG00000024810/ENSMUSG00000023067/ENSMUSG00000028583/ENSMUSG00000041616/ENSMUSG00000020053/ENSMUSG00000000957/ENSMUSG00000029082/ENSMUSG00000038894/ENSMUSG00000023992/ENSMUSG00000030786/ENSMUSG00000035385/ENSMUSG00000071005/ENSMUSG00000031451/ENSMUSG00000035783/ENSMUSG00000032440/ENSMUSG00000056220/ENSMUSG00000027962/ENSMUSG00000049103/ENSMUSG00000115338/ENSMUSG00000016024/ENSMUSG00000051076/…	4.58965622050168	treatment_MI_vs_Sham	347	0.530331501435766	1.7203670912623	3.51877827003707e-07	1.31920665856176e-05	8.62437645600171e-06	2237	tags=29%, list=16%, signal=25%	ENSMUSG00000024810/ENSMUSG00000028583/ENSMUSG00000023067/ENSMUSG00000041616/ENSMUSG00000000957/ENSMUSG00000071005/ENSMUSG00000020053/ENSMUSG00000035385/ENSMUSG00000030786/ENSMUSG00000032440/ENSMUSG00000023992/ENSMUSG00000029082/ENSMUSG00000056220/ENSMUSG00000027962/ENSMUSG00000031451/ENSMUSG00000016024/ENSMUSG00000049103/ENSMUSG00000031565/ENSMUSG00000004626/ENSMUSG00000035356/ENSMUSG00000021756/…	4.87968716530067
GO:0070585	protein localization to mitochondrion	94	-0.576754797976035	-2.09070692307845	7.76256318541797e-07	2.75500424326107e-05	1.8164645463549e-05	2288	tags=48%, list=17%, signal=40%	ENSMUSG00000048429/ENSMUSG00000022437/ENSMUSG00000008859/ENSMUSG00000001786/ENSMUSG00000093904/ENSMUSG00000027076/ENSMUSG00000003438/ENSMUSG00000024847/ENSMUSG00000026926/ENSMUSG00000025971/ENSMUSG00000036273/ENSMUSG00000054428/ENSMUSG00000002015/ENSMUSG00000021686/ENSMUSG00000034203/ENSMUSG00000050697/ENSMUSG00000025408/ENSMUSG00000075467/ENSMUSG00000029916/ENSMUSG00000048007/ENSMUSG00000028756/…	4.55987772791076	treatment_MI_vs_Sham	94	-0.592747867856212	-2.10819404096105	5.54627342016351e-08	2.55390605993041e-06	1.66962826871395e-06	2023	tags=43%, list=15%, signal=37%	ENSMUSG00000018411/ENSMUSG00000036932/ENSMUSG00000003438/ENSMUSG00000021686/ENSMUSG00000048429/ENSMUSG00000036273/ENSMUSG00000022437/ENSMUSG00000034203/ENSMUSG00000025971/ENSMUSG00000029916/ENSMUSG00000024847/ENSMUSG00000026926/ENSMUSG00000054428/ENSMUSG00000025980/ENSMUSG00000028756/ENSMUSG00000075467/ENSMUSG00000025408/ENSMUSG00000022427/ENSMUSG00000062580/ENSMUSG00000026150/ENSMUSG00000013701/…	5.59279508138904
GO:0007229	integrin-mediated signaling pathway	86	0.710996942638725	1.99503965371619	7.91256126087681e-07	2.79132281588522e-05	1.84041057101434e-05	2096	tags=45%, list=15%, signal=39%	ENSMUSG00000026043/ENSMUSG00000026193/ENSMUSG00000001131/ENSMUSG00000022150/ENSMUSG00000030786/ENSMUSG00000035692/ENSMUSG00000001507/ENSMUSG00000059456/ENSMUSG00000000290/ENSMUSG00000020689/ENSMUSG00000021457/ENSMUSG00000034116/ENSMUSG00000030830/ENSMUSG00000020120/ENSMUSG00000026478/ENSMUSG00000031328/ENSMUSG00000024965/ENSMUSG00000027087/ENSMUSG00000025321/ENSMUSG00000029860/ENSMUSG00000019997/…	4.55418993454311	treatment_MI_vs_Sham	86	0.671887562920722	1.95620647974223	2.36631082705363e-05	0.000437917269512963	0.000286290503792765	2629	tags=52%, list=19%, signal=43%	ENSMUSG00000026043/ENSMUSG00000001131/ENSMUSG00000026193/ENSMUSG00000030786/ENSMUSG00000022150/ENSMUSG00000059456/ENSMUSG00000021457/ENSMUSG00000000290/ENSMUSG00000001507/ENSMUSG00000020689/ENSMUSG00000031328/ENSMUSG00000019997/ENSMUSG00000025321/ENSMUSG00000026478/ENSMUSG00000020120/ENSMUSG00000029860/ENSMUSG00000024965/ENSMUSG00000034116/ENSMUSG00000035692/ENSMUSG00000030830/ENSMUSG00000027087/…	3.35860792782386
GO:0071356	cellular response to tumor necrosis factor	141	0.642376244081069	1.88506119401365	8.0737288305841e-07	2.83112311568266e-05	1.86665221245398e-05	1369	tags=21%, list=10%, signal=19%	ENSMUSG00000018927/ENSMUSG00000009185/ENSMUSG00000031906/ENSMUSG00000023043/ENSMUSG00000031548/ENSMUSG00000019122/ENSMUSG00000049382/ENSMUSG00000035385/ENSMUSG00000071005/ENSMUSG00000031451/ENSMUSG00000035373/ENSMUSG00000030341/ENSMUSG00000059456/ENSMUSG00000028581/ENSMUSG00000034845/ENSMUSG00000021457/ENSMUSG00000035352/ENSMUSG00000001729/ENSMUSG00000034675/ENSMUSG00000047497/ENSMUSG00000024812/…	4.54804124427	treatment_MI_vs_Sham	141	0.613183573718756	1.87724948890933	3.87222326141971e-06	0.000100898326314568	6.59627621093151e-05	1920	tags=26%, list=14%, signal=22%	ENSMUSG00000018927/ENSMUSG00000031906/ENSMUSG00000009185/ENSMUSG00000023043/ENSMUSG00000019122/ENSMUSG00000049382/ENSMUSG00000031548/ENSMUSG00000071005/ENSMUSG00000035385/ENSMUSG00000035373/ENSMUSG00000030341/ENSMUSG00000031451/ENSMUSG00000059456/ENSMUSG00000035352/ENSMUSG00000021457/ENSMUSG00000034675/ENSMUSG00000028581/ENSMUSG00000001729/ENSMUSG00000024812/ENSMUSG00000034845/ENSMUSG00000047497/…	3.99611603771132
GO:0002286	T cell activation involved in immune response	85	0.694620842696248	1.94677580583418	8.31619174393881e-07	2.89878683645867e-05	1.91126512009822e-05	1421	tags=38%, list=10%, signal=34%	ENSMUSG00000050335/ENSMUSG00000004040/ENSMUSG00000026070/ENSMUSG00000039899/ENSMUSG00000035413/ENSMUSG00000071005/ENSMUSG00000049103/ENSMUSG00000024659/ENSMUSG00000037405/ENSMUSG00000035356/ENSMUSG00000053175/ENSMUSG00000030144/ENSMUSG00000030830/ENSMUSG00000030748/ENSMUSG00000021998/ENSMUSG00000058715/ENSMUSG00000025746/ENSMUSG00000044813/ENSMUSG00000039217/ENSMUSG00000025192/ENSMUSG00000027239/…	4.53778371950304	treatment_MI_vs_Sham	84	0.694584616104349	2.01667710755429	3.33790952013905e-06	8.83262211482948e-05	5.77436883884021e-05	2498	tags=51%, list=18%, signal=42%	ENSMUSG00000004040/ENSMUSG00000026070/ENSMUSG00000050335/ENSMUSG00000039899/ENSMUSG00000035413/ENSMUSG00000071005/ENSMUSG00000037405/ENSMUSG00000049103/ENSMUSG00000035356/ENSMUSG00000024659/ENSMUSG00000053175/ENSMUSG00000030748/ENSMUSG00000044813/ENSMUSG00000021998/ENSMUSG00000030830/ENSMUSG00000025192/ENSMUSG00000025746/ENSMUSG00000039217/ENSMUSG00000058715/ENSMUSG00000027239/ENSMUSG00000000693/…	4.05391034954214
GO:0071706	tumor necrosis factor superfamily cytokine production	176	0.617625978961119	1.84597485652342	8.47647329389118e-07	2.93717323130336e-05	1.93657452768563e-05	2206	tags=38%, list=16%, signal=32%	ENSMUSG00000004040/ENSMUSG00000024810/ENSMUSG00000037379/ENSMUSG00000020053/ENSMUSG00000023992/ENSMUSG00000035385/ENSMUSG00000071005/ENSMUSG00000031451/ENSMUSG00000040136/ENSMUSG00000029816/ENSMUSG00000030341/ENSMUSG00000001348/ENSMUSG00000049103/ENSMUSG00000016024/ENSMUSG00000038147/ENSMUSG00000022037/ENSMUSG00000053175/ENSMUSG00000021457/ENSMUSG00000032690/ENSMUSG00000057342/ENSMUSG00000034947/…	4.53207043850256	treatment_MI_vs_Sham	174	0.605280478510758	1.88906392123085	2.45653374828671e-07	9.83959545204157e-06	6.43268246126701e-06	2336	tags=40%, list=17%, signal=33%	ENSMUSG00000024810/ENSMUSG00000004040/ENSMUSG00000037379/ENSMUSG00000071005/ENSMUSG00000020053/ENSMUSG00000035385/ENSMUSG00000023992/ENSMUSG00000030341/ENSMUSG00000029816/ENSMUSG00000040136/ENSMUSG00000031451/ENSMUSG00000016024/ENSMUSG00000049103/ENSMUSG00000001348/ENSMUSG00000022037/ENSMUSG00000021457/ENSMUSG00000038147/ENSMUSG00000053175/ENSMUSG00000034947/ENSMUSG00000028664/ENSMUSG00000025473/…	5.00702275690989
GO:0048638	regulation of developmental growth	331	0.534550218598629	1.65482588849329	8.82121471830096e-07	3.03864902296297e-05	2.00348084128346e-05	2127	tags=26%, list=15%, signal=22%	ENSMUSG00000024164/ENSMUSG00000004040/ENSMUSG00000026193/ENSMUSG00000040711/ENSMUSG00000023067/ENSMUSG00000022371/ENSMUSG00000016458/ENSMUSG00000040249/ENSMUSG00000020053/ENSMUSG00000005124/ENSMUSG00000031965/ENSMUSG00000026833/ENSMUSG00000030046/ENSMUSG00000039542/ENSMUSG00000018263/ENSMUSG00000040254/ENSMUSG00000032440/ENSMUSG00000034708/ENSMUSG00000018849/ENSMUSG00000031760/ENSMUSG00000030849/…	4.51731945990463	treatment_MI_vs_Sham	329	0.521005843672508	1.68810162993881	1.09667414608473e-06	3.50456306355384e-05	2.2911248194304e-05	2107	tags=26%, list=15%, signal=22%	ENSMUSG00000024164/ENSMUSG00000004040/ENSMUSG00000040711/ENSMUSG00000022371/ENSMUSG00000040249/ENSMUSG00000016458/ENSMUSG00000023067/ENSMUSG00000026193/ENSMUSG00000030046/ENSMUSG00000039542/ENSMUSG00000018263/ENSMUSG00000031965/ENSMUSG00000026833/ENSMUSG00000040254/ENSMUSG00000020053/ENSMUSG00000032440/ENSMUSG00000029322/ENSMUSG00000005124/ENSMUSG00000031760/ENSMUSG00000030849/ENSMUSG00000034708/…	4.45536612061209
GO:0030111	regulation of Wnt signaling pathway	279	0.554966432716279	1.69728355019429	8.96900470311019e-07	3.07149073341598e-05	2.02513445681799e-05	1694	tags=23%, list=12%, signal=20%	ENSMUSG00000001506/ENSMUSG00000020733/ENSMUSG00000006800/ENSMUSG00000031548/ENSMUSG00000016918/ENSMUSG00000041616/ENSMUSG00000040249/ENSMUSG00000054196/ENSMUSG00000055116/ENSMUSG00000005124/ENSMUSG00000061048/ENSMUSG00000028871/ENSMUSG00000044674/ENSMUSG00000027996/ENSMUSG00000032702/ENSMUSG00000022150/ENSMUSG00000028173/ENSMUSG00000030772/ENSMUSG00000073680/ENSMUSG00000040428/ENSMUSG00000096606/…	4.51265079059426	treatment_MI_vs_Sham	279	0.532651182989492	1.70978179403621	2.77892133354737e-06	7.48900090257373e-05	4.8959700623061e-05	1650	tags=22%, list=12%, signal=20%	ENSMUSG00000020733/ENSMUSG00000001506/ENSMUSG00000016918/ENSMUSG00000040249/ENSMUSG00000055116/ENSMUSG00000041616/ENSMUSG00000006800/ENSMUSG00000044674/ENSMUSG00000061048/ENSMUSG00000031548/ENSMUSG00000032702/ENSMUSG00000027996/ENSMUSG00000028871/ENSMUSG00000054196/ENSMUSG00000030772/ENSMUSG00000040428/ENSMUSG00000028173/ENSMUSG00000096606/ENSMUSG00000022150/ENSMUSG00000014329/ENSMUSG00000020122/…	4.12557611707236
GO:0032102	negative regulation of response to external stimulus	343	0.532681970590121	1.65509339480041	9.03885311741931e-07	3.0774141776516e-05	2.02903997764345e-05	2234	tags=29%, list=16%, signal=25%	ENSMUSG00000053897/ENSMUSG00000004040/ENSMUSG00000053113/ENSMUSG00000024810/ENSMUSG00000020053/ENSMUSG00000017969/ENSMUSG00000005087/ENSMUSG00000039899/ENSMUSG00000109564/ENSMUSG00000025804/ENSMUSG00000026656/ENSMUSG00000023992/ENSMUSG00000019987/ENSMUSG00000040254/ENSMUSG00000035692/ENSMUSG00000070473/ENSMUSG00000021948/ENSMUSG00000044206/ENSMUSG00000020897/ENSMUSG00000053475/ENSMUSG00000030341/…	4.51181404975068	treatment_MI_vs_Sham	341	0.518836937604629	1.68393973141825	1.16794400860625e-06	3.65247944509591e-05	2.38782585941903e-05	2241	tags=29%, list=16%, signal=25%	ENSMUSG00000053897/ENSMUSG00000024810/ENSMUSG00000004040/ENSMUSG00000053113/ENSMUSG00000017969/ENSMUSG00000005087/ENSMUSG00000109564/ENSMUSG00000044206/ENSMUSG00000039899/ENSMUSG00000036856/ENSMUSG00000040254/ENSMUSG00000020053/ENSMUSG00000019987/ENSMUSG00000053475/ENSMUSG00000023992/ENSMUSG00000025804/ENSMUSG00000030341/ENSMUSG00000026656/ENSMUSG00000070473/ENSMUSG00000020897/ENSMUSG00000034708/…	4.43741221944748
GO:0046034	ATP metabolic process	115	-0.537929790674338	-1.97755348612161	9.34842830925592e-07	3.1644159641042e-05	2.08640310546703e-05	2019	tags=53%, list=15%, signal=45%	ENSMUSG00000015357/ENSMUSG00000018770/ENSMUSG00000028527/ENSMUSG00000025393/ENSMUSG00000026260/ENSMUSG00000054428/ENSMUSG00000037916/ENSMUSG00000030869/ENSMUSG00000000171/ENSMUSG00000024782/ENSMUSG00000026895/ENSMUSG00000025968/ENSMUSG00000057411/ENSMUSG00000005510/ENSMUSG00000028443/ENSMUSG00000000563/ENSMUSG00000002379/ENSMUSG00000054894/ENSMUSG00000013593/ENSMUSG00000071014/ENSMUSG00000037152/…	4.49970643318913	treatment_MI_vs_Sham	115	-0.583277567170746	-2.14801794766171	4.97033828518694e-09	2.99655033935807e-07	1.95900907778611e-07	1612	tags=54%, list=12%, signal=48%	ENSMUSG00000015357/ENSMUSG00000000171/ENSMUSG00000028527/ENSMUSG00000018770/ENSMUSG00000020153/ENSMUSG00000031958/ENSMUSG00000025393/ENSMUSG00000030869/ENSMUSG00000026260/ENSMUSG00000054428/ENSMUSG00000037916/ENSMUSG00000024782/ENSMUSG00000026895/ENSMUSG00000025968/ENSMUSG00000000563/ENSMUSG00000005510/ENSMUSG00000028443/ENSMUSG00000057411/ENSMUSG00000002379/ENSMUSG00000013593/ENSMUSG00000054894/…	6.52337842214844
GO:0140241	translation at synapse	48	-0.686547548846102	-2.18786367761269	9.76430790433343e-07	3.26741640501581e-05	2.15431467026136e-05	3570	tags=84%, list=26%, signal=62%	ENSMUSG00000071415/ENSMUSG00000067288/ENSMUSG00000062328/ENSMUSG00000032399/ENSMUSG00000025794/ENSMUSG00000025508/ENSMUSG00000038900/ENSMUSG00000030432/ENSMUSG00000062647/ENSMUSG00000003429/ENSMUSG00000079435/ENSMUSG00000012848/ENSMUSG00000074129/ENSMUSG00000090733/ENSMUSG00000029614/ENSMUSG00000008683/ENSMUSG00000063316/ENSMUSG00000060636/ENSMUSG00000020460/ENSMUSG00000025290/ENSMUSG00000062997/…	4.48579551478178	treatment_MI_vs_Sham	48	-0.591680309960785	-1.90465784125724	0.00048260600746288	0.00486599988214297	0.00318117063358472	4445	tags=65%, list=32%, signal=44%	ENSMUSG00000037563/ENSMUSG00000020460/ENSMUSG00000030432/ENSMUSG00000012848/ENSMUSG00000062647/ENSMUSG00000008683/ENSMUSG00000003429/ENSMUSG00000025290/ENSMUSG00000062006/ENSMUSG00000037805/ENSMUSG00000067288/ENSMUSG00000046364/ENSMUSG00000062997/ENSMUSG00000025508/ENSMUSG00000043716/ENSMUSG00000048758/ENSMUSG00000012405/ENSMUSG00000060636/ENSMUSG00000090733/ENSMUSG00000060938/ENSMUSG00000052146/…	2.31282790592404
GO:0140242	translation at postsynapse	48	-0.686547548846102	-2.18786367761269	9.76430790433343e-07	3.26741640501581e-05	2.15431467026136e-05	3570	tags=84%, list=26%, signal=62%	ENSMUSG00000071415/ENSMUSG00000067288/ENSMUSG00000062328/ENSMUSG00000032399/ENSMUSG00000025794/ENSMUSG00000025508/ENSMUSG00000038900/ENSMUSG00000030432/ENSMUSG00000062647/ENSMUSG00000003429/ENSMUSG00000079435/ENSMUSG00000012848/ENSMUSG00000074129/ENSMUSG00000090733/ENSMUSG00000029614/ENSMUSG00000008683/ENSMUSG00000063316/ENSMUSG00000060636/ENSMUSG00000020460/ENSMUSG00000025290/ENSMUSG00000062997/…	4.48579551478178	treatment_MI_vs_Sham	48	-0.591680309960785	-1.90465784125724	0.00048260600746288	0.00486599988214297	0.00318117063358472	4445	tags=65%, list=32%, signal=44%	ENSMUSG00000037563/ENSMUSG00000020460/ENSMUSG00000030432/ENSMUSG00000012848/ENSMUSG00000062647/ENSMUSG00000008683/ENSMUSG00000003429/ENSMUSG00000025290/ENSMUSG00000062006/ENSMUSG00000037805/ENSMUSG00000067288/ENSMUSG00000046364/ENSMUSG00000062997/ENSMUSG00000025508/ENSMUSG00000043716/ENSMUSG00000048758/ENSMUSG00000012405/ENSMUSG00000060636/ENSMUSG00000090733/ENSMUSG00000060938/ENSMUSG00000052146/…	2.31282790592404
GO:0001818	negative regulation of cytokine production	245	0.576119341026177	1.75633772577272	9.85829274785999e-07	3.28012285974251e-05	2.1626924521023e-05	2700	tags=39%, list=19%, signal=32%	ENSMUSG00000024810/ENSMUSG00000026193/ENSMUSG00000006014/ENSMUSG00000020053/ENSMUSG00000027322/ENSMUSG00000009376/ENSMUSG00000061048/ENSMUSG00000006369/ENSMUSG00000109564/ENSMUSG00000026656/ENSMUSG00000020275/ENSMUSG00000023992/ENSMUSG00000019987/ENSMUSG00000031451/ENSMUSG00000005413/ENSMUSG00000044734/ENSMUSG00000029816/ENSMUSG00000044206/ENSMUSG00000030341/ENSMUSG00000001348/ENSMUSG00000016024/…	4.48410988912096	treatment_MI_vs_Sham	244	0.566322545556277	1.80435018464308	2.3763422222273e-07	9.58403401074844e-06	6.2656079500033e-06	2239	tags=35%, list=16%, signal=30%	ENSMUSG00000024810/ENSMUSG00000006014/ENSMUSG00000009376/ENSMUSG00000027322/ENSMUSG00000061048/ENSMUSG00000026193/ENSMUSG00000020275/ENSMUSG00000109564/ENSMUSG00000044206/ENSMUSG00000020053/ENSMUSG00000019987/ENSMUSG00000023992/ENSMUSG00000006369/ENSMUSG00000030341/ENSMUSG00000029816/ENSMUSG00000044734/ENSMUSG00000026656/ENSMUSG00000031451/ENSMUSG00000016024/ENSMUSG00000001348/ENSMUSG00000031565/…	5.01845165377632
GO:0002274	myeloid leukocyte activation	206	0.591957334158226	1.78803101235679	1.02447172542884e-06	3.38943865768999e-05	2.23476793866963e-05	2127	tags=36%, list=15%, signal=31%	ENSMUSG00000024810/ENSMUSG00000026193/ENSMUSG00000041616/ENSMUSG00000036887/ENSMUSG00000058818/ENSMUSG00000023992/ENSMUSG00000030786/ENSMUSG00000005413/ENSMUSG00000035673/ENSMUSG00000021948/ENSMUSG00000032440/ENSMUSG00000056220/ENSMUSG00000034708/ENSMUSG00000049103/ENSMUSG00000016024/ENSMUSG00000024659/ENSMUSG00000027878/ENSMUSG00000000290/ENSMUSG00000038147/ENSMUSG00000004626/ENSMUSG00000022037/…	4.46987222157688	treatment_MI_vs_Sham	205	0.602423406608977	1.90036719473039	9.39963034583125e-08	4.10216703450904e-06	2.6818112659905e-06	2654	tags=45%, list=19%, signal=37%	ENSMUSG00000024810/ENSMUSG00000041616/ENSMUSG00000026193/ENSMUSG00000058818/ENSMUSG00000030786/ENSMUSG00000032440/ENSMUSG00000023992/ENSMUSG00000036887/ENSMUSG00000035673/ENSMUSG00000056220/ENSMUSG00000016024/ENSMUSG00000034708/ENSMUSG00000049103/ENSMUSG00000027878/ENSMUSG00000004626/ENSMUSG00000021948/ENSMUSG00000022037/ENSMUSG00000021457/ENSMUSG00000024659/ENSMUSG00000000290/ENSMUSG00000038147/…	5.38698665974322
GO:0040013	negative regulation of locomotion	303	0.539887693399086	1.66443350912042	1.10486691268599e-06	3.63488800038717e-05	2.39660073077008e-05	2127	tags=26%, list=15%, signal=22%	ENSMUSG00000026043/ENSMUSG00000004040/ENSMUSG00000024810/ENSMUSG00000028600/ENSMUSG00000020733/ENSMUSG00000001131/ENSMUSG00000003665/ENSMUSG00000031548/ENSMUSG00000016918/ENSMUSG00000040249/ENSMUSG00000006369/ENSMUSG00000031112/ENSMUSG00000027996/ENSMUSG00000024087/ENSMUSG00000032702/ENSMUSG00000030046/ENSMUSG00000018263/ENSMUSG00000031673/ENSMUSG00000024501/ENSMUSG00000040254/ENSMUSG00000040136/…	4.43950896625286	treatment_MI_vs_Sham	302	0.525570329530708	1.69296546934035	2.41703141322048e-06	6.81171358088446e-05	4.45319024511707e-05	2649	tags=31%, list=19%, signal=25%	ENSMUSG00000026043/ENSMUSG00000024810/ENSMUSG00000004040/ENSMUSG00000028600/ENSMUSG00000020733/ENSMUSG00000016918/ENSMUSG00000040249/ENSMUSG00000003665/ENSMUSG00000001131/ENSMUSG00000031112/ENSMUSG00000031548/ENSMUSG00000032702/ENSMUSG00000027996/ENSMUSG00000030046/ENSMUSG00000018263/ENSMUSG00000036856/ENSMUSG00000040254/ENSMUSG00000031673/ENSMUSG00000024087/ENSMUSG00000053475/ENSMUSG00000029163/…	4.16674362155156
GO:0035265	organ growth	187	0.603244743711333	1.81629027879269	1.13644719541848e-06	3.71789652311208e-05	2.45133096900617e-05	1991	tags=28%, list=14%, signal=25%	ENSMUSG00000031906/ENSMUSG00000028108/ENSMUSG00000022371/ENSMUSG00000016458/ENSMUSG00000020053/ENSMUSG00000005124/ENSMUSG00000031965/ENSMUSG00000028047/ENSMUSG00000030046/ENSMUSG00000039542/ENSMUSG00000018263/ENSMUSG00000032440/ENSMUSG00000045672/ENSMUSG00000018849/ENSMUSG00000030849/ENSMUSG00000019942/ENSMUSG00000024011/ENSMUSG00000031565/ENSMUSG00000029231/ENSMUSG00000001729/ENSMUSG00000018340/…	4.42970270172571	treatment_MI_vs_Sham	185	0.594876139016301	1.86406182626144	6.05369399185864e-07	2.08247073319937e-05	1.36142517513502e-05	1653	tags=26%, list=12%, signal=23%	ENSMUSG00000031906/ENSMUSG00000028108/ENSMUSG00000022371/ENSMUSG00000016458/ENSMUSG00000030046/ENSMUSG00000039542/ENSMUSG00000018263/ENSMUSG00000031965/ENSMUSG00000028047/ENSMUSG00000020053/ENSMUSG00000032440/ENSMUSG00000045672/ENSMUSG00000005124/ENSMUSG00000030849/ENSMUSG00000018849/ENSMUSG00000031565/ENSMUSG00000029231/ENSMUSG00000019942/ENSMUSG00000010066/ENSMUSG00000020900/ENSMUSG00000001729/…	4.68142109340225
GO:0003007	heart morphogenesis	250	0.575231504821513	1.75906633504043	1.17610538482524e-06	3.80562345489985e-05	2.50917220890363e-05	2303	tags=29%, list=17%, signal=24%	ENSMUSG00000013584/ENSMUSG00000057123/ENSMUSG00000031965/ENSMUSG00000056427/ENSMUSG00000044674/ENSMUSG00000069763/ENSMUSG00000027996/ENSMUSG00000027070/ENSMUSG00000030046/ENSMUSG00000018263/ENSMUSG00000026837/ENSMUSG00000015627/ENSMUSG00000029675/ENSMUSG00000032440/ENSMUSG00000001827/ENSMUSG00000050288/ENSMUSG00000079243/ENSMUSG00000027878/ENSMUSG00000031616/ENSMUSG00000030849/ENSMUSG00000036437/…	4.41957418492687	treatment_MI_vs_Sham	248	0.554996548485879	1.76763419696096	1.13263067546456e-06	3.56108827425632e-05	2.32807844555025e-05	2455	tags=30%, list=18%, signal=25%	ENSMUSG00000013584/ENSMUSG00000057123/ENSMUSG00000044674/ENSMUSG00000056427/ENSMUSG00000027996/ENSMUSG00000030046/ENSMUSG00000018263/ENSMUSG00000031965/ENSMUSG00000015627/ENSMUSG00000026837/ENSMUSG00000029675/ENSMUSG00000032440/ENSMUSG00000069763/ENSMUSG00000027070/ENSMUSG00000050288/ENSMUSG00000030849/ENSMUSG00000027878/ENSMUSG00000001827/ENSMUSG00000036437/ENSMUSG00000020644/ENSMUSG00000031328/…	4.44841726065676
GO:1901652	response to peptide	381	0.516517716869932	1.61098653289008	1.17625998179111e-06	3.80562345489985e-05	2.50917220890363e-05	2043	tags=22%, list=15%, signal=19%	ENSMUSG00000026043/ENSMUSG00000033295/ENSMUSG00000021091/ENSMUSG00000031906/ENSMUSG00000004040/ENSMUSG00000053113/ENSMUSG00000040249/ENSMUSG00000020053/ENSMUSG00000009545/ENSMUSG00000068747/ENSMUSG00000032702/ENSMUSG00000026656/ENSMUSG00000038894/ENSMUSG00000023992/ENSMUSG00000026728/ENSMUSG00000037868/ENSMUSG00000022868/ENSMUSG00000021948/ENSMUSG00000079014/ENSMUSG00000038418/ENSMUSG00000027962/…	4.41957418492687	treatment_MI_vs_Sham	379	0.490470685781089	1.5996552605421	1.04018062673796e-05	0.000229943795688636	0.000150326853254577	1628	tags=18%, list=12%, signal=16%	ENSMUSG00000021091/ENSMUSG00000033295/ENSMUSG00000026043/ENSMUSG00000031906/ENSMUSG00000004040/ENSMUSG00000053113/ENSMUSG00000040249/ENSMUSG00000022868/ENSMUSG00000032702/ENSMUSG00000068747/ENSMUSG00000020053/ENSMUSG00000037868/ENSMUSG00000023992/ENSMUSG00000026728/ENSMUSG00000027962/ENSMUSG00000026656/ENSMUSG00000037405/ENSMUSG00000079014/ENSMUSG00000021948/ENSMUSG00000024659/ENSMUSG00000009545/…	3.63837830400488
GO:0046849	bone remodeling	83	0.704535857877665	1.97414301835717	1.21319385413291e-06	3.90355121417709e-05	2.57373918852487e-05	1384	tags=35%, list=10%, signal=32%	ENSMUSG00000054675/ENSMUSG00000031548/ENSMUSG00000054196/ENSMUSG00000020422/ENSMUSG00000038642/ENSMUSG00000032554/ENSMUSG00000022868/ENSMUSG00000001348/ENSMUSG00000029304/ENSMUSG00000020122/ENSMUSG00000024940/ENSMUSG00000059456/ENSMUSG00000027878/ENSMUSG00000022797/ENSMUSG00000020689/ENSMUSG00000021457/ENSMUSG00000033220/ENSMUSG00000027087/ENSMUSG00000025473/ENSMUSG00000025746/ENSMUSG00000027339/…	4.40854011836447	treatment_MI_vs_Sham	83	0.707853382640562	2.04963569779538	5.58107446727899e-07	1.9543786517753e-05	1.27768436590969e-05	2030	tags=42%, list=15%, signal=36%	ENSMUSG00000054675/ENSMUSG00000022868/ENSMUSG00000031548/ENSMUSG00000054196/ENSMUSG00000029304/ENSMUSG00000020122/ENSMUSG00000024940/ENSMUSG00000020422/ENSMUSG00000038642/ENSMUSG00000001348/ENSMUSG00000027878/ENSMUSG00000059456/ENSMUSG00000021457/ENSMUSG00000032554/ENSMUSG00000020689/ENSMUSG00000022797/ENSMUSG00000033220/ENSMUSG00000025473/ENSMUSG00000027087/ENSMUSG00000025746/ENSMUSG00000027239/…	4.70899128992882
GO:0043491	phosphatidylinositol 3-kinase/protein kinase B signal transduction	264	0.561905051017775	1.71560743890903	1.231262415171e-06	3.94003972854721e-05	2.5977972613444e-05	2618	tags=33%, list=19%, signal=27%	ENSMUSG00000031906/ENSMUSG00000004040/ENSMUSG00000026193/ENSMUSG00000020733/ENSMUSG00000024529/ENSMUSG00000003534/ENSMUSG00000020053/ENSMUSG00000069763/ENSMUSG00000027070/ENSMUSG00000038894/ENSMUSG00000023992/ENSMUSG00000036136/ENSMUSG00000071005/ENSMUSG00000031451/ENSMUSG00000032584/ENSMUSG00000035305/ENSMUSG00000064246/ENSMUSG00000020122/ENSMUSG00000019539/ENSMUSG00000034573/ENSMUSG00000043613/…	4.4044993990369	treatment_MI_vs_Sham	262	0.522641977508995	1.67281280123755	2.25868157479725e-05	0.000426089349981108	0.000278557944980089	1874	tags=24%, list=14%, signal=22%	ENSMUSG00000031906/ENSMUSG00000004040/ENSMUSG00000020733/ENSMUSG00000003534/ENSMUSG00000026193/ENSMUSG00000024529/ENSMUSG00000071005/ENSMUSG00000020053/ENSMUSG00000035305/ENSMUSG00000032584/ENSMUSG00000036136/ENSMUSG00000064246/ENSMUSG00000023992/ENSMUSG00000069763/ENSMUSG00000027070/ENSMUSG00000020122/ENSMUSG00000031451/ENSMUSG00000031565/ENSMUSG00000043613/ENSMUSG00000019539/ENSMUSG00000034573/…	3.37049932076843
GO:2000146	negative regulation of cell motility	277	0.547472675955482	1.67251932241451	1.24923673206348e-06	3.97583168639335e-05	2.62139607162978e-05	2099	tags=26%, list=15%, signal=22%	ENSMUSG00000026043/ENSMUSG00000004040/ENSMUSG00000024810/ENSMUSG00000028600/ENSMUSG00000020733/ENSMUSG00000001131/ENSMUSG00000003665/ENSMUSG00000031548/ENSMUSG00000016918/ENSMUSG00000040249/ENSMUSG00000006369/ENSMUSG00000031112/ENSMUSG00000027996/ENSMUSG00000024087/ENSMUSG00000032702/ENSMUSG00000030046/ENSMUSG00000018263/ENSMUSG00000031673/ENSMUSG00000024501/ENSMUSG00000040136/ENSMUSG00000070473/…	4.40057200938988	treatment_MI_vs_Sham	276	0.532816356293707	1.70774996704205	3.94880590326245e-06	0.000102179720895039	6.68004799285013e-05	2649	tags=31%, list=19%, signal=26%	ENSMUSG00000026043/ENSMUSG00000024810/ENSMUSG00000004040/ENSMUSG00000028600/ENSMUSG00000020733/ENSMUSG00000016918/ENSMUSG00000040249/ENSMUSG00000003665/ENSMUSG00000001131/ENSMUSG00000031112/ENSMUSG00000031548/ENSMUSG00000032702/ENSMUSG00000027996/ENSMUSG00000030046/ENSMUSG00000018263/ENSMUSG00000036856/ENSMUSG00000031673/ENSMUSG00000024087/ENSMUSG00000053475/ENSMUSG00000029163/ENSMUSG00000006369/…	3.99063528793199
GO:0030316	osteoclast differentiation	109	0.666459060290282	1.91572536005576	1.30012113224019e-06	4.11541045967489e-05	2.71342492919318e-05	1809	tags=34%, list=13%, signal=30%	ENSMUSG00000031548/ENSMUSG00000019122/ENSMUSG00000005124/ENSMUSG00000025804/ENSMUSG00000058818/ENSMUSG00000027204/ENSMUSG00000023992/ENSMUSG00000035673/ENSMUSG00000032554/ENSMUSG00000040498/ENSMUSG00000053475/ENSMUSG00000021250/ENSMUSG00000027878/ENSMUSG00000022797/ENSMUSG00000020689/ENSMUSG00000039883/ENSMUSG00000055653/ENSMUSG00000025473/ENSMUSG00000052837/ENSMUSG00000058715/ENSMUSG00000024812/…	4.38558684295913	treatment_MI_vs_Sham	109	0.625046492400798	1.86919048374481	1.445291327651e-05	0.000301859417289394	0.000197342033910843	1769	tags=34%, list=13%, signal=30%	ENSMUSG00000019122/ENSMUSG00000031548/ENSMUSG00000058818/ENSMUSG00000053475/ENSMUSG00000023992/ENSMUSG00000040498/ENSMUSG00000035673/ENSMUSG00000027204/ENSMUSG00000025804/ENSMUSG00000005124/ENSMUSG00000027878/ENSMUSG00000032554/ENSMUSG00000020689/ENSMUSG00000055653/ENSMUSG00000039883/ENSMUSG00000024812/ENSMUSG00000022797/ENSMUSG00000020325/ENSMUSG00000029135/ENSMUSG00000025473/ENSMUSG00000021250/…	3.52019527065357
GO:0140236	translation at presynapse	47	-0.692778740459529	-2.208678119169	1.31119823274447e-06	4.12815959728583e-05	2.72183085325791e-05	3570	tags=85%, list=26%, signal=64%	ENSMUSG00000071415/ENSMUSG00000067288/ENSMUSG00000062328/ENSMUSG00000032399/ENSMUSG00000025794/ENSMUSG00000025508/ENSMUSG00000038900/ENSMUSG00000030432/ENSMUSG00000062647/ENSMUSG00000003429/ENSMUSG00000079435/ENSMUSG00000012848/ENSMUSG00000074129/ENSMUSG00000090733/ENSMUSG00000029614/ENSMUSG00000008683/ENSMUSG00000063316/ENSMUSG00000060636/ENSMUSG00000020460/ENSMUSG00000025290/ENSMUSG00000062997/…	4.38424352095431	treatment_MI_vs_Sham	47	-0.597214988814898	-1.90833537732778	0.000188350003139577	0.00235720974162332	0.00154103711238676	4445	tags=67%, list=32%, signal=45%	ENSMUSG00000037563/ENSMUSG00000020460/ENSMUSG00000030432/ENSMUSG00000012848/ENSMUSG00000062647/ENSMUSG00000008683/ENSMUSG00000003429/ENSMUSG00000025290/ENSMUSG00000062006/ENSMUSG00000037805/ENSMUSG00000067288/ENSMUSG00000046364/ENSMUSG00000062997/ENSMUSG00000025508/ENSMUSG00000043716/ENSMUSG00000048758/ENSMUSG00000012405/ENSMUSG00000060636/ENSMUSG00000090733/ENSMUSG00000060938/ENSMUSG00000052146/…	2.62760177276758
GO:0007162	negative regulation of cell adhesion	253	0.572097330077836	1.74669658824806	1.35708272091518e-06	4.24977348325096e-05	2.80201487211758e-05	1505	tags=24%, list=11%, signal=22%	ENSMUSG00000050335/ENSMUSG00000001506/ENSMUSG00000040612/ENSMUSG00000040249/ENSMUSG00000000957/ENSMUSG00000005087/ENSMUSG00000017009/ENSMUSG00000006369/ENSMUSG00000039899/ENSMUSG00000027750/ENSMUSG00000024087/ENSMUSG00000032702/ENSMUSG00000041607/ENSMUSG00000019987/ENSMUSG00000029816/ENSMUSG00000021948/ENSMUSG00000044206/ENSMUSG00000028364/ENSMUSG00000001348/ENSMUSG00000051076/ENSMUSG00000024659/…	4.3716342176193	treatment_MI_vs_Sham	252	0.547355707935511	1.74614856960543	1.71110585432235e-06	5.10538114085567e-05	3.33766727330762e-05	2239	tags=30%, list=16%, signal=25%	ENSMUSG00000040612/ENSMUSG00000001506/ENSMUSG00000040249/ENSMUSG00000017009/ENSMUSG00000005087/ENSMUSG00000050335/ENSMUSG00000032702/ENSMUSG00000044206/ENSMUSG00000000957/ENSMUSG00000039899/ENSMUSG00000041607/ENSMUSG00000024087/ENSMUSG00000028364/ENSMUSG00000019987/ENSMUSG00000027750/ENSMUSG00000006369/ENSMUSG00000029816/ENSMUSG00000001348/ENSMUSG00000021948/ENSMUSG00000024659/ENSMUSG00000051076/…	4.29197183022906
GO:0006022	aminoglycan metabolic process	94	0.691777553131097	1.95771670359366	1.37160564899248e-06	4.272405681117e-05	2.81693702155902e-05	1602	tags=32%, list=12%, signal=28%	ENSMUSG00000031906/ENSMUSG00000003665/ENSMUSG00000030787/ENSMUSG00000005087/ENSMUSG00000064246/ENSMUSG00000053475/ENSMUSG00000029201/ENSMUSG00000017929/ENSMUSG00000015027/ENSMUSG00000031616/ENSMUSG00000021922/ENSMUSG00000032997/ENSMUSG00000039497/ENSMUSG00000049001/ENSMUSG00000020330/ENSMUSG00000040809/ENSMUSG00000025534/ENSMUSG00000035273/ENSMUSG00000042082/ENSMUSG00000034612/ENSMUSG00000047126/…	4.36932751611397	treatment_MI_vs_Sham	94	0.700852637596067	2.05722061914637	2.00508904873979e-07	8.19983269722397e-06	5.36067973869924e-06	2119	tags=39%, list=15%, signal=34%	ENSMUSG00000031906/ENSMUSG00000003665/ENSMUSG00000030787/ENSMUSG00000005087/ENSMUSG00000064246/ENSMUSG00000053475/ENSMUSG00000029201/ENSMUSG00000017929/ENSMUSG00000015027/ENSMUSG00000021922/ENSMUSG00000032997/ENSMUSG00000039497/ENSMUSG00000040809/ENSMUSG00000049001/ENSMUSG00000020330/ENSMUSG00000031616/ENSMUSG00000042082/ENSMUSG00000025534/ENSMUSG00000047126/ENSMUSG00000034612/ENSMUSG00000052353/…	5.08619500852039
GO:0002455	humoral immune response mediated by circulating immunoglobulin	30	0.840392785416138	2.02731642119607	1.38065507492701e-06	4.27783921628179e-05	2.82051952928559e-05	824	tags=47%, list=6%, signal=44%	ENSMUSG00000024164/ENSMUSG00000024371/ENSMUSG00000038521/ENSMUSG00000036887/ENSMUSG00000026656/ENSMUSG00000023992/ENSMUSG00000036896/ENSMUSG00000036905/ENSMUSG00000038527/ENSMUSG00000055172/ENSMUSG00000053175/ENSMUSG00000058952/ENSMUSG00000023224/ENSMUSG00000026395	4.3687755425307	treatment_MI_vs_Sham	30	0.803777736125769	1.98229188259366	4.04850396219596e-05	0.000674519976379544	0.000440970651992675	1172	tags=50%, list=8%, signal=46%	ENSMUSG00000024164/ENSMUSG00000024371/ENSMUSG00000038521/ENSMUSG00000038527/ENSMUSG00000023992/ENSMUSG00000036887/ENSMUSG00000026656/ENSMUSG00000036905/ENSMUSG00000055172/ENSMUSG00000036896/ENSMUSG00000053175/ENSMUSG00000058952/ENSMUSG00000023224/ENSMUSG00000026395/ENSMUSG00000028369	3.17100518386764
GO:0007409	axonogenesis	389	0.518216395969451	1.61667326096465	1.40279513268585e-06	4.32356226158332e-05	2.85066623085412e-05	2677	tags=31%, list=19%, signal=26%	ENSMUSG00000026193/ENSMUSG00000006651/ENSMUSG00000040249/ENSMUSG00000056427/ENSMUSG00000062380/ENSMUSG00000026833/ENSMUSG00000027070/ENSMUSG00000039542/ENSMUSG00000021728/ENSMUSG00000021823/ENSMUSG00000026728/ENSMUSG00000041607/ENSMUSG00000031673/ENSMUSG00000040254/ENSMUSG00000037868/ENSMUSG00000026442/ENSMUSG00000017929/ENSMUSG00000026014/ENSMUSG00000027797/ENSMUSG00000031760/ENSMUSG00000020067/…	4.36415828257309	treatment_MI_vs_Sham	388	0.509129572862935	1.660386728174	2.54517854157696e-07	1.00926225075256e-05	6.59810010571906e-06	2858	tags=34%, list=21%, signal=28%	ENSMUSG00000040249/ENSMUSG00000006651/ENSMUSG00000056427/ENSMUSG00000026193/ENSMUSG00000039542/ENSMUSG00000026833/ENSMUSG00000040254/ENSMUSG00000031673/ENSMUSG00000041607/ENSMUSG00000062380/ENSMUSG00000037868/ENSMUSG00000021823/ENSMUSG00000021728/ENSMUSG00000026728/ENSMUSG00000027070/ENSMUSG00000017929/ENSMUSG00000031760/ENSMUSG00000030849/ENSMUSG00000026442/ENSMUSG00000027797/ENSMUSG00000022636/…	4.99599597027837
GO:0045165	cell fate commitment	192	0.599027436301953	1.80474924942075	1.42901930775143e-06	4.38132830690699e-05	2.88875327684333e-05	2127	tags=26%, list=15%, signal=22%	ENSMUSG00000004040/ENSMUSG00000040711/ENSMUSG00000028583/ENSMUSG00000016458/ENSMUSG00000031548/ENSMUSG00000031965/ENSMUSG00000027996/ENSMUSG00000018263/ENSMUSG00000015627/ENSMUSG00000027878/ENSMUSG00000031616/ENSMUSG00000030849/ENSMUSG00000031565/ENSMUSG00000020644/ENSMUSG00000031283/ENSMUSG00000036856/ENSMUSG00000030782/ENSMUSG00000005836/ENSMUSG00000025231/ENSMUSG00000036986/ENSMUSG00000038119/…	4.35839420253151	treatment_MI_vs_Sham	190	0.58415727903288	1.82961238799387	1.02856441533682e-06	3.32322911651366e-05	2.17257688659688e-05	2068	tags=25%, list=15%, signal=22%	ENSMUSG00000004040/ENSMUSG00000040711/ENSMUSG00000028583/ENSMUSG00000016458/ENSMUSG00000031548/ENSMUSG00000027996/ENSMUSG00000018263/ENSMUSG00000031965/ENSMUSG00000036856/ENSMUSG00000015627/ENSMUSG00000030849/ENSMUSG00000031565/ENSMUSG00000027878/ENSMUSG00000020644/ENSMUSG00000031283/ENSMUSG00000030782/ENSMUSG00000038119/ENSMUSG00000036986/ENSMUSG00000031616/ENSMUSG00000041540/ENSMUSG00000025746/…	4.47843971571575
GO:0043010	camera-type eye development	268	0.555112997082104	1.69450271798481	1.52044736488713e-06	4.63736446290576e-05	3.05756630175768e-05	2485	tags=29%, list=18%, signal=25%	ENSMUSG00000013584/ENSMUSG00000024164/ENSMUSG00000004040/ENSMUSG00000016458/ENSMUSG00000031517/ENSMUSG00000024085/ENSMUSG00000024087/ENSMUSG00000026728/ENSMUSG00000035403/ENSMUSG00000055435/ENSMUSG00000032440/ENSMUSG00000034708/ENSMUSG00000020122/ENSMUSG00000021730/ENSMUSG00000027878/ENSMUSG00000030849/ENSMUSG00000046768/ENSMUSG00000032402/ENSMUSG00000029050/ENSMUSG00000029231/ENSMUSG00000070047/…	4.33372877039519	treatment_MI_vs_Sham	268	0.531764081730883	1.7024064463181	5.14662522139452e-06	0.000128621642285108	8.40870121642146e-05	2856	tags=32%, list=21%, signal=26%	ENSMUSG00000013584/ENSMUSG00000024164/ENSMUSG00000004040/ENSMUSG00000016458/ENSMUSG00000031517/ENSMUSG00000024085/ENSMUSG00000021730/ENSMUSG00000035403/ENSMUSG00000024087/ENSMUSG00000032440/ENSMUSG00000026728/ENSMUSG00000020122/ENSMUSG00000046768/ENSMUSG00000030849/ENSMUSG00000055435/ENSMUSG00000034708/ENSMUSG00000027878/ENSMUSG00000029231/ENSMUSG00000029050/ENSMUSG00000020900/ENSMUSG00000038119/…	3.89068594949741
GO:0032675	regulation of interleukin-6 production	145	0.626817318265139	1.84910499869292	1.79662789861904e-06	5.4513227846182e-05	3.59423568701099e-05	2994	tags=51%, list=22%, signal=40%	ENSMUSG00000004040/ENSMUSG00000024810/ENSMUSG00000037379/ENSMUSG00000006014/ENSMUSG00000009376/ENSMUSG00000109564/ENSMUSG00000023992/ENSMUSG00000041607/ENSMUSG00000031451/ENSMUSG00000030341/ENSMUSG00000016024/ENSMUSG00000028581/ENSMUSG00000038147/ENSMUSG00000021457/ENSMUSG00000057342/ENSMUSG00000034947/ENSMUSG00000037523/ENSMUSG00000036908/ENSMUSG00000058715/ENSMUSG00000025746/ENSMUSG00000022892/…	4.26349810169489	treatment_MI_vs_Sham	144	0.630411982759945	1.93743265734683	3.91541035271926e-07	1.44919745206976e-05	9.47419746907151e-06	2370	tags=44%, list=17%, signal=37%	ENSMUSG00000024810/ENSMUSG00000004040/ENSMUSG00000037379/ENSMUSG00000006014/ENSMUSG00000009376/ENSMUSG00000109564/ENSMUSG00000041607/ENSMUSG00000023992/ENSMUSG00000030341/ENSMUSG00000031451/ENSMUSG00000016024/ENSMUSG00000021457/ENSMUSG00000038147/ENSMUSG00000028581/ENSMUSG00000034947/ENSMUSG00000025746/ENSMUSG00000057342/ENSMUSG00000058715/ENSMUSG00000031103/ENSMUSG00000037902/ENSMUSG00000032508/…	4.83887243819879
GO:0001649	osteoblast differentiation	178	0.597135172838343	1.7870572980326	1.92937639496156e-06	5.8239320458221e-05	3.83990917890341e-05	2704	tags=36%, list=20%, signal=29%	ENSMUSG00000001506/ENSMUSG00000054675/ENSMUSG00000040711/ENSMUSG00000031548/ENSMUSG00000054196/ENSMUSG00000024529/ENSMUSG00000020053/ENSMUSG00000005124/ENSMUSG00000044674/ENSMUSG00000027996/ENSMUSG00000053475/ENSMUSG00000029304/ENSMUSG00000021756/ENSMUSG00000073489/ENSMUSG00000032402/ENSMUSG00000026185/ENSMUSG00000027951/ENSMUSG00000029050/ENSMUSG00000031565/ENSMUSG00000020644/ENSMUSG00000027230/…	4.23478370105365	treatment_MI_vs_Sham	178	0.56944147511342	1.77664922962195	1.48005529432226e-05	0.000306911909935279	0.000200645125078287	2106	tags=29%, list=15%, signal=25%	ENSMUSG00000040711/ENSMUSG00000001506/ENSMUSG00000054675/ENSMUSG00000044674/ENSMUSG00000031548/ENSMUSG00000027996/ENSMUSG00000054196/ENSMUSG00000024529/ENSMUSG00000036856/ENSMUSG00000020053/ENSMUSG00000029304/ENSMUSG00000053475/ENSMUSG00000005124/ENSMUSG00000031565/ENSMUSG00000021756/ENSMUSG00000027951/ENSMUSG00000027230/ENSMUSG00000020644/ENSMUSG00000029050/ENSMUSG00000073489/ENSMUSG00000001729/…	3.51298625813445
GO:0022604	regulation of cell morphogenesis	251	0.565664626912918	1.72806983500035	2.07948020245433e-06	6.24483900798593e-05	4.11742692718083e-05	2263	tags=25%, list=16%, signal=22%	ENSMUSG00000033295/ENSMUSG00000039960/ENSMUSG00000026193/ENSMUSG00000020733/ENSMUSG00000028583/ENSMUSG00000028613/ENSMUSG00000009376/ENSMUSG00000005087/ENSMUSG00000033066/ENSMUSG00000032702/ENSMUSG00000028173/ENSMUSG00000015766/ENSMUSG00000025372/ENSMUSG00000029381/ENSMUSG00000070473/ENSMUSG00000035373/ENSMUSG00000022438/ENSMUSG00000024659/ENSMUSG00000059456/ENSMUSG00000046768/ENSMUSG00000037405/…	4.20447875326176	treatment_MI_vs_Sham	251	0.537693273089805	1.7167349651206	6.2391188608783e-06	0.000152026529576735	9.93880688715351e-05	2122	tags=24%, list=15%, signal=21%	ENSMUSG00000033295/ENSMUSG00000039960/ENSMUSG00000020733/ENSMUSG00000028583/ENSMUSG00000009376/ENSMUSG00000005087/ENSMUSG00000026193/ENSMUSG00000032702/ENSMUSG00000033066/ENSMUSG00000025372/ENSMUSG00000015766/ENSMUSG00000028173/ENSMUSG00000035373/ENSMUSG00000046768/ENSMUSG00000028613/ENSMUSG00000029381/ENSMUSG00000070473/ENSMUSG00000037405/ENSMUSG00000059456/ENSMUSG00000024659/ENSMUSG00000034675/…	3.81808061834849
GO:0072677	eosinophil migration	18	0.89768466294918	1.9870981655411	2.1641757248311e-06	6.43320459117307e-05	4.2416225266794e-05	730	tags=44%, list=5%, signal=42%	ENSMUSG00000018927/ENSMUSG00000009185/ENSMUSG00000050335/ENSMUSG00000019122/ENSMUSG00000035385/ENSMUSG00000035373/ENSMUSG00000035352/ENSMUSG00000025473	4.19157263678483	treatment_MI_vs_Sham	18	0.870519137634067	1.96962018416569	2.35100734275532e-05	0.000436466379061368	0.000285341977239342	685	tags=44%, list=5%, signal=42%	ENSMUSG00000018927/ENSMUSG00000009185/ENSMUSG00000019122/ENSMUSG00000050335/ENSMUSG00000035385/ENSMUSG00000035373/ENSMUSG00000035352/ENSMUSG00000025473	3.36004920430774
GO:0007266	Rho protein signal transduction	124	0.640648671771763	1.87368908162793	2.16399660363295e-06	6.43320459117307e-05	4.2416225266794e-05	1562	tags=19%, list=11%, signal=17%	ENSMUSG00000026043/ENSMUSG00000039960/ENSMUSG00000029661/ENSMUSG00000028583/ENSMUSG00000009376/ENSMUSG00000032702/ENSMUSG00000015766/ENSMUSG00000025372/ENSMUSG00000023015/ENSMUSG00000020422/ENSMUSG00000001507/ENSMUSG00000031616/ENSMUSG00000046768/ENSMUSG00000002985/ENSMUSG00000075254/ENSMUSG00000039376/ENSMUSG00000031861/ENSMUSG00000058230/ENSMUSG00000004677/ENSMUSG00000018909/ENSMUSG00000048376/…	4.19157263678483	treatment_MI_vs_Sham	124	0.623947287425014	1.88925276106033	6.69260698441225e-06	0.00015987378883728	0.000104518252044244	1888	tags=22%, list=14%, signal=19%	ENSMUSG00000026043/ENSMUSG00000039960/ENSMUSG00000028583/ENSMUSG00000029661/ENSMUSG00000009376/ENSMUSG00000032702/ENSMUSG00000025372/ENSMUSG00000015766/ENSMUSG00000023015/ENSMUSG00000020422/ENSMUSG00000046768/ENSMUSG00000001507/ENSMUSG00000075254/ENSMUSG00000031616/ENSMUSG00000039376/ENSMUSG00000031861/ENSMUSG00000004677/ENSMUSG00000018909/ENSMUSG00000002985/ENSMUSG00000009681/ENSMUSG00000048376/…	3.79622273260416
GO:0009914	hormone transport	285	0.542114989614177	1.66287230626251	2.27495728160618e-06	6.7283585055989e-05	4.43622717114911e-05	1897	tags=25%, list=14%, signal=22%	ENSMUSG00000031906/ENSMUSG00000040612/ENSMUSG00000031548/ENSMUSG00000041616/ENSMUSG00000040249/ENSMUSG00000055116/ENSMUSG00000031488/ENSMUSG00000009545/ENSMUSG00000029174/ENSMUSG00000026343/ENSMUSG00000022150/ENSMUSG00000038894/ENSMUSG00000027204/ENSMUSG00000022479/ENSMUSG00000040136/ENSMUSG00000033685/ENSMUSG00000031748/ENSMUSG00000029304/ENSMUSG00000007682/ENSMUSG00000020122/ENSMUSG00000017716/…	4.17209087617934	treatment_MI_vs_Sham	283	0.501181803106676	1.61268920273748	3.71528961810952e-05	0.0006297685126581	0.000411714169122006	2107	tags=25%, list=15%, signal=22%	ENSMUSG00000031906/ENSMUSG00000040612/ENSMUSG00000040249/ENSMUSG00000055116/ENSMUSG00000041616/ENSMUSG00000031488/ENSMUSG00000031548/ENSMUSG00000029174/ENSMUSG00000026343/ENSMUSG00000022479/ENSMUSG00000029304/ENSMUSG00000022150/ENSMUSG00000027204/ENSMUSG00000020122/ENSMUSG00000031748/ENSMUSG00000033685/ENSMUSG00000007682/ENSMUSG00000040136/ENSMUSG00000031565/ENSMUSG00000017716/ENSMUSG00000029482/…	3.2008190571334
GO:0016331	morphogenesis of embryonic epithelium	158	0.618851195490827	1.83365747101035	2.3319136911531e-06	6.8621540579862e-05	4.52444296172947e-05	2635	tags=32%, list=19%, signal=26%	ENSMUSG00000013584/ENSMUSG00000031548/ENSMUSG00000016918/ENSMUSG00000054196/ENSMUSG00000017009/ENSMUSG00000044674/ENSMUSG00000027996/ENSMUSG00000027070/ENSMUSG00000029381/ENSMUSG00000001827/ENSMUSG00000050288/ENSMUSG00000030849/ENSMUSG00000048387/ENSMUSG00000029050/ENSMUSG00000036606/ENSMUSG00000036856/ENSMUSG00000030782/ENSMUSG00000023972/ENSMUSG00000025231/ENSMUSG00000003233/ENSMUSG00000015134/…	4.16353953609298	treatment_MI_vs_Sham	158	0.609675902589183	1.88102389812892	8.85548605642651e-07	2.90937541898777e-05	1.90201805777298e-05	2785	tags=35%, list=20%, signal=29%	ENSMUSG00000013584/ENSMUSG00000016918/ENSMUSG00000017009/ENSMUSG00000044674/ENSMUSG00000031548/ENSMUSG00000027996/ENSMUSG00000054196/ENSMUSG00000036856/ENSMUSG00000027070/ENSMUSG00000050288/ENSMUSG00000029381/ENSMUSG00000030849/ENSMUSG00000048387/ENSMUSG00000001827/ENSMUSG00000029050/ENSMUSG00000030782/ENSMUSG00000023972/ENSMUSG00000036606/ENSMUSG00000015134/ENSMUSG00000029104/ENSMUSG00000025231/…	4.53620023479453
GO:0016049	cell growth	468	0.499889512753833	1.56593058762884	2.3545559375015e-06	6.8941397850044e-05	4.545532199345e-05	2677	tags=31%, list=19%, signal=26%	ENSMUSG00000026193/ENSMUSG00000023067/ENSMUSG00000022371/ENSMUSG00000016458/ENSMUSG00000031548/ENSMUSG00000041616/ENSMUSG00000040249/ENSMUSG00000003534/ENSMUSG00000020053/ENSMUSG00000000957/ENSMUSG00000005087/ENSMUSG00000005124/ENSMUSG00000056427/ENSMUSG00000017493/ENSMUSG00000027750/ENSMUSG00000027996/ENSMUSG00000026833/ENSMUSG00000030046/ENSMUSG00000022150/ENSMUSG00000071713/ENSMUSG00000021823/…	4.16151991512003	treatment_MI_vs_Sham	466	0.480156903387163	1.57287619440769	4.70171423967948e-06	0.000119028679106691	7.78155667282564e-05	2645	tags=30%, list=19%, signal=26%	ENSMUSG00000022371/ENSMUSG00000040249/ENSMUSG00000016458/ENSMUSG00000023067/ENSMUSG00000003534/ENSMUSG00000041616/ENSMUSG00000005087/ENSMUSG00000022868/ENSMUSG00000017493/ENSMUSG00000056427/ENSMUSG00000031548/ENSMUSG00000026193/ENSMUSG00000027996/ENSMUSG00000030046/ENSMUSG00000000957/ENSMUSG00000026833/ENSMUSG00000040254/ENSMUSG00000020053/ENSMUSG00000028364/ENSMUSG00000021823/ENSMUSG00000032440/…	3.92434838585816
GO:0030216	keratinocyte differentiation	85	0.682182073046522	1.91191434715056	2.69171166391883e-06	7.84212114622323e-05	5.17056736488834e-05	2352	tags=39%, list=17%, signal=32%	ENSMUSG00000023067/ENSMUSG00000061048/ENSMUSG00000045545/ENSMUSG00000023039/ENSMUSG00000047250/ENSMUSG00000022479/ENSMUSG00000032487/ENSMUSG00000024659/ENSMUSG00000035356/ENSMUSG00000020891/ENSMUSG00000050359/ENSMUSG00000029135/ENSMUSG00000022218/ENSMUSG00000037242/ENSMUSG00000022123/ENSMUSG00000031628/ENSMUSG00000009681/ENSMUSG00000044786/ENSMUSG00000037185/ENSMUSG00000021127/ENSMUSG00000020656/…	4.10556645293994	treatment_MI_vs_Sham	85	0.653590425002154	1.89971238505145	3.12295517619082e-05	0.000545165428966086	0.000356404499604872	2876	tags=42%, list=21%, signal=34%	ENSMUSG00000023067/ENSMUSG00000061048/ENSMUSG00000023039/ENSMUSG00000045545/ENSMUSG00000047250/ENSMUSG00000022479/ENSMUSG00000035356/ENSMUSG00000024659/ENSMUSG00000032487/ENSMUSG00000050359/ENSMUSG00000020891/ENSMUSG00000029135/ENSMUSG00000022218/ENSMUSG00000031628/ENSMUSG00000037185/ENSMUSG00000009681/ENSMUSG00000039239/ENSMUSG00000020656/ENSMUSG00000022123/ENSMUSG00000028967/ENSMUSG00000034282/…	3.26347169224547
GO:0051962	positive regulation of nervous system development	311	0.530859110871057	1.63867038924031	2.71806082366421e-06	7.87968523929585e-05	5.19533460198037e-05	2050	tags=25%, list=15%, signal=22%	ENSMUSG00000033295/ENSMUSG00000024810/ENSMUSG00000026193/ENSMUSG00000040249/ENSMUSG00000036098/ENSMUSG00000028613/ENSMUSG00000020053/ENSMUSG00000009376/ENSMUSG00000021614/ENSMUSG00000024085/ENSMUSG00000027070/ENSMUSG00000026728/ENSMUSG00000028173/ENSMUSG00000025372/ENSMUSG00000037868/ENSMUSG00000032554/ENSMUSG00000020122/ENSMUSG00000028599/ENSMUSG00000021756/ENSMUSG00000027878/ENSMUSG00000020644/…	4.10349113042506	treatment_MI_vs_Sham	310	0.519117550772746	1.67367746039966	3.14493129511966e-06	8.43649459351365e-05	5.51539858226682e-05	2643	tags=33%, list=19%, signal=27%	ENSMUSG00000033295/ENSMUSG00000024810/ENSMUSG00000040249/ENSMUSG00000036098/ENSMUSG00000009376/ENSMUSG00000026193/ENSMUSG00000024085/ENSMUSG00000021614/ENSMUSG00000025372/ENSMUSG00000020053/ENSMUSG00000028173/ENSMUSG00000037868/ENSMUSG00000026728/ENSMUSG00000027070/ENSMUSG00000020122/ENSMUSG00000028613/ENSMUSG00000028599/ENSMUSG00000027878/ENSMUSG00000021756/ENSMUSG00000020644/ENSMUSG00000032554/…	4.07383796746535
GO:0031345	negative regulation of cell projection organization	194	0.588349286326216	1.77315957380811	2.79803300448238e-06	8.07156713017184e-05	5.32184861832584e-05	2451	tags=30%, list=18%, signal=25%	ENSMUSG00000033295/ENSMUSG00000040249/ENSMUSG00000034570/ENSMUSG00000032702/ENSMUSG00000022150/ENSMUSG00000026728/ENSMUSG00000041607/ENSMUSG00000024501/ENSMUSG00000040254/ENSMUSG00000021948/ENSMUSG00000001507/ENSMUSG00000020467/ENSMUSG00000031760/ENSMUSG00000001729/ENSMUSG00000031328/ENSMUSG00000045287/ENSMUSG00000027200/ENSMUSG00000002985/ENSMUSG00000029516/ENSMUSG00000031558/ENSMUSG00000028664/…	4.0930421369122	treatment_MI_vs_Sham	194	0.57266639810541	1.80227332580234	2.53826885204685e-06	6.96891842571359e-05	4.55596366228522e-05	2437	tags=29%, list=18%, signal=24%	ENSMUSG00000033295/ENSMUSG00000040249/ENSMUSG00000032702/ENSMUSG00000034570/ENSMUSG00000040254/ENSMUSG00000041607/ENSMUSG00000026728/ENSMUSG00000022150/ENSMUSG00000024501/ENSMUSG00000031760/ENSMUSG00000020467/ENSMUSG00000021948/ENSMUSG00000001507/ENSMUSG00000031328/ENSMUSG00000027200/ENSMUSG00000001729/ENSMUSG00000029516/ENSMUSG00000034684/ENSMUSG00000045287/ENSMUSG00000028664/ENSMUSG00000031558/…	4.15683461906021
GO:0002275	myeloid cell activation involved in immune response	79	0.699309367088648	1.95547082248059	2.87942617260368e-06	8.2656468954741e-05	5.44981176527879e-05	2020	tags=47%, list=15%, signal=40%	ENSMUSG00000024810/ENSMUSG00000041616/ENSMUSG00000023992/ENSMUSG00000030786/ENSMUSG00000005413/ENSMUSG00000035673/ENSMUSG00000034708/ENSMUSG00000049103/ENSMUSG00000016024/ENSMUSG00000000290/ENSMUSG00000038147/ENSMUSG00000004626/ENSMUSG00000021457/ENSMUSG00000030748/ENSMUSG00000033220/ENSMUSG00000057342/ENSMUSG00000020143/ENSMUSG00000058715/ENSMUSG00000040528/ENSMUSG00000002111/ENSMUSG00000028874/…	4.08272315151289	treatment_MI_vs_Sham	78	0.710318473573744	2.04247226259815	1.0212376187089e-06	3.31788755233869e-05	2.16908481353844e-05	2648	tags=59%, list=19%, signal=48%	ENSMUSG00000024810/ENSMUSG00000041616/ENSMUSG00000030786/ENSMUSG00000023992/ENSMUSG00000035673/ENSMUSG00000016024/ENSMUSG00000034708/ENSMUSG00000049103/ENSMUSG00000004626/ENSMUSG00000021457/ENSMUSG00000000290/ENSMUSG00000038147/ENSMUSG00000005413/ENSMUSG00000030748/ENSMUSG00000033220/ENSMUSG00000020143/ENSMUSG00000040528/ENSMUSG00000057342/ENSMUSG00000058715/ENSMUSG00000026797/ENSMUSG00000032508/…	4.479138336885
GO:0072676	lymphocyte migration	87	0.697524624324038	1.96800086486829	3.03055823653046e-06	8.65704830884019e-05	5.70787553868741e-05	937	tags=25%, list=7%, signal=24%	ENSMUSG00000018927/ENSMUSG00000009185/ENSMUSG00000028108/ENSMUSG00000019122/ENSMUSG00000035385/ENSMUSG00000071005/ENSMUSG00000031451/ENSMUSG00000035373/ENSMUSG00000049103/ENSMUSG00000059456/ENSMUSG00000037405/ENSMUSG00000020689/ENSMUSG00000035352/ENSMUSG00000001729/ENSMUSG00000030830/ENSMUSG00000023078/ENSMUSG00000018920/ENSMUSG00000022548/ENSMUSG00000025473/ENSMUSG00000050370/ENSMUSG00000022892/…	4.06263015898679	treatment_MI_vs_Sham	87	0.671487693164803	1.95902849081697	6.97824929430342e-06	0.000165889438508481	0.000108451011711211	1761	tags=33%, list=13%, signal=29%	ENSMUSG00000018927/ENSMUSG00000009185/ENSMUSG00000028108/ENSMUSG00000019122/ENSMUSG00000071005/ENSMUSG00000035385/ENSMUSG00000035373/ENSMUSG00000031451/ENSMUSG00000037405/ENSMUSG00000049103/ENSMUSG00000059456/ENSMUSG00000035352/ENSMUSG00000020689/ENSMUSG00000023078/ENSMUSG00000001729/ENSMUSG00000050370/ENSMUSG00000025473/ENSMUSG00000030830/ENSMUSG00000018920/ENSMUSG00000020437/ENSMUSG00000022548/…	3.7801812628213
GO:0007389	pattern specification process	330	0.524764972129005	1.62389338941442	3.67013946519412e-06	0.000104331731593091	6.87893283512113e-05	2694	tags=26%, list=19%, signal=22%	ENSMUSG00000013584/ENSMUSG00000024164/ENSMUSG00000016458/ENSMUSG00000031548/ENSMUSG00000031965/ENSMUSG00000036887/ENSMUSG00000027996/ENSMUSG00000022098/ENSMUSG00000027070/ENSMUSG00000018263/ENSMUSG00000030786/ENSMUSG00000028173/ENSMUSG00000035403/ENSMUSG00000015627/ENSMUSG00000029381/ENSMUSG00000037868/ENSMUSG00000032440/ENSMUSG00000001827/ENSMUSG00000014329/ENSMUSG00000027878/ENSMUSG00000031616/…	3.98158358457534	treatment_MI_vs_Sham	329	0.514665700762962	1.66755904733703	2.42277090428175e-06	6.81171358088446e-05	4.45319024511707e-05	2419	tags=24%, list=17%, signal=20%	ENSMUSG00000013584/ENSMUSG00000024164/ENSMUSG00000016458/ENSMUSG00000031548/ENSMUSG00000027996/ENSMUSG00000018263/ENSMUSG00000031965/ENSMUSG00000022098/ENSMUSG00000035403/ENSMUSG00000015627/ENSMUSG00000028173/ENSMUSG00000030786/ENSMUSG00000037868/ENSMUSG00000032440/ENSMUSG00000036887/ENSMUSG00000027070/ENSMUSG00000014329/ENSMUSG00000029381/ENSMUSG00000030849/ENSMUSG00000048387/ENSMUSG00000031565/…	4.16674362155156
GO:0006123	mitochondrial electron transport, cytochrome c to oxygen	15	-0.871026183969789	-2.13740983880569	3.77318156906481e-06	0.000106742759750935	7.0378998196439e-05	795	tags=67%, list=6%, signal=63%	ENSMUSG00000031818/ENSMUSG00000024248/ENSMUSG00000025488/ENSMUSG00000031231/ENSMUSG00000030785/ENSMUSG00000009876/ENSMUSG00000017778/ENSMUSG00000061518/ENSMUSG00000074218/ENSMUSG00000032330	3.97166157304163	treatment_MI_vs_Sham	15	-0.872919529315273	-2.10284265488388	2.49620407278701e-06	6.91838929746845e-05	4.52293000367294e-05	635	tags=67%, list=5%, signal=64%	ENSMUSG00000031818/ENSMUSG00000031231/ENSMUSG00000030785/ENSMUSG00000024248/ENSMUSG00000009876/ENSMUSG00000017778/ENSMUSG00000061518/ENSMUSG00000025488/ENSMUSG00000074218/ENSMUSG00000032330	4.15999500390224
GO:0071347	cellular response to interleukin-1	71	0.724769063646476	2.00289542394569	4.02223675338755e-06	0.000113241434749219	7.46637875072141e-05	999	tags=24%, list=7%, signal=22%	ENSMUSG00000018927/ENSMUSG00000009185/ENSMUSG00000040026/ENSMUSG00000026193/ENSMUSG00000019122/ENSMUSG00000035385/ENSMUSG00000071005/ENSMUSG00000027514/ENSMUSG00000026072/ENSMUSG00000035373/ENSMUSG00000038418/ENSMUSG00000035352/ENSMUSG00000047497/ENSMUSG00000025746/ENSMUSG00000037902/ENSMUSG00000004864/ENSMUSG00000032508	3.94599463683677	treatment_MI_vs_Sham	71	0.720239697373868	2.03716927083809	5.05963394717239e-07	1.80419142213806e-05	1.17949874814699e-05	1244	tags=28%, list=9%, signal=26%	ENSMUSG00000018927/ENSMUSG00000009185/ENSMUSG00000040026/ENSMUSG00000019122/ENSMUSG00000026193/ENSMUSG00000071005/ENSMUSG00000026072/ENSMUSG00000035385/ENSMUSG00000035373/ENSMUSG00000027514/ENSMUSG00000035352/ENSMUSG00000038418/ENSMUSG00000047497/ENSMUSG00000025746/ENSMUSG00000037902/ENSMUSG00000032508/ENSMUSG00000004864/ENSMUSG00000028163/ENSMUSG00000026981/ENSMUSG00000118668	4.74371738632404
GO:0050866	negative regulation of cell activation	180	0.587706186593834	1.76132104320366	4.17444531781231e-06	0.000116798718740443	7.70092213725811e-05	1869	tags=31%, list=13%, signal=27%	ENSMUSG00000050335/ENSMUSG00000026193/ENSMUSG00000040612/ENSMUSG00000031548/ENSMUSG00000005087/ENSMUSG00000017009/ENSMUSG00000039899/ENSMUSG00000026656/ENSMUSG00000023992/ENSMUSG00000019987/ENSMUSG00000005413/ENSMUSG00000029816/ENSMUSG00000029163/ENSMUSG00000021948/ENSMUSG00000044206/ENSMUSG00000034708/ENSMUSG00000049103/ENSMUSG00000051076/ENSMUSG00000024659/ENSMUSG00000028581/ENSMUSG00000038147/…	3.93256192132471	treatment_MI_vs_Sham	179	0.565888113100992	1.76977233902614	1.61389618189764e-05	0.000327710585824215	0.000214242358649569	2241	tags=35%, list=16%, signal=30%	ENSMUSG00000040612/ENSMUSG00000017009/ENSMUSG00000005087/ENSMUSG00000050335/ENSMUSG00000031548/ENSMUSG00000026193/ENSMUSG00000044206/ENSMUSG00000039899/ENSMUSG00000019987/ENSMUSG00000023992/ENSMUSG00000029163/ENSMUSG00000029816/ENSMUSG00000026656/ENSMUSG00000034708/ENSMUSG00000049103/ENSMUSG00000021948/ENSMUSG00000020644/ENSMUSG00000024659/ENSMUSG00000029231/ENSMUSG00000038147/ENSMUSG00000051076/…	3.4845095296558
GO:0031346	positive regulation of cell projection organization	406	0.504091086733514	1.57319210133144	4.18847864335603e-06	0.000116798718740443	7.70092213725811e-05	2515	tags=26%, list=18%, signal=22%	ENSMUSG00000033295/ENSMUSG00000026193/ENSMUSG00000026822/ENSMUSG00000040249/ENSMUSG00000028613/ENSMUSG00000003534/ENSMUSG00000009376/ENSMUSG00000031517/ENSMUSG00000044674/ENSMUSG00000038648/ENSMUSG00000029371/ENSMUSG00000028173/ENSMUSG00000015766/ENSMUSG00000039145/ENSMUSG00000025372/ENSMUSG00000024501/ENSMUSG00000071005/ENSMUSG00000035305/ENSMUSG00000034708/ENSMUSG00000041773/ENSMUSG00000001507/…	3.93256192132471	treatment_MI_vs_Sham	405	0.485026575672155	1.5862056032712	4.53931793421997e-06	0.000116429523154905	7.61163561269017e-05	2703	tags=28%, list=20%, signal=23%	ENSMUSG00000033295/ENSMUSG00000040249/ENSMUSG00000026822/ENSMUSG00000003534/ENSMUSG00000029371/ENSMUSG00000009376/ENSMUSG00000031517/ENSMUSG00000044674/ENSMUSG00000026193/ENSMUSG00000025372/ENSMUSG00000015766/ENSMUSG00000071005/ENSMUSG00000038648/ENSMUSG00000035305/ENSMUSG00000028173/ENSMUSG00000041773/ENSMUSG00000039145/ENSMUSG00000028613/ENSMUSG00000008734/ENSMUSG00000024501/ENSMUSG00000036777/…	3.93393688121951
GO:1903706	regulation of hemopoiesis	363	0.518022365594317	1.61001756802984	4.28941678490244e-06	0.000119046562523169	7.84912984136799e-05	2151	tags=26%, list=16%, signal=23%	ENSMUSG00000004040/ENSMUSG00000031548/ENSMUSG00000024529/ENSMUSG00000019122/ENSMUSG00000023367/ENSMUSG00000000957/ENSMUSG00000029810/ENSMUSG00000005087/ENSMUSG00000039899/ENSMUSG00000025804/ENSMUSG00000058818/ENSMUSG00000027204/ENSMUSG00000023992/ENSMUSG00000030786/ENSMUSG00000036896/ENSMUSG00000071005/ENSMUSG00000031451/ENSMUSG00000035692/ENSMUSG00000053475/ENSMUSG00000032440/ENSMUSG00000049103/…	3.92428314035799	treatment_MI_vs_Sham	362	0.496787955822924	1.6156604988233	8.23688140757064e-06	0.000189642844375878	0.000123979914099862	2076	tags=25%, list=15%, signal=22%	ENSMUSG00000004040/ENSMUSG00000023367/ENSMUSG00000029810/ENSMUSG00000005087/ENSMUSG00000019122/ENSMUSG00000031548/ENSMUSG00000000957/ENSMUSG00000039899/ENSMUSG00000024529/ENSMUSG00000071005/ENSMUSG00000058818/ENSMUSG00000030786/ENSMUSG00000032440/ENSMUSG00000053475/ENSMUSG00000023992/ENSMUSG00000027204/ENSMUSG00000025804/ENSMUSG00000031451/ENSMUSG00000049103/ENSMUSG00000027878/ENSMUSG00000036896/…	3.72206353949796
GO:0050920	regulation of chemotaxis	191	0.590595911344423	1.78124251393115	4.41767650903324e-06	0.000122027894513673	8.04569882578646e-05	2178	tags=31%, list=16%, signal=27%	ENSMUSG00000026193/ENSMUSG00000009376/ENSMUSG00000025804/ENSMUSG00000029082/ENSMUSG00000023992/ENSMUSG00000039145/ENSMUSG00000035385/ENSMUSG00000071005/ENSMUSG00000031451/ENSMUSG00000040254/ENSMUSG00000053475/ENSMUSG00000035373/ENSMUSG00000049103/ENSMUSG00000016024/ENSMUSG00000059456/ENSMUSG00000031616/ENSMUSG00000032402/ENSMUSG00000031565/ENSMUSG00000035000/ENSMUSG00000041120/ENSMUSG00000029231/…	3.91354088204139	treatment_MI_vs_Sham	190	0.567450764862102	1.7772866764361	6.407175934572e-06	0.000155473713134345	0.000101641681565257	2631	tags=36%, list=19%, signal=30%	ENSMUSG00000009376/ENSMUSG00000026193/ENSMUSG00000040254/ENSMUSG00000071005/ENSMUSG00000035385/ENSMUSG00000053475/ENSMUSG00000023992/ENSMUSG00000029082/ENSMUSG00000039145/ENSMUSG00000035373/ENSMUSG00000025804/ENSMUSG00000031451/ENSMUSG00000016024/ENSMUSG00000049103/ENSMUSG00000031565/ENSMUSG00000059456/ENSMUSG00000064210/ENSMUSG00000029231/ENSMUSG00000041120/ENSMUSG00000023078/ENSMUSG00000027200/…	3.80834302918217
GO:0046879	hormone secretion	280	0.540663310915599	1.65520403692146	4.51918851643484e-06	0.000124245858930716	8.19193648543761e-05	1897	tags=25%, list=14%, signal=22%	ENSMUSG00000031906/ENSMUSG00000040612/ENSMUSG00000031548/ENSMUSG00000041616/ENSMUSG00000040249/ENSMUSG00000055116/ENSMUSG00000031488/ENSMUSG00000009545/ENSMUSG00000029174/ENSMUSG00000026343/ENSMUSG00000022150/ENSMUSG00000038894/ENSMUSG00000027204/ENSMUSG00000022479/ENSMUSG00000040136/ENSMUSG00000033685/ENSMUSG00000031748/ENSMUSG00000029304/ENSMUSG00000007682/ENSMUSG00000020122/ENSMUSG00000017716/…	3.90571807723052	treatment_MI_vs_Sham	278	0.496272170371513	1.59103165989616	9.51222109067495e-05	0.00136641604948924	0.000893301010106004	2107	tags=24%, list=15%, signal=21%	ENSMUSG00000031906/ENSMUSG00000040612/ENSMUSG00000040249/ENSMUSG00000055116/ENSMUSG00000041616/ENSMUSG00000031488/ENSMUSG00000031548/ENSMUSG00000029174/ENSMUSG00000026343/ENSMUSG00000022479/ENSMUSG00000029304/ENSMUSG00000022150/ENSMUSG00000027204/ENSMUSG00000020122/ENSMUSG00000031748/ENSMUSG00000033685/ENSMUSG00000007682/ENSMUSG00000040136/ENSMUSG00000031565/ENSMUSG00000017716/ENSMUSG00000029482/…	2.86441704553997
GO:0002696	positive regulation of leukocyte activation	331	0.521816160320775	1.61540461698204	4.81034539229349e-06	0.000131632629052667	8.6789704372516e-05	2127	tags=27%, list=15%, signal=24%	ENSMUSG00000024810/ENSMUSG00000023067/ENSMUSG00000041616/ENSMUSG00000020053/ENSMUSG00000000957/ENSMUSG00000029082/ENSMUSG00000038894/ENSMUSG00000023992/ENSMUSG00000030786/ENSMUSG00000035385/ENSMUSG00000071005/ENSMUSG00000031451/ENSMUSG00000032440/ENSMUSG00000056220/ENSMUSG00000027962/ENSMUSG00000049103/ENSMUSG00000115338/ENSMUSG00000016024/ENSMUSG00000051076/ENSMUSG00000024659/ENSMUSG00000021756/…	3.88063644460448	treatment_MI_vs_Sham	329	0.518346786071171	1.67948606540065	1.4954568765235e-06	4.55491240307784e-05	2.97779571027049e-05	2237	tags=29%, list=16%, signal=25%	ENSMUSG00000024810/ENSMUSG00000023067/ENSMUSG00000041616/ENSMUSG00000000957/ENSMUSG00000071005/ENSMUSG00000020053/ENSMUSG00000035385/ENSMUSG00000030786/ENSMUSG00000032440/ENSMUSG00000023992/ENSMUSG00000029082/ENSMUSG00000056220/ENSMUSG00000027962/ENSMUSG00000031451/ENSMUSG00000016024/ENSMUSG00000049103/ENSMUSG00000004626/ENSMUSG00000035356/ENSMUSG00000021756/ENSMUSG00000021457/ENSMUSG00000024659/…	4.34151997066151
GO:0006099	tricarboxylic acid cycle	30	-0.758383693200555	-2.18166256958794	5.0934012925251e-06	0.000138730037065242	9.14692579729844e-05	1685	tags=53%, list=12%, signal=47%	ENSMUSG00000031299/ENSMUSG00000002010/ENSMUSG00000000171/ENSMUSG00000061474/ENSMUSG00000021748/ENSMUSG00000061838/ENSMUSG00000030541/ENSMUSG00000020321/ENSMUSG00000027406/ENSMUSG00000022110/ENSMUSG00000026526/ENSMUSG00000052738/ENSMUSG00000009863/ENSMUSG00000024668/ENSMUSG00000025950/ENSMUSG00000021764	3.85782949769112	treatment_MI_vs_Sham	30	-0.795310824108974	-2.29586835685636	8.53897939903512e-08	3.78302663072404e-06	2.47317170472851e-06	2161	tags=67%, list=16%, signal=56%	ENSMUSG00000058076/ENSMUSG00000021577/ENSMUSG00000021913/ENSMUSG00000019179/ENSMUSG00000000171/ENSMUSG00000031299/ENSMUSG00000002010/ENSMUSG00000061474/ENSMUSG00000061838/ENSMUSG00000021748/ENSMUSG00000030541/ENSMUSG00000020321/ENSMUSG00000027406/ENSMUSG00000026526/ENSMUSG00000052738/ENSMUSG00000022110/ENSMUSG00000009863/ENSMUSG00000025950/ENSMUSG00000024668/ENSMUSG00000021764	5.42216060146808
GO:0010811	positive regulation of cell-substrate adhesion	122	0.647858350300534	1.89219420759415	5.28376173746264e-06	0.000143248651548987	9.4448528523455e-05	1981	tags=33%, list=14%, signal=28%	ENSMUSG00000026193/ENSMUSG00000022665/ENSMUSG00000017009/ENSMUSG00000040690/ENSMUSG00000006369/ENSMUSG00000022150/ENSMUSG00000058297/ENSMUSG00000029163/ENSMUSG00000029304/ENSMUSG00000001507/ENSMUSG00000059456/ENSMUSG00000024909/ENSMUSG00000032402/ENSMUSG00000020689/ENSMUSG00000039952/ENSMUSG00000049001/ENSMUSG00000034675/ENSMUSG00000036856/ENSMUSG00000031328/ENSMUSG00000030536/ENSMUSG00000068196/…	3.84390945751129	treatment_MI_vs_Sham	122	0.618279750963714	1.8697054289211	3.6931134161742e-06	9.68490011559944e-05	6.33154964717711e-05	1629	tags=30%, list=12%, signal=27%	ENSMUSG00000022665/ENSMUSG00000017009/ENSMUSG00000040690/ENSMUSG00000026193/ENSMUSG00000058297/ENSMUSG00000036856/ENSMUSG00000029304/ENSMUSG00000022150/ENSMUSG00000029163/ENSMUSG00000006369/ENSMUSG00000059456/ENSMUSG00000024909/ENSMUSG00000001507/ENSMUSG00000034675/ENSMUSG00000020689/ENSMUSG00000031328/ENSMUSG00000049001/ENSMUSG00000032402/ENSMUSG00000030536/ENSMUSG00000027239/ENSMUSG00000040152/…	4.01390485398129
GO:0044743	protein transmembrane import into intracellular organelle	36	-0.717443998813554	-2.13425724909701	5.32853885707626e-06	0.000143796882705247	9.48099952838017e-05	2956	tags=69%, list=21%, signal=55%	ENSMUSG00000022752/ENSMUSG00000031158/ENSMUSG00000031010/ENSMUSG00000036932/ENSMUSG00000027222/ENSMUSG00000018733/ENSMUSG00000002763/ENSMUSG00000018548/ENSMUSG00000093904/ENSMUSG00000003438/ENSMUSG00000034203/ENSMUSG00000075467/ENSMUSG00000020283/ENSMUSG00000025980/ENSMUSG00000020003/ENSMUSG00000013701/ENSMUSG00000062580/ENSMUSG00000014301/ENSMUSG00000040374/ENSMUSG00000027679/ENSMUSG00000022013/…	3.84225052868599	treatment_MI_vs_Sham	36	-0.736264233140264	-2.2094483685978	7.38432699357636e-07	2.46763110048198e-05	1.61322560244628e-05	1998	tags=56%, list=14%, signal=48%	ENSMUSG00000018733/ENSMUSG00000036932/ENSMUSG00000003438/ENSMUSG00000027222/ENSMUSG00000002763/ENSMUSG00000034203/ENSMUSG00000020283/ENSMUSG00000025980/ENSMUSG00000075467/ENSMUSG00000020003/ENSMUSG00000062580/ENSMUSG00000013701/ENSMUSG00000040374/ENSMUSG00000014301/ENSMUSG00000027679/ENSMUSG00000022013/ENSMUSG00000028998/ENSMUSG00000024645/ENSMUSG00000029198/ENSMUSG00000067847	4.60771976481702
GO:0030336	negative regulation of cell migration	266	0.54641034321814	1.6705885818546	5.89916015689705e-06	0.000158352262477086	0.000104406833974323	2099	tags=26%, list=15%, signal=22%	ENSMUSG00000026043/ENSMUSG00000004040/ENSMUSG00000024810/ENSMUSG00000028600/ENSMUSG00000020733/ENSMUSG00000001131/ENSMUSG00000003665/ENSMUSG00000031548/ENSMUSG00000016918/ENSMUSG00000040249/ENSMUSG00000031112/ENSMUSG00000027996/ENSMUSG00000024087/ENSMUSG00000032702/ENSMUSG00000030046/ENSMUSG00000018263/ENSMUSG00000031673/ENSMUSG00000024501/ENSMUSG00000040136/ENSMUSG00000070473/ENSMUSG00000029163/…	3.80037572721285	treatment_MI_vs_Sham	265	0.535561437631991	1.71276879797329	3.88203204869662e-06	0.000100898326314568	6.59627621093151e-05	2649	tags=31%, list=19%, signal=26%	ENSMUSG00000026043/ENSMUSG00000024810/ENSMUSG00000004040/ENSMUSG00000028600/ENSMUSG00000020733/ENSMUSG00000016918/ENSMUSG00000040249/ENSMUSG00000003665/ENSMUSG00000001131/ENSMUSG00000031112/ENSMUSG00000031548/ENSMUSG00000032702/ENSMUSG00000027996/ENSMUSG00000030046/ENSMUSG00000018263/ENSMUSG00000036856/ENSMUSG00000031673/ENSMUSG00000024087/ENSMUSG00000053475/ENSMUSG00000029163/ENSMUSG00000040136/…	3.99611603771132
GO:0051047	positive regulation of secretion	297	0.529552451396379	1.62829726014343	5.92198522583366e-06	0.000158352262477086	0.000104406833974323	2238	tags=29%, list=16%, signal=25%	ENSMUSG00000031906/ENSMUSG00000050335/ENSMUSG00000041616/ENSMUSG00000040249/ENSMUSG00000020053/ENSMUSG00000017009/ENSMUSG00000024112/ENSMUSG00000026343/ENSMUSG00000022150/ENSMUSG00000038894/ENSMUSG00000023992/ENSMUSG00000030786/ENSMUSG00000028173/ENSMUSG00000022479/ENSMUSG00000040136/ENSMUSG00000056220/ENSMUSG00000029304/ENSMUSG00000032231/ENSMUSG00000020122/ENSMUSG00000000290/ENSMUSG00000004626/…	3.80037572721285	treatment_MI_vs_Sham	296	0.51907848932939	1.67167209199398	8.2820913601628e-06	0.000189935961859734	0.000124171541053091	2060	tags=27%, list=15%, signal=24%	ENSMUSG00000031906/ENSMUSG00000040249/ENSMUSG00000041616/ENSMUSG00000024112/ENSMUSG00000017009/ENSMUSG00000050335/ENSMUSG00000026343/ENSMUSG00000020053/ENSMUSG00000028173/ENSMUSG00000022479/ENSMUSG00000030786/ENSMUSG00000029304/ENSMUSG00000023992/ENSMUSG00000022150/ENSMUSG00000056220/ENSMUSG00000020122/ENSMUSG00000040136/ENSMUSG00000031565/ENSMUSG00000032231/ENSMUSG00000004626/ENSMUSG00000030616/…	3.72139279956728
GO:0060349	bone morphogenesis	87	0.68941544817683	1.94512157843945	6.09104712372383e-06	0.000162132599802394	0.00010689933420966	1308	tags=25%, list=9%, signal=23%	ENSMUSG00000026043/ENSMUSG00000031906/ENSMUSG00000001506/ENSMUSG00000054675/ENSMUSG00000000957/ENSMUSG00000028047/ENSMUSG00000032440/ENSMUSG00000001348/ENSMUSG00000024940/ENSMUSG00000045672/ENSMUSG00000073530/ENSMUSG00000030849/ENSMUSG00000029050/ENSMUSG00000028766/ENSMUSG00000018340/ENSMUSG00000029135/ENSMUSG00000040152/ENSMUSG00000057967/ENSMUSG00000000567/ENSMUSG00000070436/ENSMUSG00000037992/…	3.79012965331411	treatment_MI_vs_Sham	87	0.667639276767293	1.94780094719406	9.82625179059052e-06	0.000219327940730433	0.000143386687438428	1075	tags=24%, list=8%, signal=22%	ENSMUSG00000026043/ENSMUSG00000031906/ENSMUSG00000001506/ENSMUSG00000054675/ENSMUSG00000000957/ENSMUSG00000028047/ENSMUSG00000032440/ENSMUSG00000024940/ENSMUSG00000045672/ENSMUSG00000030849/ENSMUSG00000001348/ENSMUSG00000029050/ENSMUSG00000073530/ENSMUSG00000018340/ENSMUSG00000029135/ENSMUSG00000040152/ENSMUSG00000028766/ENSMUSG00000037992/ENSMUSG00000070436/ENSMUSG00000000567/ENSMUSG00000025402	3.65890603894677
GO:0070555	response to interleukin-1	87	0.68826847610131	1.94188550338506	6.25678737993019e-06	0.000164416191819428	0.000108404981232683	999	tags=22%, list=7%, signal=20%	ENSMUSG00000018927/ENSMUSG00000009185/ENSMUSG00000040026/ENSMUSG00000026193/ENSMUSG00000019122/ENSMUSG00000035385/ENSMUSG00000071005/ENSMUSG00000027514/ENSMUSG00000026072/ENSMUSG00000035373/ENSMUSG00000038418/ENSMUSG00000024659/ENSMUSG00000035352/ENSMUSG00000047497/ENSMUSG00000025746/ENSMUSG00000022892/ENSMUSG00000037902/ENSMUSG00000004864/ENSMUSG00000032508	3.78405541507116	treatment_MI_vs_Sham	87	0.68390531263003	1.99525621407702	2.68195908542637e-06	7.29492871235974e-05	4.76909444223677e-05	1244	tags=25%, list=9%, signal=23%	ENSMUSG00000018927/ENSMUSG00000009185/ENSMUSG00000040026/ENSMUSG00000019122/ENSMUSG00000026193/ENSMUSG00000071005/ENSMUSG00000026072/ENSMUSG00000035385/ENSMUSG00000035373/ENSMUSG00000027514/ENSMUSG00000035352/ENSMUSG00000024659/ENSMUSG00000038418/ENSMUSG00000047497/ENSMUSG00000025746/ENSMUSG00000037902/ENSMUSG00000032508/ENSMUSG00000004864/ENSMUSG00000028163/ENSMUSG00000022892/ENSMUSG00000026981/…	4.13697894777054
GO:0008544	epidermis development	247	0.554174324369326	1.69193855911474	6.22777238001021e-06	0.000164416191819428	0.000108404981232683	2352	tags=31%, list=17%, signal=26%	ENSMUSG00000020733/ENSMUSG00000023067/ENSMUSG00000009376/ENSMUSG00000061048/ENSMUSG00000045545/ENSMUSG00000009545/ENSMUSG00000001247/ENSMUSG00000023039/ENSMUSG00000047250/ENSMUSG00000022479/ENSMUSG00000020122/ENSMUSG00000032487/ENSMUSG00000024659/ENSMUSG00000037129/ENSMUSG00000030849/ENSMUSG00000035356/ENSMUSG00000026185/ENSMUSG00000031565/ENSMUSG00000020891/ENSMUSG00000001729/ENSMUSG00000026478/…	3.78405541507116	treatment_MI_vs_Sham	247	0.529803689868221	1.68682059975996	1.4852269239344e-05	0.000306911909935279	0.000200645125078287	2693	tags=33%, list=19%, signal=27%	ENSMUSG00000020733/ENSMUSG00000023067/ENSMUSG00000009376/ENSMUSG00000061048/ENSMUSG00000023039/ENSMUSG00000001247/ENSMUSG00000045545/ENSMUSG00000047250/ENSMUSG00000022479/ENSMUSG00000020122/ENSMUSG00000030849/ENSMUSG00000031565/ENSMUSG00000035356/ENSMUSG00000024659/ENSMUSG00000009545/ENSMUSG00000037129/ENSMUSG00000032487/ENSMUSG00000050359/ENSMUSG00000020891/ENSMUSG00000001729/ENSMUSG00000026478/…	3.51298625813445
GO:0009100	glycoprotein metabolic process	293	0.537083517444554	1.64783369753315	6.26106741388873e-06	0.000164416191819428	0.000108404981232683	3039	tags=35%, list=22%, signal=28%	ENSMUSG00000053897/ENSMUSG00000020363/ENSMUSG00000024810/ENSMUSG00000028413/ENSMUSG00000006800/ENSMUSG00000016918/ENSMUSG00000020053/ENSMUSG00000024085/ENSMUSG00000037280/ENSMUSG00000026600/ENSMUSG00000071005/ENSMUSG00000013846/ENSMUSG00000029201/ENSMUSG00000017929/ENSMUSG00000015027/ENSMUSG00000027832/ENSMUSG00000021130/ENSMUSG00000032997/ENSMUSG00000039497/ENSMUSG00000003746/ENSMUSG00000030074/…	3.78405541507116	treatment_MI_vs_Sham	293	0.549694777700867	1.77029427547777	8.04451250793036e-08	3.59116863712799e-06	2.34774362625979e-06	2723	tags=34%, list=20%, signal=28%	ENSMUSG00000053897/ENSMUSG00000024810/ENSMUSG00000028413/ENSMUSG00000020363/ENSMUSG00000016918/ENSMUSG00000006800/ENSMUSG00000024085/ENSMUSG00000037280/ENSMUSG00000071005/ENSMUSG00000020053/ENSMUSG00000013846/ENSMUSG00000029201/ENSMUSG00000026600/ENSMUSG00000017929/ENSMUSG00000015027/ENSMUSG00000027832/ENSMUSG00000032997/ENSMUSG00000003746/ENSMUSG00000030074/ENSMUSG00000039497/ENSMUSG00000021130/…	5.44476420042823
GO:0090288	negative regulation of cellular response to growth factor stimulus	84	0.69528532005993	1.94959853230466	6.40098432839144e-06	0.000167340018870805	0.000110332756186747	1035	tags=32%, list=7%, signal=30%	ENSMUSG00000033295/ENSMUSG00000006800/ENSMUSG00000031548/ENSMUSG00000016918/ENSMUSG00000044674/ENSMUSG00000027996/ENSMUSG00000027070/ENSMUSG00000027204/ENSMUSG00000029163/ENSMUSG00000053475/ENSMUSG00000029050/ENSMUSG00000027230/ENSMUSG00000041120/ENSMUSG00000027540/ENSMUSG00000031283/ENSMUSG00000036856/ENSMUSG00000023078/ENSMUSG00000031486/ENSMUSG00000031558/ENSMUSG00000047497/ENSMUSG00000036867/…	3.77640018637525	treatment_MI_vs_Sham	84	0.696609423268981	2.02255599136693	2.62415339477971e-06	7.17105095919241e-05	4.68810877021147e-05	1250	tags=32%, list=9%, signal=29%	ENSMUSG00000033295/ENSMUSG00000016918/ENSMUSG00000006800/ENSMUSG00000044674/ENSMUSG00000031548/ENSMUSG00000027996/ENSMUSG00000036856/ENSMUSG00000053475/ENSMUSG00000027070/ENSMUSG00000029163/ENSMUSG00000027204/ENSMUSG00000027230/ENSMUSG00000041120/ENSMUSG00000029050/ENSMUSG00000023078/ENSMUSG00000031283/ENSMUSG00000027540/ENSMUSG00000020325/ENSMUSG00000031558/ENSMUSG00000031486/ENSMUSG00000047497/…	4.14441719128751
GO:0048245	eosinophil chemotaxis	15	0.925449833921033	1.97031116182425	6.62416262984933e-06	0.000172404872712879	0.000113672180239941	512	tags=47%, list=4%, signal=45%	ENSMUSG00000018927/ENSMUSG00000009185/ENSMUSG00000050335/ENSMUSG00000019122/ENSMUSG00000035385/ENSMUSG00000035373/ENSMUSG00000035352	3.76345046378735	treatment_MI_vs_Sham	15	0.905928380058376	1.97645487973908	2.64843202241397e-05	0.000478025631699905	0.000312511536887835	415	tags=47%, list=3%, signal=45%	ENSMUSG00000018927/ENSMUSG00000009185/ENSMUSG00000019122/ENSMUSG00000050335/ENSMUSG00000035385/ENSMUSG00000035373/ENSMUSG00000035352	3.32054881592473
GO:0017004	cytochrome complex assembly	37	-0.719898657658123	-2.158942874923	6.66156679362179e-06	0.00017261121744889	0.00011380823008386	2479	tags=57%, list=18%, signal=47%	ENSMUSG00000006519/ENSMUSG00000069844/ENSMUSG00000026500/ENSMUSG00000005882/ENSMUSG00000073155/ENSMUSG00000037787/ENSMUSG00000028982/ENSMUSG00000087687/ENSMUSG00000015790/ENSMUSG00000091803/ENSMUSG00000063320/ENSMUSG00000067722/ENSMUSG00000117924/ENSMUSG00000046516/ENSMUSG00000058351/ENSMUSG00000061461/ENSMUSG00000023020/ENSMUSG00000071654/ENSMUSG00000051671/ENSMUSG00000024208/ENSMUSG00000024645	3.76293098429953	treatment_MI_vs_Sham	37	-0.769538621852564	-2.331841263431	2.71601177119387e-08	1.33472578470099e-06	8.7258334833933e-07	2344	tags=57%, list=17%, signal=47%	ENSMUSG00000001983/ENSMUSG00000069844/ENSMUSG00000026500/ENSMUSG00000005882/ENSMUSG00000037787/ENSMUSG00000073155/ENSMUSG00000087687/ENSMUSG00000067722/ENSMUSG00000091803/ENSMUSG00000028982/ENSMUSG00000117924/ENSMUSG00000015790/ENSMUSG00000063320/ENSMUSG00000046516/ENSMUSG00000058351/ENSMUSG00000061461/ENSMUSG00000023020/ENSMUSG00000071654/ENSMUSG00000024645/ENSMUSG00000024208/ENSMUSG00000051671	5.87460794959808
GO:0050678	regulation of epithelial cell proliferation	338	0.518771720863653	1.60935579106763	6.7777958923499e-06	0.000174849219143617	0.000115283817913932	2147	tags=25%, list=15%, signal=22%	ENSMUSG00000013584/ENSMUSG00000004040/ENSMUSG00000028108/ENSMUSG00000028413/ENSMUSG00000006800/ENSMUSG00000031548/ENSMUSG00000016918/ENSMUSG00000020053/ENSMUSG00000025105/ENSMUSG00000061048/ENSMUSG00000109564/ENSMUSG00000027996/ENSMUSG00000022150/ENSMUSG00000038894/ENSMUSG00000035385/ENSMUSG00000022479/ENSMUSG00000019987/ENSMUSG00000005413/ENSMUSG00000028068/ENSMUSG00000034708/ENSMUSG00000020122/…	3.75733630285931	treatment_MI_vs_Sham	338	0.510056288003232	1.65487738609952	4.64488346757392e-06	0.000118342871884894	7.73672169857322e-05	2776	tags=31%, list=20%, signal=25%	ENSMUSG00000013584/ENSMUSG00000004040/ENSMUSG00000028108/ENSMUSG00000028413/ENSMUSG00000016918/ENSMUSG00000006800/ENSMUSG00000061048/ENSMUSG00000031548/ENSMUSG00000027996/ENSMUSG00000109564/ENSMUSG00000025105/ENSMUSG00000020053/ENSMUSG00000022479/ENSMUSG00000035385/ENSMUSG00000019987/ENSMUSG00000028068/ENSMUSG00000022150/ENSMUSG00000020122/ENSMUSG00000030849/ENSMUSG00000029999/ENSMUSG00000048387/…	3.92685789569254
GO:0033865	nucleoside bisphosphate metabolic process	86	-0.552179042593048	-1.99707699040657	6.97702922731427e-06	0.000176109841186001	0.00011611498732209	1953	tags=38%, list=14%, signal=33%	ENSMUSG00000030861/ENSMUSG00000023921/ENSMUSG00000022853/ENSMUSG00000020402/ENSMUSG00000031299/ENSMUSG00000021646/ENSMUSG00000021226/ENSMUSG00000030747/ENSMUSG00000020664/ENSMUSG00000021748/ENSMUSG00000028636/ENSMUSG00000061838/ENSMUSG00000034875/ENSMUSG00000023861/ENSMUSG00000072949/ENSMUSG00000019577/ENSMUSG00000003809/ENSMUSG00000020935/ENSMUSG00000022110/ENSMUSG00000033610/ENSMUSG00000026568/…	3.75421637456448	treatment_MI_vs_Sham	86	-0.559142067511436	-1.95712603962161	7.80777209013653e-06	0.000181189885647295	0.00011845375201076	2243	tags=44%, list=16%, signal=37%	ENSMUSG00000021228/ENSMUSG00000021786/ENSMUSG00000028672/ENSMUSG00000010914/ENSMUSG00000002346/ENSMUSG00000034875/ENSMUSG00000030861/ENSMUSG00000038967/ENSMUSG00000025889/ENSMUSG00000023921/ENSMUSG00000022853/ENSMUSG00000031299/ENSMUSG00000020402/ENSMUSG00000020664/ENSMUSG00000056973/ENSMUSG00000021646/ENSMUSG00000023861/ENSMUSG00000061838/ENSMUSG00000021748/ENSMUSG00000030747/ENSMUSG00000028636/…	3.74186604909942
GO:0033875	ribonucleoside bisphosphate metabolic process	86	-0.552179042593048	-1.99707699040657	6.97702922731427e-06	0.000176109841186001	0.00011611498732209	1953	tags=38%, list=14%, signal=33%	ENSMUSG00000030861/ENSMUSG00000023921/ENSMUSG00000022853/ENSMUSG00000020402/ENSMUSG00000031299/ENSMUSG00000021646/ENSMUSG00000021226/ENSMUSG00000030747/ENSMUSG00000020664/ENSMUSG00000021748/ENSMUSG00000028636/ENSMUSG00000061838/ENSMUSG00000034875/ENSMUSG00000023861/ENSMUSG00000072949/ENSMUSG00000019577/ENSMUSG00000003809/ENSMUSG00000020935/ENSMUSG00000022110/ENSMUSG00000033610/ENSMUSG00000026568/…	3.75421637456448	treatment_MI_vs_Sham	86	-0.559142067511436	-1.95712603962161	7.80777209013653e-06	0.000181189885647295	0.00011845375201076	2243	tags=44%, list=16%, signal=37%	ENSMUSG00000021228/ENSMUSG00000021786/ENSMUSG00000028672/ENSMUSG00000010914/ENSMUSG00000002346/ENSMUSG00000034875/ENSMUSG00000030861/ENSMUSG00000038967/ENSMUSG00000025889/ENSMUSG00000023921/ENSMUSG00000022853/ENSMUSG00000031299/ENSMUSG00000020402/ENSMUSG00000020664/ENSMUSG00000056973/ENSMUSG00000021646/ENSMUSG00000023861/ENSMUSG00000061838/ENSMUSG00000021748/ENSMUSG00000030747/ENSMUSG00000028636/…	3.74186604909942
GO:0034032	purine nucleoside bisphosphate metabolic process	86	-0.552179042593048	-1.99707699040657	6.97702922731427e-06	0.000176109841186001	0.00011611498732209	1953	tags=38%, list=14%, signal=33%	ENSMUSG00000030861/ENSMUSG00000023921/ENSMUSG00000022853/ENSMUSG00000020402/ENSMUSG00000031299/ENSMUSG00000021646/ENSMUSG00000021226/ENSMUSG00000030747/ENSMUSG00000020664/ENSMUSG00000021748/ENSMUSG00000028636/ENSMUSG00000061838/ENSMUSG00000034875/ENSMUSG00000023861/ENSMUSG00000072949/ENSMUSG00000019577/ENSMUSG00000003809/ENSMUSG00000020935/ENSMUSG00000022110/ENSMUSG00000033610/ENSMUSG00000026568/…	3.75421637456448	treatment_MI_vs_Sham	86	-0.559142067511436	-1.95712603962161	7.80777209013653e-06	0.000181189885647295	0.00011845375201076	2243	tags=44%, list=16%, signal=37%	ENSMUSG00000021228/ENSMUSG00000021786/ENSMUSG00000028672/ENSMUSG00000010914/ENSMUSG00000002346/ENSMUSG00000034875/ENSMUSG00000030861/ENSMUSG00000038967/ENSMUSG00000025889/ENSMUSG00000023921/ENSMUSG00000022853/ENSMUSG00000031299/ENSMUSG00000020402/ENSMUSG00000020664/ENSMUSG00000056973/ENSMUSG00000021646/ENSMUSG00000023861/ENSMUSG00000061838/ENSMUSG00000021748/ENSMUSG00000030747/ENSMUSG00000028636/…	3.74186604909942
GO:0090287	regulation of cellular response to growth factor stimulus	280	0.53672302078073	1.6431411060619	6.90527794675147e-06	0.000176109841186001	0.00011611498732209	2127	tags=28%, list=15%, signal=24%	ENSMUSG00000033295/ENSMUSG00000006800/ENSMUSG00000031548/ENSMUSG00000016918/ENSMUSG00000022816/ENSMUSG00000040249/ENSMUSG00000024529/ENSMUSG00000048612/ENSMUSG00000031965/ENSMUSG00000044674/ENSMUSG00000027996/ENSMUSG00000027070/ENSMUSG00000027204/ENSMUSG00000035403/ENSMUSG00000029163/ENSMUSG00000053475/ENSMUSG00000001507/ENSMUSG00000001827/ENSMUSG00000031760/ENSMUSG00000027878/ENSMUSG00000036040/…	3.75421637456448	treatment_MI_vs_Sham	280	0.529029520711766	1.69983078173516	3.52111560851014e-06	9.27544327863392e-05	6.06386528691742e-05	1344	tags=21%, list=10%, signal=19%	ENSMUSG00000033295/ENSMUSG00000016918/ENSMUSG00000040249/ENSMUSG00000006800/ENSMUSG00000044674/ENSMUSG00000048612/ENSMUSG00000031548/ENSMUSG00000027996/ENSMUSG00000022816/ENSMUSG00000031965/ENSMUSG00000024529/ENSMUSG00000036856/ENSMUSG00000035403/ENSMUSG00000053475/ENSMUSG00000027070/ENSMUSG00000029163/ENSMUSG00000027204/ENSMUSG00000031760/ENSMUSG00000036040/ENSMUSG00000031565/ENSMUSG00000027878/…	4.0326653260402
GO:0032956	regulation of actin cytoskeleton organization	315	0.522190885076482	1.61243550976108	6.89117415757537e-06	0.000176109841186001	0.00011611498732209	2819	tags=31%, list=20%, signal=26%	ENSMUSG00000026335/ENSMUSG00000040711/ENSMUSG00000040249/ENSMUSG00000009376/ENSMUSG00000017009/ENSMUSG00000028919/ENSMUSG00000029082/ENSMUSG00000032702/ENSMUSG00000030046/ENSMUSG00000015766/ENSMUSG00000031827/ENSMUSG00000025372/ENSMUSG00000029675/ENSMUSG00000021948/ENSMUSG00000027699/ENSMUSG00000059456/ENSMUSG00000046442/ENSMUSG00000036377/ENSMUSG00000025026/ENSMUSG00000037405/ENSMUSG00000032402/…	3.75421637456448	treatment_MI_vs_Sham	314	0.505542562922437	1.63364675458841	1.04198197430726e-05	0.000229943795688636	0.000150326853254577	2546	tags=29%, list=18%, signal=24%	ENSMUSG00000040711/ENSMUSG00000040249/ENSMUSG00000026335/ENSMUSG00000009376/ENSMUSG00000017009/ENSMUSG00000032702/ENSMUSG00000030046/ENSMUSG00000025372/ENSMUSG00000015766/ENSMUSG00000036856/ENSMUSG00000029675/ENSMUSG00000029082/ENSMUSG00000031827/ENSMUSG00000027699/ENSMUSG00000021676/ENSMUSG00000025026/ENSMUSG00000046442/ENSMUSG00000037405/ENSMUSG00000036377/ENSMUSG00000059456/ENSMUSG00000021948/…	3.63837830400488
GO:0001738	morphogenesis of a polarized epithelium	79	0.688156312045029	1.92428366162485	7.45267215396516e-06	0.000187308361088498	0.000123498538336319	2303	tags=41%, list=17%, signal=34%	ENSMUSG00000020733/ENSMUSG00000031548/ENSMUSG00000054196/ENSMUSG00000044674/ENSMUSG00000027996/ENSMUSG00000022150/ENSMUSG00000040428/ENSMUSG00000050288/ENSMUSG00000055653/ENSMUSG00000070047/ENSMUSG00000023972/ENSMUSG00000003233/ENSMUSG00000022436/ENSMUSG00000018486/ENSMUSG00000021464/ENSMUSG00000031661/ENSMUSG00000001052/ENSMUSG00000029580/ENSMUSG00000000881/ENSMUSG00000035390/ENSMUSG00000062825/…	3.72744283611354	treatment_MI_vs_Sham	79	0.669776147677975	1.92658732400676	1.62955063991299e-05	0.000329292479518887	0.000215276529198034	2400	tags=42%, list=17%, signal=35%	ENSMUSG00000020733/ENSMUSG00000044674/ENSMUSG00000031548/ENSMUSG00000027996/ENSMUSG00000054196/ENSMUSG00000040428/ENSMUSG00000022150/ENSMUSG00000050288/ENSMUSG00000055653/ENSMUSG00000023972/ENSMUSG00000070047/ENSMUSG00000022436/ENSMUSG00000021464/ENSMUSG00000035390/ENSMUSG00000029580/ENSMUSG00000001052/ENSMUSG00000062825/ENSMUSG00000005103/ENSMUSG00000031207/ENSMUSG00000003233/ENSMUSG00000031661/…	3.48241818772339
GO:0048247	lymphocyte chemotaxis	43	0.791315055666162	2.0364236384751	7.62267864865862e-06	0.000190762419515149	0.000125775912205487	789	tags=33%, list=6%, signal=31%	ENSMUSG00000018927/ENSMUSG00000009185/ENSMUSG00000019122/ENSMUSG00000035385/ENSMUSG00000071005/ENSMUSG00000031451/ENSMUSG00000035373/ENSMUSG00000049103/ENSMUSG00000059456/ENSMUSG00000035352/ENSMUSG00000023078/ENSMUSG00000018920/ENSMUSG00000025473/ENSMUSG00000050370	3.71950717787471	treatment_MI_vs_Sham	43	0.765269994129547	2.02194484936588	1.80876615478539e-05	0.000354955183663925	0.000232053644442972	774	tags=33%, list=6%, signal=31%	ENSMUSG00000018927/ENSMUSG00000009185/ENSMUSG00000019122/ENSMUSG00000071005/ENSMUSG00000035385/ENSMUSG00000035373/ENSMUSG00000031451/ENSMUSG00000049103/ENSMUSG00000059456/ENSMUSG00000035352/ENSMUSG00000023078/ENSMUSG00000050370/ENSMUSG00000025473/ENSMUSG00000018920	3.44982647713118
GO:0007264	small GTPase mediated signal transduction	392	0.501987879916869	1.5678454685974	7.703082825526e-06	0.000191954268196937	0.000126561737084118	2680	tags=27%, list=19%, signal=22%	ENSMUSG00000026043/ENSMUSG00000039960/ENSMUSG00000029661/ENSMUSG00000028583/ENSMUSG00000020053/ENSMUSG00000009376/ENSMUSG00000032702/ENSMUSG00000015766/ENSMUSG00000025372/ENSMUSG00000023015/ENSMUSG00000005413/ENSMUSG00000020422/ENSMUSG00000028068/ENSMUSG00000001507/ENSMUSG00000027247/ENSMUSG00000109511/ENSMUSG00000027878/ENSMUSG00000031616/ENSMUSG00000046768/ENSMUSG00000017466/ENSMUSG00000001517/…	3.71680222668922	treatment_MI_vs_Sham	391	0.501213367982718	1.63487053447964	1.78285536261853e-06	5.29245591908281e-05	3.45996830191316e-05	3308	tags=35%, list=24%, signal=27%	ENSMUSG00000026043/ENSMUSG00000039960/ENSMUSG00000028583/ENSMUSG00000029661/ENSMUSG00000009376/ENSMUSG00000032702/ENSMUSG00000025372/ENSMUSG00000015766/ENSMUSG00000020053/ENSMUSG00000028068/ENSMUSG00000023015/ENSMUSG00000020422/ENSMUSG00000046768/ENSMUSG00000027247/ENSMUSG00000027878/ENSMUSG00000001507/ENSMUSG00000109511/ENSMUSG00000017466/ENSMUSG00000005413/ENSMUSG00000075254/ENSMUSG00000001517/…	4.27634275053648
GO:0006958	complement activation, classical pathway	20	0.874395874132495	1.97225768289028	7.94836942879838e-06	0.000197227336334929	0.00013003844364332	631	tags=55%, list=5%, signal=53%	ENSMUSG00000024164/ENSMUSG00000024371/ENSMUSG00000038521/ENSMUSG00000036887/ENSMUSG00000023992/ENSMUSG00000036896/ENSMUSG00000036905/ENSMUSG00000038527/ENSMUSG00000055172/ENSMUSG00000058952/ENSMUSG00000023224	3.70503289062895	treatment_MI_vs_Sham	20	0.829158169783975	1.88898997418691	0.000438606427729614	0.00455589767204757	0.00297843983455914	1172	tags=60%, list=8%, signal=55%	ENSMUSG00000024164/ENSMUSG00000024371/ENSMUSG00000038521/ENSMUSG00000038527/ENSMUSG00000023992/ENSMUSG00000036887/ENSMUSG00000036905/ENSMUSG00000055172/ENSMUSG00000036896/ENSMUSG00000058952/ENSMUSG00000023224/ENSMUSG00000028369	2.34142603897489
GO:0050921	positive regulation of chemotaxis	129	0.621986263030264	1.82572468898865	8.20413755560887e-06	0.000201863149267418	0.000133094986970249	2773	tags=42%, list=20%, signal=34%	ENSMUSG00000026193/ENSMUSG00000009376/ENSMUSG00000025804/ENSMUSG00000023992/ENSMUSG00000039145/ENSMUSG00000035385/ENSMUSG00000071005/ENSMUSG00000031451/ENSMUSG00000035373/ENSMUSG00000049103/ENSMUSG00000016024/ENSMUSG00000059456/ENSMUSG00000031616/ENSMUSG00000032402/ENSMUSG00000031565/ENSMUSG00000029231/ENSMUSG00000021190/ENSMUSG00000064210/ENSMUSG00000033220/ENSMUSG00000023078/ENSMUSG00000049130/…	3.69494295560079	treatment_MI_vs_Sham	128	0.611457861046347	1.85599079822364	1.37451726798571e-05	0.000291238296492044	0.000190398425527235	2695	tags=43%, list=19%, signal=35%	ENSMUSG00000009376/ENSMUSG00000026193/ENSMUSG00000071005/ENSMUSG00000035385/ENSMUSG00000023992/ENSMUSG00000039145/ENSMUSG00000035373/ENSMUSG00000025804/ENSMUSG00000031451/ENSMUSG00000016024/ENSMUSG00000049103/ENSMUSG00000031565/ENSMUSG00000059456/ENSMUSG00000064210/ENSMUSG00000029231/ENSMUSG00000023078/ENSMUSG00000021702/ENSMUSG00000021190/ENSMUSG00000049130/ENSMUSG00000033220/ENSMUSG00000032402/…	3.53575151788369
GO:0007159	leukocyte cell-cell adhesion	339	0.516725993734096	1.60440655770641	8.18532307290999e-06	0.000201863149267418	0.000133094986970249	1861	tags=24%, list=13%, signal=21%	ENSMUSG00000053897/ENSMUSG00000050335/ENSMUSG00000040612/ENSMUSG00000020053/ENSMUSG00000005087/ENSMUSG00000017009/ENSMUSG00000039899/ENSMUSG00000035930/ENSMUSG00000030786/ENSMUSG00000035385/ENSMUSG00000019987/ENSMUSG00000071005/ENSMUSG00000029816/ENSMUSG00000044206/ENSMUSG00000032440/ENSMUSG00000027962/ENSMUSG00000049103/ENSMUSG00000115338/ENSMUSG00000030162/ENSMUSG00000051076/ENSMUSG00000024659/…	3.69494295560079	treatment_MI_vs_Sham	337	0.518767747431947	1.68269381616885	8.05480600791668e-07	2.67639235990322e-05	1.74970427157616e-05	2239	tags=28%, list=16%, signal=24%	ENSMUSG00000053897/ENSMUSG00000040612/ENSMUSG00000017009/ENSMUSG00000005087/ENSMUSG00000050335/ENSMUSG00000044206/ENSMUSG00000039899/ENSMUSG00000071005/ENSMUSG00000020053/ENSMUSG00000035930/ENSMUSG00000035385/ENSMUSG00000019987/ENSMUSG00000030786/ENSMUSG00000032440/ENSMUSG00000027962/ENSMUSG00000029816/ENSMUSG00000037405/ENSMUSG00000030162/ENSMUSG00000049103/ENSMUSG00000035356/ENSMUSG00000021756/…	4.57245021853876
GO:0070663	regulation of leukocyte proliferation	227	0.565679647757282	1.71763844513475	8.35067466824909e-06	0.000204608999402789	0.000134905415913401	1395	tags=21%, list=10%, signal=19%	ENSMUSG00000050335/ENSMUSG00000024810/ENSMUSG00000071714/ENSMUSG00000023067/ENSMUSG00000020053/ENSMUSG00000005087/ENSMUSG00000017009/ENSMUSG00000029082/ENSMUSG00000026656/ENSMUSG00000038894/ENSMUSG00000071713/ENSMUSG00000019987/ENSMUSG00000071005/ENSMUSG00000029816/ENSMUSG00000044206/ENSMUSG00000032440/ENSMUSG00000027962/ENSMUSG00000049103/ENSMUSG00000115338/ENSMUSG00000028599/ENSMUSG00000051076/…	3.68907526844879	treatment_MI_vs_Sham	225	0.538414623588454	1.70785308156438	2.29350706163333e-05	0.000429885554372812	0.000281039731708916	2106	tags=27%, list=15%, signal=23%	ENSMUSG00000024810/ENSMUSG00000071714/ENSMUSG00000023067/ENSMUSG00000017009/ENSMUSG00000005087/ENSMUSG00000050335/ENSMUSG00000044206/ENSMUSG00000071005/ENSMUSG00000020053/ENSMUSG00000019987/ENSMUSG00000032440/ENSMUSG00000029082/ENSMUSG00000071713/ENSMUSG00000027962/ENSMUSG00000029816/ENSMUSG00000026656/ENSMUSG00000049103/ENSMUSG00000028599/ENSMUSG00000021756/ENSMUSG00000035352/ENSMUSG00000021457/…	3.36664714842005
GO:1902105	regulation of leukocyte differentiation	288	0.534412251736568	1.63969622932764	8.47514216938432e-06	0.000206793468932977	0.000136345708233779	2081	tags=27%, list=15%, signal=23%	ENSMUSG00000031548/ENSMUSG00000019122/ENSMUSG00000023367/ENSMUSG00000000957/ENSMUSG00000029810/ENSMUSG00000005087/ENSMUSG00000039899/ENSMUSG00000025804/ENSMUSG00000058818/ENSMUSG00000027204/ENSMUSG00000023992/ENSMUSG00000030786/ENSMUSG00000036896/ENSMUSG00000071005/ENSMUSG00000031451/ENSMUSG00000053475/ENSMUSG00000032440/ENSMUSG00000049103/ENSMUSG00000115338/ENSMUSG00000024659/ENSMUSG00000021250/…	3.68446318149279	treatment_MI_vs_Sham	288	0.516731004086346	1.66193137896882	9.9555921102024e-06	0.000221369972093018	0.00014472167518213	2239	tags=28%, list=16%, signal=24%	ENSMUSG00000023367/ENSMUSG00000029810/ENSMUSG00000005087/ENSMUSG00000019122/ENSMUSG00000031548/ENSMUSG00000000957/ENSMUSG00000039899/ENSMUSG00000071005/ENSMUSG00000058818/ENSMUSG00000030786/ENSMUSG00000032440/ENSMUSG00000053475/ENSMUSG00000023992/ENSMUSG00000027204/ENSMUSG00000025804/ENSMUSG00000031451/ENSMUSG00000049103/ENSMUSG00000027878/ENSMUSG00000036896/ENSMUSG00000035356/ENSMUSG00000021457/…	3.65488128968467
GO:0002886	regulation of myeloid leukocyte mediated immunity	65	0.716570014108252	1.95582165481485	8.81009471650523e-06	0.000214074334688193	0.000141146221533702	2020	tags=48%, list=15%, signal=41%	ENSMUSG00000024164/ENSMUSG00000041616/ENSMUSG00000029371/ENSMUSG00000030786/ENSMUSG00000019987/ENSMUSG00000005413/ENSMUSG00000049103/ENSMUSG00000000290/ENSMUSG00000038147/ENSMUSG00000004626/ENSMUSG00000021457/ENSMUSG00000030748/ENSMUSG00000033220/ENSMUSG00000057342/ENSMUSG00000037523/ENSMUSG00000058715/ENSMUSG00000015947/ENSMUSG00000059498/ENSMUSG00000002111/ENSMUSG00000028874/ENSMUSG00000029380/…	3.66943539702798	treatment_MI_vs_Sham	64	0.698644754950853	1.95216492424586	1.26680237444849e-05	0.000275400010623598	0.000180044070592718	2241	tags=50%, list=16%, signal=42%	ENSMUSG00000024164/ENSMUSG00000029371/ENSMUSG00000041616/ENSMUSG00000019987/ENSMUSG00000030786/ENSMUSG00000049103/ENSMUSG00000004626/ENSMUSG00000021457/ENSMUSG00000000290/ENSMUSG00000038147/ENSMUSG00000005413/ENSMUSG00000030748/ENSMUSG00000033220/ENSMUSG00000015947/ENSMUSG00000057342/ENSMUSG00000058715/ENSMUSG00000029380/ENSMUSG00000026797/ENSMUSG00000002111/ENSMUSG00000028874/ENSMUSG00000018500/…	3.56003604732612
GO:0010976	positive regulation of neuron projection development	212	0.565200159970303	1.71067432216362	9.01852983297556e-06	0.000218233515297128	0.00014388850555613	1297	tags=22%, list=9%, signal=20%	ENSMUSG00000040249/ENSMUSG00000028613/ENSMUSG00000003534/ENSMUSG00000009376/ENSMUSG00000044674/ENSMUSG00000038648/ENSMUSG00000029371/ENSMUSG00000039145/ENSMUSG00000025372/ENSMUSG00000024501/ENSMUSG00000035305/ENSMUSG00000034708/ENSMUSG00000041773/ENSMUSG00000001507/ENSMUSG00000008734/ENSMUSG00000059456/ENSMUSG00000031565/ENSMUSG00000045136/ENSMUSG00000049001/ENSMUSG00000036606/ENSMUSG00000034675/…	3.6610785516814	treatment_MI_vs_Sham	211	0.546120931081298	1.72548433374758	1.69084656837452e-05	0.000337476816786833	0.00022062707872593	1331	tags=21%, list=10%, signal=20%	ENSMUSG00000040249/ENSMUSG00000003534/ENSMUSG00000029371/ENSMUSG00000009376/ENSMUSG00000044674/ENSMUSG00000025372/ENSMUSG00000038648/ENSMUSG00000035305/ENSMUSG00000041773/ENSMUSG00000039145/ENSMUSG00000028613/ENSMUSG00000008734/ENSMUSG00000024501/ENSMUSG00000034708/ENSMUSG00000031565/ENSMUSG00000059456/ENSMUSG00000001507/ENSMUSG00000034675/ENSMUSG00000031328/ENSMUSG00000049001/ENSMUSG00000023972/…	3.47175605598072
GO:0034612	response to tumor necrosis factor	160	0.603497544496609	1.78787525314205	1.01970728449592e-05	0.000245736866584697	0.000162022366018239	1369	tags=20%, list=10%, signal=18%	ENSMUSG00000018927/ENSMUSG00000009185/ENSMUSG00000031906/ENSMUSG00000023043/ENSMUSG00000031548/ENSMUSG00000019122/ENSMUSG00000049382/ENSMUSG00000035385/ENSMUSG00000071005/ENSMUSG00000031451/ENSMUSG00000035373/ENSMUSG00000030341/ENSMUSG00000059456/ENSMUSG00000028581/ENSMUSG00000034845/ENSMUSG00000021457/ENSMUSG00000035352/ENSMUSG00000051748/ENSMUSG00000001729/ENSMUSG00000034675/ENSMUSG00000018920/…	3.60952968375915	treatment_MI_vs_Sham	160	0.572851265990025	1.76982489740285	1.87315323611688e-05	0.000366210645856564	0.000239411956539535	1920	tags=24%, list=14%, signal=21%	ENSMUSG00000018927/ENSMUSG00000031906/ENSMUSG00000009185/ENSMUSG00000023043/ENSMUSG00000019122/ENSMUSG00000049382/ENSMUSG00000031548/ENSMUSG00000071005/ENSMUSG00000035385/ENSMUSG00000035373/ENSMUSG00000030341/ENSMUSG00000031451/ENSMUSG00000059456/ENSMUSG00000035352/ENSMUSG00000021457/ENSMUSG00000034675/ENSMUSG00000028581/ENSMUSG00000001729/ENSMUSG00000024812/ENSMUSG00000034845/ENSMUSG00000051748/…	3.43626903477611
GO:1903510	mucopolysaccharide metabolic process	72	0.704231863709987	1.95367833996536	1.03176891915487e-05	0.000247624540597169	0.000163266971331323	1737	tags=38%, list=13%, signal=33%	ENSMUSG00000031906/ENSMUSG00000003665/ENSMUSG00000030787/ENSMUSG00000005087/ENSMUSG00000053475/ENSMUSG00000029201/ENSMUSG00000015027/ENSMUSG00000031616/ENSMUSG00000021922/ENSMUSG00000032997/ENSMUSG00000039497/ENSMUSG00000049001/ENSMUSG00000020330/ENSMUSG00000025534/ENSMUSG00000035273/ENSMUSG00000042082/ENSMUSG00000034612/ENSMUSG00000047126/ENSMUSG00000079445/ENSMUSG00000006522/ENSMUSG00000052353/…	3.60620631717293	treatment_MI_vs_Sham	72	0.721536874405116	2.04162942819437	1.08027673153189e-06	3.47113094835081e-05	2.26926841464651e-05	2029	tags=44%, list=15%, signal=38%	ENSMUSG00000031906/ENSMUSG00000003665/ENSMUSG00000030787/ENSMUSG00000005087/ENSMUSG00000053475/ENSMUSG00000029201/ENSMUSG00000015027/ENSMUSG00000021922/ENSMUSG00000032997/ENSMUSG00000039497/ENSMUSG00000049001/ENSMUSG00000020330/ENSMUSG00000031616/ENSMUSG00000042082/ENSMUSG00000025534/ENSMUSG00000047126/ENSMUSG00000034612/ENSMUSG00000052353/ENSMUSG00000035273/ENSMUSG00000028854/ENSMUSG00000079445/…	4.45952900226825
GO:0001837	epithelial to mesenchymal transition	146	0.605048107892707	1.78777453878891	1.03732832512894e-05	0.000247942639671635	0.000163476704471447	1153	tags=23%, list=8%, signal=22%	ENSMUSG00000001506/ENSMUSG00000028583/ENSMUSG00000031548/ENSMUSG00000031965/ENSMUSG00000069763/ENSMUSG00000034205/ENSMUSG00000027996/ENSMUSG00000022150/ENSMUSG00000039542/ENSMUSG00000035403/ENSMUSG00000032440/ENSMUSG00000031616/ENSMUSG00000030849/ENSMUSG00000032402/ENSMUSG00000039646/ENSMUSG00000031565/ENSMUSG00000039952/ENSMUSG00000031328/ENSMUSG00000028480/ENSMUSG00000030782/ENSMUSG00000027654/…	3.60564877947789	treatment_MI_vs_Sham	145	0.582399300227258	1.78927914209647	3.03202523905486e-05	0.000535688326223348	0.000350208798481388	2695	tags=38%, list=19%, signal=31%	ENSMUSG00000001506/ENSMUSG00000028583/ENSMUSG00000031548/ENSMUSG00000027996/ENSMUSG00000039542/ENSMUSG00000031965/ENSMUSG00000035403/ENSMUSG00000032440/ENSMUSG00000034205/ENSMUSG00000069763/ENSMUSG00000022150/ENSMUSG00000030849/ENSMUSG00000031565/ENSMUSG00000039646/ENSMUSG00000031328/ENSMUSG00000030782/ENSMUSG00000027654/ENSMUSG00000025473/ENSMUSG00000032402/ENSMUSG00000021253/ENSMUSG00000031616/…	3.27108781771529
GO:0009913	epidermal cell differentiation	142	0.612290793263571	1.80159994560094	1.04657985980121e-05	0.000248128407246797	0.000163599187119149	2352	tags=32%, list=17%, signal=27%	ENSMUSG00000020733/ENSMUSG00000023067/ENSMUSG00000061048/ENSMUSG00000045545/ENSMUSG00000009545/ENSMUSG00000023039/ENSMUSG00000047250/ENSMUSG00000022479/ENSMUSG00000032487/ENSMUSG00000024659/ENSMUSG00000035356/ENSMUSG00000031565/ENSMUSG00000020891/ENSMUSG00000026478/ENSMUSG00000050359/ENSMUSG00000052613/ENSMUSG00000005836/ENSMUSG00000029705/ENSMUSG00000029135/ENSMUSG00000022218/ENSMUSG00000037242/…	3.60532351221191	treatment_MI_vs_Sham	142	0.580673216727362	1.78385272366223	4.97446646331005e-05	0.000786234591282086	0.000514004614359662	2876	tags=35%, list=21%, signal=28%	ENSMUSG00000020733/ENSMUSG00000023067/ENSMUSG00000061048/ENSMUSG00000023039/ENSMUSG00000045545/ENSMUSG00000047250/ENSMUSG00000022479/ENSMUSG00000031565/ENSMUSG00000035356/ENSMUSG00000024659/ENSMUSG00000009545/ENSMUSG00000032487/ENSMUSG00000050359/ENSMUSG00000020891/ENSMUSG00000026478/ENSMUSG00000029135/ENSMUSG00000022218/ENSMUSG00000052613/ENSMUSG00000031628/ENSMUSG00000029705/ENSMUSG00000037185/…	3.10444785281756
GO:0002703	regulation of leukocyte mediated immunity	209	0.567947768691437	1.72179926727889	1.04643013641743e-05	0.000248128407246797	0.000163599187119149	2612	tags=33%, list=19%, signal=27%	ENSMUSG00000024164/ENSMUSG00000041616/ENSMUSG00000026070/ENSMUSG00000029371/ENSMUSG00000026656/ENSMUSG00000023992/ENSMUSG00000030786/ENSMUSG00000035385/ENSMUSG00000019987/ENSMUSG00000005413/ENSMUSG00000026072/ENSMUSG00000049103/ENSMUSG00000115338/ENSMUSG00000028599/ENSMUSG00000000290/ENSMUSG00000038147/ENSMUSG00000022797/ENSMUSG00000004626/ENSMUSG00000021457/ENSMUSG00000035000/ENSMUSG00000034116/…	3.60532351221191	treatment_MI_vs_Sham	207	0.586929527812263	1.85333751148647	1.49191127213676e-07	6.41521847018806e-06	4.19397967523275e-06	2635	tags=36%, list=19%, signal=29%	ENSMUSG00000024164/ENSMUSG00000026070/ENSMUSG00000029371/ENSMUSG00000041616/ENSMUSG00000026072/ENSMUSG00000035385/ENSMUSG00000019987/ENSMUSG00000030786/ENSMUSG00000023992/ENSMUSG00000026656/ENSMUSG00000049103/ENSMUSG00000028599/ENSMUSG00000004626/ENSMUSG00000021457/ENSMUSG00000000290/ENSMUSG00000038147/ENSMUSG00000005413/ENSMUSG00000115338/ENSMUSG00000035000/ENSMUSG00000034116/ENSMUSG00000030748/…	5.19278854914384
GO:0051056	regulation of small GTPase mediated signal transduction	208	0.558935396019096	1.69291972245681	1.06354297236523e-05	0.000251133372829468	0.000165580459364842	2853	tags=31%, list=21%, signal=25%	ENSMUSG00000026043/ENSMUSG00000020053/ENSMUSG00000009376/ENSMUSG00000032702/ENSMUSG00000015766/ENSMUSG00000020422/ENSMUSG00000001507/ENSMUSG00000109511/ENSMUSG00000027878/ENSMUSG00000017466/ENSMUSG00000001517/ENSMUSG00000027087/ENSMUSG00000018008/ENSMUSG00000002985/ENSMUSG00000020143/ENSMUSG00000075254/ENSMUSG00000031558/ENSMUSG00000038119/ENSMUSG00000028664/ENSMUSG00000022436/ENSMUSG00000020458/…	3.60009557055024	treatment_MI_vs_Sham	207	0.561434890336796	1.77283352295628	2.51123642375802e-06	6.92722198402684e-05	4.52870441464207e-05	3308	tags=35%, list=24%, signal=27%	ENSMUSG00000026043/ENSMUSG00000009376/ENSMUSG00000032702/ENSMUSG00000015766/ENSMUSG00000020053/ENSMUSG00000020422/ENSMUSG00000027878/ENSMUSG00000001507/ENSMUSG00000109511/ENSMUSG00000017466/ENSMUSG00000075254/ENSMUSG00000001517/ENSMUSG00000038119/ENSMUSG00000028664/ENSMUSG00000020143/ENSMUSG00000018008/ENSMUSG00000031558/ENSMUSG00000027087/ENSMUSG00000020458/ENSMUSG00000039376/ENSMUSG00000022436/…	4.15944089509837
GO:0034446	substrate adhesion-dependent cell spreading	97	0.664284109315442	1.88348250867874	1.09712278414923e-05	0.0002559661762541	0.000168766884976279	2105	tags=37%, list=15%, signal=32%	ENSMUSG00000026193/ENSMUSG00000028583/ENSMUSG00000031548/ENSMUSG00000006369/ENSMUSG00000027750/ENSMUSG00000032702/ENSMUSG00000022150/ENSMUSG00000022438/ENSMUSG00000020689/ENSMUSG00000026479/ENSMUSG00000026478/ENSMUSG00000034675/ENSMUSG00000031328/ENSMUSG00000024965/ENSMUSG00000027087/ENSMUSG00000071317/ENSMUSG00000024427/ENSMUSG00000039286/ENSMUSG00000014361/ENSMUSG00000027239/ENSMUSG00000030770/…	3.59181741920652	treatment_MI_vs_Sham	97	0.629290866674689	1.85178638100407	4.39777063480758e-05	0.000716383361346929	0.000468339039601851	2157	tags=36%, list=16%, signal=31%	ENSMUSG00000028583/ENSMUSG00000031548/ENSMUSG00000026193/ENSMUSG00000032702/ENSMUSG00000027750/ENSMUSG00000022150/ENSMUSG00000006369/ENSMUSG00000034675/ENSMUSG00000020689/ENSMUSG00000031328/ENSMUSG00000026478/ENSMUSG00000024965/ENSMUSG00000022438/ENSMUSG00000027087/ENSMUSG00000026479/ENSMUSG00000027239/ENSMUSG00000002602/ENSMUSG00000039286/ENSMUSG00000014361/ENSMUSG00000054808/ENSMUSG00000041075/…	3.14485450958896
GO:0060041	retina development in camera-type eye	121	0.628150637167025	1.83118966640143	1.09591541926575e-05	0.0002559661762541	0.000168766884976279	2259	tags=31%, list=16%, signal=26%	ENSMUSG00000024164/ENSMUSG00000004040/ENSMUSG00000031517/ENSMUSG00000024085/ENSMUSG00000024087/ENSMUSG00000035403/ENSMUSG00000034708/ENSMUSG00000021730/ENSMUSG00000046768/ENSMUSG00000029050/ENSMUSG00000029231/ENSMUSG00000020900/ENSMUSG00000038119/ENSMUSG00000024990/ENSMUSG00000014361/ENSMUSG00000018654/ENSMUSG00000001750/ENSMUSG00000061780/ENSMUSG00000037242/ENSMUSG00000024268/ENSMUSG00000071757/…	3.59181741920652	treatment_MI_vs_Sham	121	0.590238823034842	1.78036641444275	8.19901229470282e-05	0.00120775375061517	0.000789574775403968	2326	tags=29%, list=17%, signal=24%	ENSMUSG00000024164/ENSMUSG00000004040/ENSMUSG00000031517/ENSMUSG00000024085/ENSMUSG00000021730/ENSMUSG00000035403/ENSMUSG00000024087/ENSMUSG00000046768/ENSMUSG00000034708/ENSMUSG00000029231/ENSMUSG00000029050/ENSMUSG00000020900/ENSMUSG00000038119/ENSMUSG00000026365/ENSMUSG00000014361/ENSMUSG00000000567/ENSMUSG00000061780/ENSMUSG00000018654/ENSMUSG00000001750/ENSMUSG00000024990/ENSMUSG00000025188/…	2.91802160516089
GO:0051017	actin filament bundle assembly	155	0.601127583591066	1.78028411160934	1.09396334341198e-05	0.0002559661762541	0.000168766884976279	2559	tags=35%, list=18%, signal=29%	ENSMUSG00000040711/ENSMUSG00000009376/ENSMUSG00000017009/ENSMUSG00000033066/ENSMUSG00000015766/ENSMUSG00000015143/ENSMUSG00000025372/ENSMUSG00000029675/ENSMUSG00000024501/ENSMUSG00000059456/ENSMUSG00000046442/ENSMUSG00000032402/ENSMUSG00000021998/ENSMUSG00000020120/ENSMUSG00000034675/ENSMUSG00000036856/ENSMUSG00000031328/ENSMUSG00000020900/ENSMUSG00000037519/ENSMUSG00000029860/ENSMUSG00000019997/…	3.59181741920652	treatment_MI_vs_Sham	155	0.581864909934194	1.79402047023544	2.20852198860449e-05	0.000419332356797371	0.000274140528455622	2125	tags=30%, list=15%, signal=25%	ENSMUSG00000040711/ENSMUSG00000009376/ENSMUSG00000017009/ENSMUSG00000033066/ENSMUSG00000025372/ENSMUSG00000015766/ENSMUSG00000036856/ENSMUSG00000029675/ENSMUSG00000015143/ENSMUSG00000024501/ENSMUSG00000046442/ENSMUSG00000059456/ENSMUSG00000034675/ENSMUSG00000031328/ENSMUSG00000020900/ENSMUSG00000019997/ENSMUSG00000020120/ENSMUSG00000029860/ENSMUSG00000037519/ENSMUSG00000022091/ENSMUSG00000023022/…	3.37744162498881
GO:0021915	neural tube development	168	0.586792594595624	1.74973075679173	1.11475242226947e-05	0.000259047229555953	0.00017079832434772	2716	tags=29%, list=20%, signal=23%	ENSMUSG00000013584/ENSMUSG00000031548/ENSMUSG00000054196/ENSMUSG00000017009/ENSMUSG00000044674/ENSMUSG00000027996/ENSMUSG00000027070/ENSMUSG00000029381/ENSMUSG00000001827/ENSMUSG00000050288/ENSMUSG00000029050/ENSMUSG00000036606/ENSMUSG00000023972/ENSMUSG00000025231/ENSMUSG00000004846/ENSMUSG00000003233/ENSMUSG00000028718/ENSMUSG00000037992/ENSMUSG00000031628/ENSMUSG00000058230/ENSMUSG00000027315/…	3.58662104802074	treatment_MI_vs_Sham	168	0.576874505189046	1.79197849149907	5.00462387280743e-06	0.000125609615485742	8.21178852768765e-05	2864	tags=33%, list=21%, signal=26%	ENSMUSG00000013584/ENSMUSG00000017009/ENSMUSG00000044674/ENSMUSG00000031548/ENSMUSG00000027996/ENSMUSG00000054196/ENSMUSG00000027070/ENSMUSG00000050288/ENSMUSG00000029381/ENSMUSG00000001827/ENSMUSG00000029050/ENSMUSG00000023972/ENSMUSG00000036606/ENSMUSG00000004846/ENSMUSG00000025231/ENSMUSG00000037992/ENSMUSG00000028718/ENSMUSG00000031628/ENSMUSG00000039239/ENSMUSG00000019979/ENSMUSG00000022995/…	3.90097711384278
GO:0002573	myeloid leukocyte differentiation	221	0.557292788782957	1.69121009592179	1.13186269247678e-05	0.000260952280596221	0.000172054386904468	1882	tags=27%, list=14%, signal=24%	ENSMUSG00000024810/ENSMUSG00000031548/ENSMUSG00000019122/ENSMUSG00000005124/ENSMUSG00000025804/ENSMUSG00000058818/ENSMUSG00000027204/ENSMUSG00000023992/ENSMUSG00000030786/ENSMUSG00000036896/ENSMUSG00000071005/ENSMUSG00000035673/ENSMUSG00000032554/ENSMUSG00000040498/ENSMUSG00000053475/ENSMUSG00000032440/ENSMUSG00000033685/ENSMUSG00000021250/ENSMUSG00000027878/ENSMUSG00000022797/ENSMUSG00000046402/…	3.58343890326905	treatment_MI_vs_Sham	221	0.546212849506275	1.72818336186845	1.56155196072171e-05	0.000319299156164356	0.000208743346387238	2057	tags=29%, list=15%, signal=25%	ENSMUSG00000024810/ENSMUSG00000019122/ENSMUSG00000031548/ENSMUSG00000071005/ENSMUSG00000058818/ENSMUSG00000030786/ENSMUSG00000032440/ENSMUSG00000053475/ENSMUSG00000023992/ENSMUSG00000040498/ENSMUSG00000035673/ENSMUSG00000027204/ENSMUSG00000025804/ENSMUSG00000005124/ENSMUSG00000033685/ENSMUSG00000027878/ENSMUSG00000036896/ENSMUSG00000020644/ENSMUSG00000032554/ENSMUSG00000020689/ENSMUSG00000046402/…	3.49580222920139
GO:0003002	regionalization	300	0.526137116457842	1.61910950391059	1.13136399018272e-05	0.000260952280596221	0.000172054386904468	2694	tags=26%, list=19%, signal=22%	ENSMUSG00000013584/ENSMUSG00000024164/ENSMUSG00000016458/ENSMUSG00000031548/ENSMUSG00000031965/ENSMUSG00000036887/ENSMUSG00000027996/ENSMUSG00000022098/ENSMUSG00000027070/ENSMUSG00000030786/ENSMUSG00000028173/ENSMUSG00000035403/ENSMUSG00000015627/ENSMUSG00000037868/ENSMUSG00000032440/ENSMUSG00000001827/ENSMUSG00000014329/ENSMUSG00000027878/ENSMUSG00000031616/ENSMUSG00000030849/ENSMUSG00000032402/…	3.58343890326905	treatment_MI_vs_Sham	299	0.51655057887757	1.66728899729421	7.28198857376565e-06	0.000171713988626538	0.000112258839133773	2837	tags=28%, list=20%, signal=23%	ENSMUSG00000013584/ENSMUSG00000024164/ENSMUSG00000016458/ENSMUSG00000031548/ENSMUSG00000027996/ENSMUSG00000031965/ENSMUSG00000022098/ENSMUSG00000035403/ENSMUSG00000015627/ENSMUSG00000028173/ENSMUSG00000030786/ENSMUSG00000037868/ENSMUSG00000032440/ENSMUSG00000036887/ENSMUSG00000027070/ENSMUSG00000014329/ENSMUSG00000030849/ENSMUSG00000048387/ENSMUSG00000031565/ENSMUSG00000027878/ENSMUSG00000001827/…	3.76519432373336
GO:0032943	mononuclear cell proliferation	267	0.54235002532558	1.65613476720015	1.2052488632252e-05	0.00027678185659007	0.000182491344904439	1869	tags=24%, list=13%, signal=21%	ENSMUSG00000050335/ENSMUSG00000090231/ENSMUSG00000023067/ENSMUSG00000020053/ENSMUSG00000005087/ENSMUSG00000017009/ENSMUSG00000029082/ENSMUSG00000026656/ENSMUSG00000038894/ENSMUSG00000030786/ENSMUSG00000019987/ENSMUSG00000071005/ENSMUSG00000029816/ENSMUSG00000021948/ENSMUSG00000044206/ENSMUSG00000032440/ENSMUSG00000027962/ENSMUSG00000049103/ENSMUSG00000115338/ENSMUSG00000028599/ENSMUSG00000051076/…	3.5578623818492	treatment_MI_vs_Sham	265	0.540591969384264	1.72885684542608	2.30651158122768e-06	6.57974620830219e-05	4.30154046881589e-05	2106	tags=28%, list=15%, signal=24%	ENSMUSG00000090231/ENSMUSG00000023067/ENSMUSG00000017009/ENSMUSG00000005087/ENSMUSG00000050335/ENSMUSG00000044206/ENSMUSG00000036856/ENSMUSG00000071005/ENSMUSG00000020053/ENSMUSG00000019987/ENSMUSG00000030786/ENSMUSG00000032440/ENSMUSG00000029082/ENSMUSG00000027962/ENSMUSG00000029816/ENSMUSG00000026656/ENSMUSG00000049103/ENSMUSG00000028599/ENSMUSG00000021948/ENSMUSG00000035356/ENSMUSG00000021756/…	4.18179085751972
GO:0050769	positive regulation of neurogenesis	273	0.538601589699519	1.64573270721757	1.24776489004489e-05	0.000285426218597769	0.000188190855949205	2050	tags=26%, list=15%, signal=23%	ENSMUSG00000033295/ENSMUSG00000024810/ENSMUSG00000026193/ENSMUSG00000040249/ENSMUSG00000036098/ENSMUSG00000028613/ENSMUSG00000020053/ENSMUSG00000009376/ENSMUSG00000021614/ENSMUSG00000024085/ENSMUSG00000027070/ENSMUSG00000026728/ENSMUSG00000028173/ENSMUSG00000025372/ENSMUSG00000037868/ENSMUSG00000032554/ENSMUSG00000020122/ENSMUSG00000028599/ENSMUSG00000021756/ENSMUSG00000027878/ENSMUSG00000020644/…	3.54450613609402	treatment_MI_vs_Sham	272	0.522577898351839	1.67553399462766	7.76855423483595e-06	0.000181189885647295	0.00011845375201076	2643	tags=34%, list=19%, signal=28%	ENSMUSG00000033295/ENSMUSG00000024810/ENSMUSG00000040249/ENSMUSG00000036098/ENSMUSG00000009376/ENSMUSG00000026193/ENSMUSG00000024085/ENSMUSG00000021614/ENSMUSG00000025372/ENSMUSG00000020053/ENSMUSG00000028173/ENSMUSG00000037868/ENSMUSG00000026728/ENSMUSG00000027070/ENSMUSG00000020122/ENSMUSG00000028613/ENSMUSG00000028599/ENSMUSG00000027878/ENSMUSG00000021756/ENSMUSG00000020644/ENSMUSG00000032554/…	3.74186604909942
GO:0090066	regulation of anatomical structure size	486	0.480153303374909	1.5068230276768	1.26880881776526e-05	0.000289110678476006	0.000190620141042923	2277	tags=26%, list=16%, signal=22%	ENSMUSG00000031906/ENSMUSG00000026193/ENSMUSG00000020733/ENSMUSG00000045659/ENSMUSG00000057123/ENSMUSG00000041616/ENSMUSG00000040249/ENSMUSG00000032702/ENSMUSG00000026833/ENSMUSG00000030098/ENSMUSG00000047250/ENSMUSG00000015766/ENSMUSG00000031827/ENSMUSG00000025372/ENSMUSG00000029675/ENSMUSG00000040254/ENSMUSG00000028068/ENSMUSG00000035783/ENSMUSG00000003411/ENSMUSG00000021948/ENSMUSG00000020122/…	3.53893586710638	treatment_MI_vs_Sham	485	0.47168624913291	1.55163749537945	6.4427646918652e-06	0.000155691272388544	0.000101783911965439	2458	tags=28%, list=18%, signal=24%	ENSMUSG00000031906/ENSMUSG00000020733/ENSMUSG00000045659/ENSMUSG00000057123/ENSMUSG00000040249/ENSMUSG00000041616/ENSMUSG00000026193/ENSMUSG00000032702/ENSMUSG00000025372/ENSMUSG00000015766/ENSMUSG00000026833/ENSMUSG00000040254/ENSMUSG00000047250/ENSMUSG00000029675/ENSMUSG00000028068/ENSMUSG00000003411/ENSMUSG00000020122/ENSMUSG00000031827/ENSMUSG00000031760/ENSMUSG00000025026/ENSMUSG00000037405/…	3.80773573206728
GO:1903532	positive regulation of secretion by cell	284	0.537542022511778	1.6477525957884	1.28212810348149e-05	0.000291013262557658	0.000191874577053043	2645	tags=33%, list=19%, signal=27%	ENSMUSG00000031906/ENSMUSG00000050335/ENSMUSG00000041616/ENSMUSG00000040249/ENSMUSG00000020053/ENSMUSG00000017009/ENSMUSG00000024112/ENSMUSG00000026343/ENSMUSG00000022150/ENSMUSG00000038894/ENSMUSG00000023992/ENSMUSG00000030786/ENSMUSG00000028173/ENSMUSG00000022479/ENSMUSG00000040136/ENSMUSG00000056220/ENSMUSG00000029304/ENSMUSG00000032231/ENSMUSG00000020122/ENSMUSG00000000290/ENSMUSG00000004626/…	3.53608721814689	treatment_MI_vs_Sham	283	0.522833361446279	1.68235899948644	4.20396327908475e-06	0.000108302983506994	7.08035920687957e-05	2060	tags=27%, list=15%, signal=24%	ENSMUSG00000031906/ENSMUSG00000040249/ENSMUSG00000041616/ENSMUSG00000024112/ENSMUSG00000017009/ENSMUSG00000050335/ENSMUSG00000026343/ENSMUSG00000020053/ENSMUSG00000028173/ENSMUSG00000022479/ENSMUSG00000030786/ENSMUSG00000029304/ENSMUSG00000023992/ENSMUSG00000022150/ENSMUSG00000056220/ENSMUSG00000020122/ENSMUSG00000040136/ENSMUSG00000031565/ENSMUSG00000032231/ENSMUSG00000004626/ENSMUSG00000029482/…	3.96535957936012
GO:0001822	kidney development	269	0.543759831149068	1.66010687994128	1.32212011262935e-05	0.000298931867936581	0.000197095572978031	2214	tags=29%, list=16%, signal=25%	ENSMUSG00000034687/ENSMUSG00000006800/ENSMUSG00000016458/ENSMUSG00000031548/ENSMUSG00000016918/ENSMUSG00000021614/ENSMUSG00000005087/ENSMUSG00000027070/ENSMUSG00000030046/ENSMUSG00000027204/ENSMUSG00000038418/ENSMUSG00000029304/ENSMUSG00000001507/ENSMUSG00000014329/ENSMUSG00000027878/ENSMUSG00000031616/ENSMUSG00000030849/ENSMUSG00000014303/ENSMUSG00000032402/ENSMUSG00000048387/ENSMUSG00000031565/…	3.52442778408664	treatment_MI_vs_Sham	268	0.54157084450904	1.73380212862276	1.59022309065514e-06	4.79362094543879e-05	3.13385255846959e-05	1953	tags=26%, list=14%, signal=23%	ENSMUSG00000016918/ENSMUSG00000034687/ENSMUSG00000016458/ENSMUSG00000006800/ENSMUSG00000005087/ENSMUSG00000031548/ENSMUSG00000030046/ENSMUSG00000021614/ENSMUSG00000036856/ENSMUSG00000029304/ENSMUSG00000027070/ENSMUSG00000014329/ENSMUSG00000027204/ENSMUSG00000030849/ENSMUSG00000014303/ENSMUSG00000048387/ENSMUSG00000031565/ENSMUSG00000027878/ENSMUSG00000020644/ENSMUSG00000029231/ENSMUSG00000001507/…	4.31933631068885
GO:0046651	lymphocyte proliferation	262	0.541484658145135	1.65332499650593	1.3339266598905e-05	0.000300441327704568	0.000198090809250136	1869	tags=24%, list=13%, signal=21%	ENSMUSG00000050335/ENSMUSG00000090231/ENSMUSG00000023067/ENSMUSG00000020053/ENSMUSG00000005087/ENSMUSG00000017009/ENSMUSG00000029082/ENSMUSG00000026656/ENSMUSG00000038894/ENSMUSG00000030786/ENSMUSG00000019987/ENSMUSG00000071005/ENSMUSG00000029816/ENSMUSG00000021948/ENSMUSG00000044206/ENSMUSG00000032440/ENSMUSG00000027962/ENSMUSG00000049103/ENSMUSG00000115338/ENSMUSG00000028599/ENSMUSG00000051076/…	3.52224032746172	treatment_MI_vs_Sham	260	0.540608059547137	1.7271001592012	1.13016037955297e-06	3.56108827425632e-05	2.32807844555025e-05	2106	tags=28%, list=15%, signal=24%	ENSMUSG00000090231/ENSMUSG00000023067/ENSMUSG00000017009/ENSMUSG00000005087/ENSMUSG00000050335/ENSMUSG00000044206/ENSMUSG00000036856/ENSMUSG00000071005/ENSMUSG00000020053/ENSMUSG00000019987/ENSMUSG00000030786/ENSMUSG00000032440/ENSMUSG00000029082/ENSMUSG00000027962/ENSMUSG00000029816/ENSMUSG00000026656/ENSMUSG00000049103/ENSMUSG00000028599/ENSMUSG00000021948/ENSMUSG00000035356/ENSMUSG00000021756/…	4.44841726065676
GO:0002285	lymphocyte activation involved in immune response	164	0.585576663389307	1.74110695722094	1.34813031691372e-05	0.000302477055013285	0.000199433030951382	2612	tags=37%, list=19%, signal=31%	ENSMUSG00000050335/ENSMUSG00000004040/ENSMUSG00000026070/ENSMUSG00000039899/ENSMUSG00000035413/ENSMUSG00000071005/ENSMUSG00000013846/ENSMUSG00000049103/ENSMUSG00000024659/ENSMUSG00000059456/ENSMUSG00000027878/ENSMUSG00000022797/ENSMUSG00000037405/ENSMUSG00000035356/ENSMUSG00000053175/ENSMUSG00000030144/ENSMUSG00000030830/ENSMUSG00000030748/ENSMUSG00000021998/ENSMUSG00000004709/ENSMUSG00000058715/…	3.51930756401667	treatment_MI_vs_Sham	163	0.596939610242859	1.84861637536903	1.98251873789656e-06	5.79688478960955e-05	3.78974108212648e-05	2068	tags=34%, list=15%, signal=30%	ENSMUSG00000004040/ENSMUSG00000026070/ENSMUSG00000050335/ENSMUSG00000039899/ENSMUSG00000035413/ENSMUSG00000071005/ENSMUSG00000013846/ENSMUSG00000037405/ENSMUSG00000049103/ENSMUSG00000027878/ENSMUSG00000059456/ENSMUSG00000035356/ENSMUSG00000024659/ENSMUSG00000053175/ENSMUSG00000030748/ENSMUSG00000022797/ENSMUSG00000004709/ENSMUSG00000044813/ENSMUSG00000021998/ENSMUSG00000030830/ENSMUSG00000025192/…	4.2368053309444
GO:0001952	regulation of cell-matrix adhesion	111	0.635325744628868	1.83204489153906	1.38120277629402e-05	0.000308714635800679	0.000203545672295961	1265	tags=23%, list=9%, signal=21%	ENSMUSG00000040249/ENSMUSG00000003534/ENSMUSG00000000957/ENSMUSG00000017009/ENSMUSG00000040690/ENSMUSG00000027750/ENSMUSG00000029082/ENSMUSG00000021823/ENSMUSG00000059456/ENSMUSG00000024909/ENSMUSG00000032402/ENSMUSG00000020689/ENSMUSG00000039952/ENSMUSG00000032068/ENSMUSG00000036856/ENSMUSG00000038007/ENSMUSG00000022548/ENSMUSG00000030536/ENSMUSG00000040152/ENSMUSG00000052504/ENSMUSG00000042265/…	3.51044278063517	treatment_MI_vs_Sham	111	0.596428233936957	1.78232997734197	0.000177181318980614	0.00224276266969401	0.00146621679320481	2605	tags=32%, list=19%, signal=27%	ENSMUSG00000040249/ENSMUSG00000003534/ENSMUSG00000017009/ENSMUSG00000040690/ENSMUSG00000000957/ENSMUSG00000036856/ENSMUSG00000021823/ENSMUSG00000027750/ENSMUSG00000029082/ENSMUSG00000059456/ENSMUSG00000024909/ENSMUSG00000020689/ENSMUSG00000032068/ENSMUSG00000038007/ENSMUSG00000032402/ENSMUSG00000030536/ENSMUSG00000040152/ENSMUSG00000022548/ENSMUSG00000052504/ENSMUSG00000041959/ENSMUSG00000042265/…	2.64921668125235
GO:2000027	regulation of animal organ morphogenesis	102	0.65078112973895	1.85833879241904	1.39078355580442e-05	0.000309674087558582	0.000204178270269787	2677	tags=41%, list=19%, signal=33%	ENSMUSG00000016458/ENSMUSG00000031548/ENSMUSG00000016918/ENSMUSG00000054196/ENSMUSG00000009376/ENSMUSG00000044674/ENSMUSG00000027996/ENSMUSG00000022150/ENSMUSG00000015627/ENSMUSG00000040428/ENSMUSG00000050288/ENSMUSG00000031616/ENSMUSG00000031565/ENSMUSG00000055653/ENSMUSG00000036856/ENSMUSG00000025151/ENSMUSG00000023972/ENSMUSG00000003233/ENSMUSG00000001497/ENSMUSG00000018486/ENSMUSG00000000303/…	3.50909513336178	treatment_MI_vs_Sham	101	0.654554242465876	1.93615898752388	7.15403114995127e-06	0.000169379652489535	0.000110732755749512	1955	tags=34%, list=14%, signal=29%	ENSMUSG00000016918/ENSMUSG00000016458/ENSMUSG00000009376/ENSMUSG00000044674/ENSMUSG00000031548/ENSMUSG00000027996/ENSMUSG00000054196/ENSMUSG00000036856/ENSMUSG00000040428/ENSMUSG00000015627/ENSMUSG00000022150/ENSMUSG00000050288/ENSMUSG00000031565/ENSMUSG00000055653/ENSMUSG00000023972/ENSMUSG00000025151/ENSMUSG00000031616/ENSMUSG00000031980/ENSMUSG00000021464/ENSMUSG00000000303/ENSMUSG00000000567/…	3.77113876249572
GO:1901342	regulation of vasculature development	258	0.535352001495665	1.63348707683457	1.42288791348595e-05	0.00031562240990052	0.000208100194045713	2060	tags=29%, list=15%, signal=25%	ENSMUSG00000024164/ENSMUSG00000050335/ENSMUSG00000004040/ENSMUSG00000028108/ENSMUSG00000016918/ENSMUSG00000017969/ENSMUSG00000027996/ENSMUSG00000024087/ENSMUSG00000035385/ENSMUSG00000005413/ENSMUSG00000040136/ENSMUSG00000029163/ENSMUSG00000064246/ENSMUSG00000032440/ENSMUSG00000030341/ENSMUSG00000034708/ENSMUSG00000049103/ENSMUSG00000059456/ENSMUSG00000000290/ENSMUSG00000046768/ENSMUSG00000054555/…	3.50083216848349	treatment_MI_vs_Sham	257	0.532795265476552	1.70119809082898	1.32563757939231e-05	0.000283968079277883	0.000185645486344818	1874	tags=27%, list=14%, signal=24%	ENSMUSG00000024164/ENSMUSG00000004040/ENSMUSG00000028108/ENSMUSG00000016918/ENSMUSG00000017969/ENSMUSG00000050335/ENSMUSG00000027996/ENSMUSG00000036856/ENSMUSG00000024087/ENSMUSG00000035385/ENSMUSG00000064246/ENSMUSG00000032440/ENSMUSG00000029163/ENSMUSG00000030341/ENSMUSG00000046768/ENSMUSG00000040136/ENSMUSG00000034708/ENSMUSG00000049103/ENSMUSG00000059456/ENSMUSG00000027230/ENSMUSG00000000290/…	3.5467304760537
GO:1903131	mononuclear cell differentiation	401	0.495382395145566	1.54569690906601	1.4360559231866e-05	0.000317341263629462	0.000209233490615629	1847	tags=21%, list=13%, signal=19%	ENSMUSG00000004040/ENSMUSG00000031548/ENSMUSG00000023367/ENSMUSG00000000957/ENSMUSG00000029810/ENSMUSG00000005087/ENSMUSG00000026070/ENSMUSG00000039899/ENSMUSG00000058818/ENSMUSG00000023992/ENSMUSG00000035413/ENSMUSG00000071005/ENSMUSG00000031451/ENSMUSG00000013846/ENSMUSG00000032440/ENSMUSG00000038418/ENSMUSG00000049103/ENSMUSG00000115338/ENSMUSG00000024659/ENSMUSG00000059456/ENSMUSG00000028581/…	3.49847345326539	treatment_MI_vs_Sham	401	0.495377500226465	1.61930135055951	2.01578970872379e-06	5.86484488388891e-05	3.83417031792867e-05	2071	tags=24%, list=15%, signal=21%	ENSMUSG00000004040/ENSMUSG00000026070/ENSMUSG00000023367/ENSMUSG00000029810/ENSMUSG00000005087/ENSMUSG00000031548/ENSMUSG00000000957/ENSMUSG00000039899/ENSMUSG00000036856/ENSMUSG00000035413/ENSMUSG00000071005/ENSMUSG00000013846/ENSMUSG00000058818/ENSMUSG00000032440/ENSMUSG00000023992/ENSMUSG00000031451/ENSMUSG00000049103/ENSMUSG00000027878/ENSMUSG00000059456/ENSMUSG00000035356/ENSMUSG00000021457/…	4.23174346981648
GO:1903034	regulation of response to wounding	134	0.611248347448527	1.79581216003676	1.44223511363325e-05	0.000317508602460012	0.000209343822588317	1504	tags=28%, list=11%, signal=26%	ENSMUSG00000033295/ENSMUSG00000004040/ENSMUSG00000024810/ENSMUSG00000040249/ENSMUSG00000005124/ENSMUSG00000109564/ENSMUSG00000032702/ENSMUSG00000035385/ENSMUSG00000070473/ENSMUSG00000021948/ENSMUSG00000034708/ENSMUSG00000032231/ENSMUSG00000024659/ENSMUSG00000032402/ENSMUSG00000031538/ENSMUSG00000022912/ENSMUSG00000029231/ENSMUSG00000064210/ENSMUSG00000023224/ENSMUSG00000036856/ENSMUSG00000031328/…	3.4982445035994	treatment_MI_vs_Sham	133	0.626866064646697	1.90477027664966	1.11979948315426e-06	3.55901487906853e-05	2.32672295355621e-05	1793	tags=33%, list=13%, signal=29%	ENSMUSG00000033295/ENSMUSG00000024810/ENSMUSG00000004040/ENSMUSG00000040249/ENSMUSG00000032702/ENSMUSG00000109564/ENSMUSG00000036856/ENSMUSG00000035385/ENSMUSG00000005124/ENSMUSG00000070473/ENSMUSG00000034708/ENSMUSG00000032231/ENSMUSG00000021948/ENSMUSG00000064210/ENSMUSG00000024659/ENSMUSG00000029231/ENSMUSG00000022912/ENSMUSG00000031538/ENSMUSG00000031328/ENSMUSG00000045287/ENSMUSG00000028664/…	4.44867019635023
GO:0000959	mitochondrial RNA metabolic process	52	-0.640299573712174	-2.03822747530494	1.45843784444287e-05	0.000318343463463348	0.000209894273796297	3737	tags=58%, list=27%, signal=42%	ENSMUSG00000029777/ENSMUSG00000021532/ENSMUSG00000027487/ENSMUSG00000049422/ENSMUSG00000044221/ENSMUSG00000020464/ENSMUSG00000004233/ENSMUSG00000039640/ENSMUSG00000025209/ENSMUSG00000040429/ENSMUSG00000025486/ENSMUSG00000032342/ENSMUSG00000036983/ENSMUSG00000028959/ENSMUSG00000044763/ENSMUSG00000021023/ENSMUSG00000021519/ENSMUSG00000022792/ENSMUSG00000050697/ENSMUSG00000028982/ENSMUSG00000003923/…	3.49710406306398	treatment_MI_vs_Sham	52	-0.688241755955447	-2.25865130660078	5.39442223211644e-07	1.90136946437737e-05	1.24302935679649e-05	3521	tags=65%, list=25%, signal=49%	ENSMUSG00000050697/ENSMUSG00000020464/ENSMUSG00000026709/ENSMUSG00000036442/ENSMUSG00000032044/ENSMUSG00000020079/ENSMUSG00000048756/ENSMUSG00000021532/ENSMUSG00000040429/ENSMUSG00000044221/ENSMUSG00000027487/ENSMUSG00000039640/ENSMUSG00000024120/ENSMUSG00000049422/ENSMUSG00000036983/ENSMUSG00000021023/ENSMUSG00000044763/ENSMUSG00000025209/ENSMUSG00000025486/ENSMUSG00000013736/ENSMUSG00000032342/…	4.7209334850547
GO:0034103	regulation of tissue remodeling	71	0.706863061001767	1.95341228158057	1.4732872855716e-05	0.000318343463463348	0.000209894273796297	1865	tags=44%, list=13%, signal=38%	ENSMUSG00000054675/ENSMUSG00000031548/ENSMUSG00000040249/ENSMUSG00000032554/ENSMUSG00000029816/ENSMUSG00000022868/ENSMUSG00000029304/ENSMUSG00000020122/ENSMUSG00000024940/ENSMUSG00000022797/ENSMUSG00000020689/ENSMUSG00000021457/ENSMUSG00000027087/ENSMUSG00000025473/ENSMUSG00000025746/ENSMUSG00000024621/ENSMUSG00000039217/ENSMUSG00000031980/ENSMUSG00000027239/ENSMUSG00000050440/ENSMUSG00000059089/…	3.49710406306398	treatment_MI_vs_Sham	71	0.718591508064113	2.03250743308241	5.86485369456253e-07	2.02944759797643e-05	1.32676104756469e-05	1881	tags=42%, list=14%, signal=37%	ENSMUSG00000040249/ENSMUSG00000054675/ENSMUSG00000022868/ENSMUSG00000031548/ENSMUSG00000029304/ENSMUSG00000020122/ENSMUSG00000024940/ENSMUSG00000029816/ENSMUSG00000021457/ENSMUSG00000032554/ENSMUSG00000020689/ENSMUSG00000021702/ENSMUSG00000022797/ENSMUSG00000025473/ENSMUSG00000027087/ENSMUSG00000025746/ENSMUSG00000039217/ENSMUSG00000031980/ENSMUSG00000027239/ENSMUSG00000050440/ENSMUSG00000032020/…	4.69262215804637
GO:1990868	response to chemokine	67	0.705915877717664	1.93279161448529	1.48951688847263e-05	0.000318343463463348	0.000209894273796297	1070	tags=30%, list=8%, signal=28%	ENSMUSG00000018927/ENSMUSG00000009185/ENSMUSG00000024529/ENSMUSG00000019122/ENSMUSG00000056427/ENSMUSG00000025804/ENSMUSG00000029371/ENSMUSG00000023992/ENSMUSG00000035385/ENSMUSG00000071005/ENSMUSG00000035373/ENSMUSG00000049103/ENSMUSG00000059456/ENSMUSG00000035352/ENSMUSG00000023078/ENSMUSG00000031558/ENSMUSG00000029373/ENSMUSG00000047731/ENSMUSG00000029380/ENSMUSG00000079227	3.49710406306398	treatment_MI_vs_Sham	66	0.696378288226985	1.94980851320585	1.89116988797336e-05	0.000366210645856564	0.000239411956539535	1381	tags=33%, list=10%, signal=30%	ENSMUSG00000018927/ENSMUSG00000009185/ENSMUSG00000029371/ENSMUSG00000019122/ENSMUSG00000056427/ENSMUSG00000024529/ENSMUSG00000071005/ENSMUSG00000035385/ENSMUSG00000023992/ENSMUSG00000035373/ENSMUSG00000025804/ENSMUSG00000049103/ENSMUSG00000059456/ENSMUSG00000035352/ENSMUSG00000023078/ENSMUSG00000031558/ENSMUSG00000029380/ENSMUSG00000029373/ENSMUSG00000047731/ENSMUSG00000079227/ENSMUSG00000029379/…	3.43626903477611
GO:1990869	cellular response to chemokine	67	0.705915877717664	1.93279161448529	1.48951688847263e-05	0.000318343463463348	0.000209894273796297	1070	tags=30%, list=8%, signal=28%	ENSMUSG00000018927/ENSMUSG00000009185/ENSMUSG00000024529/ENSMUSG00000019122/ENSMUSG00000056427/ENSMUSG00000025804/ENSMUSG00000029371/ENSMUSG00000023992/ENSMUSG00000035385/ENSMUSG00000071005/ENSMUSG00000035373/ENSMUSG00000049103/ENSMUSG00000059456/ENSMUSG00000035352/ENSMUSG00000023078/ENSMUSG00000031558/ENSMUSG00000029373/ENSMUSG00000047731/ENSMUSG00000029380/ENSMUSG00000079227	3.49710406306398	treatment_MI_vs_Sham	66	0.696378288226985	1.94980851320585	1.89116988797336e-05	0.000366210645856564	0.000239411956539535	1381	tags=33%, list=10%, signal=30%	ENSMUSG00000018927/ENSMUSG00000009185/ENSMUSG00000029371/ENSMUSG00000019122/ENSMUSG00000056427/ENSMUSG00000024529/ENSMUSG00000071005/ENSMUSG00000035385/ENSMUSG00000023992/ENSMUSG00000035373/ENSMUSG00000025804/ENSMUSG00000049103/ENSMUSG00000059456/ENSMUSG00000035352/ENSMUSG00000023078/ENSMUSG00000031558/ENSMUSG00000029380/ENSMUSG00000029373/ENSMUSG00000047731/ENSMUSG00000079227/ENSMUSG00000029379/…	3.43626903477611
GO:0030203	glycosaminoglycan metabolic process	86	0.678365968220362	1.90347795492403	1.47686322558512e-05	0.000318343463463348	0.000209894273796297	1737	tags=33%, list=13%, signal=29%	ENSMUSG00000031906/ENSMUSG00000003665/ENSMUSG00000030787/ENSMUSG00000005087/ENSMUSG00000053475/ENSMUSG00000029201/ENSMUSG00000015027/ENSMUSG00000031616/ENSMUSG00000021922/ENSMUSG00000032997/ENSMUSG00000039497/ENSMUSG00000049001/ENSMUSG00000020330/ENSMUSG00000025534/ENSMUSG00000035273/ENSMUSG00000042082/ENSMUSG00000034612/ENSMUSG00000047126/ENSMUSG00000079445/ENSMUSG00000006522/ENSMUSG00000052353/…	3.49710406306398	treatment_MI_vs_Sham	86	0.692449206349583	2.01607188331488	5.26779952524744e-06	0.000130534286540877	8.53374124696641e-05	3004	tags=51%, list=22%, signal=40%	ENSMUSG00000031906/ENSMUSG00000003665/ENSMUSG00000030787/ENSMUSG00000005087/ENSMUSG00000053475/ENSMUSG00000029201/ENSMUSG00000015027/ENSMUSG00000021922/ENSMUSG00000032997/ENSMUSG00000039497/ENSMUSG00000049001/ENSMUSG00000020330/ENSMUSG00000031616/ENSMUSG00000042082/ENSMUSG00000025534/ENSMUSG00000047126/ENSMUSG00000034612/ENSMUSG00000052353/ENSMUSG00000035273/ENSMUSG00000028854/ENSMUSG00000079445/…	3.88427540020502
GO:0044706	multi-multicellular organism process	126	0.620344738435486	1.81791205634712	1.46110270859614e-05	0.000318343463463348	0.000209894273796297	2197	tags=34%, list=16%, signal=29%	ENSMUSG00000001131/ENSMUSG00000040711/ENSMUSG00000028413/ENSMUSG00000041616/ENSMUSG00000003534/ENSMUSG00000055116/ENSMUSG00000017969/ENSMUSG00000022479/ENSMUSG00000034009/ENSMUSG00000056220/ENSMUSG00000034708/ENSMUSG00000032487/ENSMUSG00000026185/ENSMUSG00000020689/ENSMUSG00000031613/ENSMUSG00000001729/ENSMUSG00000036856/ENSMUSG00000026249/ENSMUSG00000031278/ENSMUSG00000061751/ENSMUSG00000052837/…	3.49710406306398	treatment_MI_vs_Sham	124	0.601554521529168	1.82144960581127	4.44584621178741e-05	0.000722203017959244	0.000472143667871693	2561	tags=35%, list=18%, signal=29%	ENSMUSG00000040711/ENSMUSG00000028413/ENSMUSG00000034009/ENSMUSG00000003534/ENSMUSG00000055116/ENSMUSG00000001131/ENSMUSG00000017969/ENSMUSG00000041616/ENSMUSG00000036856/ENSMUSG00000022479/ENSMUSG00000056220/ENSMUSG00000034708/ENSMUSG00000020689/ENSMUSG00000031613/ENSMUSG00000032487/ENSMUSG00000031278/ENSMUSG00000001729/ENSMUSG00000061751/ENSMUSG00000026185/ENSMUSG00000026249/ENSMUSG00000021939/…	3.14134070106523
GO:0022407	regulation of cell-cell adhesion	407	0.492893039507765	1.53835520671351	1.46449175407192e-05	0.000318343463463348	0.000209894273796297	1898	tags=24%, list=14%, signal=21%	ENSMUSG00000050335/ENSMUSG00000040612/ENSMUSG00000028583/ENSMUSG00000011256/ENSMUSG00000020053/ENSMUSG00000005087/ENSMUSG00000017009/ENSMUSG00000039899/ENSMUSG00000035930/ENSMUSG00000035385/ENSMUSG00000041607/ENSMUSG00000019987/ENSMUSG00000071005/ENSMUSG00000029816/ENSMUSG00000021948/ENSMUSG00000044206/ENSMUSG00000032440/ENSMUSG00000027962/ENSMUSG00000049103/ENSMUSG00000115338/ENSMUSG00000051076/…	3.49710406306398	treatment_MI_vs_Sham	404	0.490254312881606	1.60269790868017	4.97335915184336e-06	0.000125362949655086	8.19566263134986e-05	2607	tags=30%, list=19%, signal=25%	ENSMUSG00000040612/ENSMUSG00000028583/ENSMUSG00000017009/ENSMUSG00000011256/ENSMUSG00000005087/ENSMUSG00000050335/ENSMUSG00000044206/ENSMUSG00000039899/ENSMUSG00000036856/ENSMUSG00000041607/ENSMUSG00000071005/ENSMUSG00000020053/ENSMUSG00000035930/ENSMUSG00000035385/ENSMUSG00000019987/ENSMUSG00000032440/ENSMUSG00000027962/ENSMUSG00000029816/ENSMUSG00000037405/ENSMUSG00000049103/ENSMUSG00000021948/…	3.90183079793818
GO:0044057	regulation of system process	496	0.481667119285311	1.51180246550683	1.47938289623723e-05	0.000318343463463348	0.000209894273796297	2147	tags=27%, list=15%, signal=24%	ENSMUSG00000020733/ENSMUSG00000057123/ENSMUSG00000041616/ENSMUSG00000036098/ENSMUSG00000020053/ENSMUSG00000024112/ENSMUSG00000005124/ENSMUSG00000009545/ENSMUSG00000069763/ENSMUSG00000026343/ENSMUSG00000030046/ENSMUSG00000022150/ENSMUSG00000030098/ENSMUSG00000018263/ENSMUSG00000047250/ENSMUSG00000035413/ENSMUSG00000015627/ENSMUSG00000022479/ENSMUSG00000025372/ENSMUSG00000031451/ENSMUSG00000040136/…	3.49710406306398	treatment_MI_vs_Sham	493	0.444442423425677	1.4642752804192	0.000116632627933484	0.00160109767172539	0.00104672524006527	2397	tags=27%, list=17%, signal=23%	ENSMUSG00000020733/ENSMUSG00000057123/ENSMUSG00000036098/ENSMUSG00000041616/ENSMUSG00000024112/ENSMUSG00000030046/ENSMUSG00000026343/ENSMUSG00000018263/ENSMUSG00000025372/ENSMUSG00000035413/ENSMUSG00000047250/ENSMUSG00000020053/ENSMUSG00000015627/ENSMUSG00000022479/ENSMUSG00000037868/ENSMUSG00000029304/ENSMUSG00000069763/ENSMUSG00000022150/ENSMUSG00000020734/ENSMUSG00000020122/ENSMUSG00000030341/…	2.79558217401604
GO:0014706	striated muscle tissue development	265	0.536070067898609	1.63769361482456	1.50900984722504e-05	0.000321336787830904	0.00021186787060752	2272	tags=26%, list=16%, signal=23%	ENSMUSG00000013584/ENSMUSG00000057123/ENSMUSG00000022371/ENSMUSG00000016458/ENSMUSG00000024529/ENSMUSG00000020053/ENSMUSG00000009376/ENSMUSG00000005124/ENSMUSG00000031965/ENSMUSG00000027070/ENSMUSG00000030046/ENSMUSG00000039542/ENSMUSG00000018263/ENSMUSG00000015627/ENSMUSG00000032440/ENSMUSG00000079243/ENSMUSG00000031616/ENSMUSG00000030849/ENSMUSG00000032402/ENSMUSG00000019942/ENSMUSG00000024011/…	3.49303955195427	treatment_MI_vs_Sham	263	0.508062284805576	1.62704476672598	6.42287123392513e-05	0.000991054115461587	0.000647906355273325	1998	tags=23%, list=14%, signal=20%	ENSMUSG00000013584/ENSMUSG00000022371/ENSMUSG00000057123/ENSMUSG00000016458/ENSMUSG00000009376/ENSMUSG00000030046/ENSMUSG00000039542/ENSMUSG00000018263/ENSMUSG00000031965/ENSMUSG00000024529/ENSMUSG00000020053/ENSMUSG00000015627/ENSMUSG00000032440/ENSMUSG00000027070/ENSMUSG00000005124/ENSMUSG00000030849/ENSMUSG00000031565/ENSMUSG00000020644/ENSMUSG00000029231/ENSMUSG00000019942/ENSMUSG00000020900/…	3.00390263067649
GO:0007265	Ras protein signal transduction	312	0.526692566107749	1.6245765183794	1.54653597516053e-05	0.000328134589512321	0.000216349883939314	2708	tags=27%, list=20%, signal=22%	ENSMUSG00000026043/ENSMUSG00000039960/ENSMUSG00000029661/ENSMUSG00000028583/ENSMUSG00000020053/ENSMUSG00000009376/ENSMUSG00000032702/ENSMUSG00000015766/ENSMUSG00000025372/ENSMUSG00000023015/ENSMUSG00000020422/ENSMUSG00000028068/ENSMUSG00000001507/ENSMUSG00000109511/ENSMUSG00000027878/ENSMUSG00000031616/ENSMUSG00000046768/ENSMUSG00000017466/ENSMUSG00000001517/ENSMUSG00000089809/ENSMUSG00000018008/…	3.48394798710085	treatment_MI_vs_Sham	311	0.515608705085805	1.66369483721233	3.17154848093166e-06	8.4690481810449e-05	5.53668064539475e-05	3308	tags=34%, list=24%, signal=27%	ENSMUSG00000026043/ENSMUSG00000039960/ENSMUSG00000028583/ENSMUSG00000029661/ENSMUSG00000009376/ENSMUSG00000032702/ENSMUSG00000025372/ENSMUSG00000015766/ENSMUSG00000020053/ENSMUSG00000028068/ENSMUSG00000023015/ENSMUSG00000020422/ENSMUSG00000046768/ENSMUSG00000027878/ENSMUSG00000001507/ENSMUSG00000109511/ENSMUSG00000017466/ENSMUSG00000075254/ENSMUSG00000001517/ENSMUSG00000028664/ENSMUSG00000036120/…	4.07216539639279
GO:0060070	canonical Wnt signaling pathway	261	0.539645938471939	1.64699005702963	1.56761036475915e-05	0.000330213176116172	0.000217720364177833	1694	tags=22%, list=12%, signal=20%	ENSMUSG00000001506/ENSMUSG00000020733/ENSMUSG00000006800/ENSMUSG00000031548/ENSMUSG00000041616/ENSMUSG00000054196/ENSMUSG00000055116/ENSMUSG00000061048/ENSMUSG00000028871/ENSMUSG00000044674/ENSMUSG00000027996/ENSMUSG00000032702/ENSMUSG00000022150/ENSMUSG00000028173/ENSMUSG00000030772/ENSMUSG00000073680/ENSMUSG00000040428/ENSMUSG00000096606/ENSMUSG00000038418/ENSMUSG00000020122/ENSMUSG00000001827/…	3.4812056015748	treatment_MI_vs_Sham	260	0.532922878567797	1.70254803301939	2.42165989392916e-06	6.81171358088446e-05	4.45319024511707e-05	1979	tags=25%, list=14%, signal=22%	ENSMUSG00000020733/ENSMUSG00000001506/ENSMUSG00000055116/ENSMUSG00000041616/ENSMUSG00000006800/ENSMUSG00000044674/ENSMUSG00000061048/ENSMUSG00000031548/ENSMUSG00000032702/ENSMUSG00000027996/ENSMUSG00000028871/ENSMUSG00000054196/ENSMUSG00000030772/ENSMUSG00000036856/ENSMUSG00000040428/ENSMUSG00000028173/ENSMUSG00000096606/ENSMUSG00000022150/ENSMUSG00000014329/ENSMUSG00000020122/ENSMUSG00000050288/…	4.16674362155156
GO:0018108	peptidyl-tyrosine phosphorylation	261	0.539458475230247	1.64641792246303	1.56761036475915e-05	0.000330213176116172	0.000217720364177833	2569	tags=32%, list=19%, signal=26%	ENSMUSG00000053113/ENSMUSG00000031548/ENSMUSG00000028613/ENSMUSG00000003534/ENSMUSG00000020053/ENSMUSG00000005087/ENSMUSG00000027996/ENSMUSG00000029082/ENSMUSG00000023992/ENSMUSG00000021948/ENSMUSG00000037012/ENSMUSG00000030341/ENSMUSG00000027293/ENSMUSG00000020122/ENSMUSG00000008734/ENSMUSG00000020467/ENSMUSG00000046733/ENSMUSG00000029999/ENSMUSG00000021756/ENSMUSG00000059456/ENSMUSG00000000290/…	3.4812056015748	treatment_MI_vs_Sham	260	0.550214387573827	1.7577898434766	3.53757483662416e-07	1.31920665856176e-05	8.62437645600171e-06	2228	tags=30%, list=16%, signal=26%	ENSMUSG00000053113/ENSMUSG00000003534/ENSMUSG00000005087/ENSMUSG00000031548/ENSMUSG00000027996/ENSMUSG00000020053/ENSMUSG00000023992/ENSMUSG00000029082/ENSMUSG00000020122/ENSMUSG00000030341/ENSMUSG00000028613/ENSMUSG00000008734/ENSMUSG00000046733/ENSMUSG00000030849/ENSMUSG00000029999/ENSMUSG00000037405/ENSMUSG00000020467/ENSMUSG00000027293/ENSMUSG00000031565/ENSMUSG00000059456/ENSMUSG00000021948/…	4.87968716530067
GO:0050764	regulation of phagocytosis	104	0.652602748773781	1.86856552918753	1.60723295548021e-05	0.000337346099902943	0.000222423334491658	1981	tags=42%, list=14%, signal=37%	ENSMUSG00000024164/ENSMUSG00000024371/ENSMUSG00000040249/ENSMUSG00000001128/ENSMUSG00000026656/ENSMUSG00000023992/ENSMUSG00000039145/ENSMUSG00000035385/ENSMUSG00000031451/ENSMUSG00000022868/ENSMUSG00000016024/ENSMUSG00000027832/ENSMUSG00000021457/ENSMUSG00000022912/ENSMUSG00000064210/ENSMUSG00000027087/ENSMUSG00000020143/ENSMUSG00000058715/ENSMUSG00000015947/ENSMUSG00000026395/ENSMUSG00000059498/…	3.47192430640811	treatment_MI_vs_Sham	104	0.64744916006787	1.9183678840713	1.80615976809207e-05	0.000354955183663925	0.000232053644442972	2003	tags=41%, list=14%, signal=36%	ENSMUSG00000024164/ENSMUSG00000040249/ENSMUSG00000024371/ENSMUSG00000022868/ENSMUSG00000001128/ENSMUSG00000035385/ENSMUSG00000023992/ENSMUSG00000039145/ENSMUSG00000026656/ENSMUSG00000027832/ENSMUSG00000031451/ENSMUSG00000016024/ENSMUSG00000064210/ENSMUSG00000021457/ENSMUSG00000022912/ENSMUSG00000020143/ENSMUSG00000015947/ENSMUSG00000027087/ENSMUSG00000037820/ENSMUSG00000058715/ENSMUSG00000074677/…	3.44982647713118
GO:0060828	regulation of canonical Wnt signaling pathway	224	0.549321857863711	1.66743013235101	1.62242040266821e-05	0.000339317638500893	0.000223723234473195	1694	tags=23%, list=12%, signal=20%	ENSMUSG00000001506/ENSMUSG00000020733/ENSMUSG00000006800/ENSMUSG00000031548/ENSMUSG00000041616/ENSMUSG00000054196/ENSMUSG00000055116/ENSMUSG00000061048/ENSMUSG00000028871/ENSMUSG00000044674/ENSMUSG00000027996/ENSMUSG00000032702/ENSMUSG00000022150/ENSMUSG00000028173/ENSMUSG00000030772/ENSMUSG00000073680/ENSMUSG00000040428/ENSMUSG00000096606/ENSMUSG00000038418/ENSMUSG00000020122/ENSMUSG00000001827/…	3.46939356415534	treatment_MI_vs_Sham	224	0.533230059889735	1.69082884556466	2.81685053887696e-05	0.000505304967832897	0.000330345533006171	1979	tags=25%, list=14%, signal=21%	ENSMUSG00000020733/ENSMUSG00000001506/ENSMUSG00000055116/ENSMUSG00000041616/ENSMUSG00000006800/ENSMUSG00000044674/ENSMUSG00000061048/ENSMUSG00000031548/ENSMUSG00000032702/ENSMUSG00000027996/ENSMUSG00000028871/ENSMUSG00000054196/ENSMUSG00000030772/ENSMUSG00000040428/ENSMUSG00000028173/ENSMUSG00000096606/ENSMUSG00000022150/ENSMUSG00000014329/ENSMUSG00000020122/ENSMUSG00000008734/ENSMUSG00000030849/…	3.29644643203723
GO:0002688	regulation of leukocyte chemotaxis	106	0.637934274830614	1.83258962280427	1.63384603297735e-05	0.000340491187513002	0.000224496993780143	2178	tags=37%, list=16%, signal=31%	ENSMUSG00000025804/ENSMUSG00000029082/ENSMUSG00000039145/ENSMUSG00000035385/ENSMUSG00000071005/ENSMUSG00000031451/ENSMUSG00000053475/ENSMUSG00000035373/ENSMUSG00000049103/ENSMUSG00000016024/ENSMUSG00000059456/ENSMUSG00000031616/ENSMUSG00000035000/ENSMUSG00000041120/ENSMUSG00000021190/ENSMUSG00000064210/ENSMUSG00000033220/ENSMUSG00000023078/ENSMUSG00000049130/ENSMUSG00000031558/ENSMUSG00000024621/…	3.46789412388042	treatment_MI_vs_Sham	105	0.631982106956893	1.87722508099508	2.30419803143212e-05	0.000430509587470128	0.000281447696322901	2560	tags=43%, list=18%, signal=35%	ENSMUSG00000071005/ENSMUSG00000035385/ENSMUSG00000053475/ENSMUSG00000029082/ENSMUSG00000039145/ENSMUSG00000035373/ENSMUSG00000025804/ENSMUSG00000031451/ENSMUSG00000016024/ENSMUSG00000049103/ENSMUSG00000059456/ENSMUSG00000064210/ENSMUSG00000041120/ENSMUSG00000023078/ENSMUSG00000021702/ENSMUSG00000035000/ENSMUSG00000021190/ENSMUSG00000049130/ENSMUSG00000033220/ENSMUSG00000031558/ENSMUSG00000031616/…	3.36601717234271
GO:0045453	bone resorption	63	0.706698575503538	1.91461673191903	1.6469788237571e-05	0.000342010921699348	0.000225499004312843	1533	tags=40%, list=11%, signal=35%	ENSMUSG00000054675/ENSMUSG00000020422/ENSMUSG00000038642/ENSMUSG00000032554/ENSMUSG00000022868/ENSMUSG00000001348/ENSMUSG00000029304/ENSMUSG00000020122/ENSMUSG00000024940/ENSMUSG00000059456/ENSMUSG00000022797/ENSMUSG00000020689/ENSMUSG00000021457/ENSMUSG00000033220/ENSMUSG00000027087/ENSMUSG00000025473/ENSMUSG00000025746/ENSMUSG00000024621/ENSMUSG00000050440/ENSMUSG00000030562/ENSMUSG00000001750/…	3.46596002506075	treatment_MI_vs_Sham	63	0.722637217809092	2.01669681707702	3.23746805624822e-06	8.60577872406345e-05	5.6260688900926e-05	2030	tags=48%, list=15%, signal=41%	ENSMUSG00000054675/ENSMUSG00000022868/ENSMUSG00000029304/ENSMUSG00000020122/ENSMUSG00000024940/ENSMUSG00000020422/ENSMUSG00000038642/ENSMUSG00000001348/ENSMUSG00000059456/ENSMUSG00000021457/ENSMUSG00000032554/ENSMUSG00000020689/ENSMUSG00000022797/ENSMUSG00000033220/ENSMUSG00000025473/ENSMUSG00000027087/ENSMUSG00000025746/ENSMUSG00000050440/ENSMUSG00000001750/ENSMUSG00000032020/ENSMUSG00000063727/…	4.06520982489925
GO:1903557	positive regulation of tumor necrosis factor superfamily cytokine production	110	0.634334054924719	1.82615656660101	1.6907233099854e-05	0.00034678860280284	0.000228649085972249	2205	tags=40%, list=16%, signal=34%	ENSMUSG00000004040/ENSMUSG00000024810/ENSMUSG00000037379/ENSMUSG00000035385/ENSMUSG00000071005/ENSMUSG00000040136/ENSMUSG00000030341/ENSMUSG00000049103/ENSMUSG00000016024/ENSMUSG00000038147/ENSMUSG00000022037/ENSMUSG00000021457/ENSMUSG00000032690/ENSMUSG00000057342/ENSMUSG00000034947/ENSMUSG00000025473/ENSMUSG00000037523/ENSMUSG00000058715/ENSMUSG00000028664/ENSMUSG00000032661/ENSMUSG00000025746/…	3.45993518403658	treatment_MI_vs_Sham	108	0.635418952822125	1.89563694861876	4.65438791612954e-06	0.000118342871884894	7.73672169857322e-05	2249	tags=41%, list=16%, signal=34%	ENSMUSG00000024810/ENSMUSG00000004040/ENSMUSG00000037379/ENSMUSG00000071005/ENSMUSG00000035385/ENSMUSG00000030341/ENSMUSG00000040136/ENSMUSG00000016024/ENSMUSG00000049103/ENSMUSG00000022037/ENSMUSG00000021457/ENSMUSG00000038147/ENSMUSG00000034947/ENSMUSG00000028664/ENSMUSG00000025473/ENSMUSG00000025746/ENSMUSG00000039217/ENSMUSG00000057342/ENSMUSG00000058715/ENSMUSG00000005800/ENSMUSG00000040152/…	3.92685789569254
GO:0061572	actin filament bundle organization	157	0.595790227530489	1.76485704804423	1.67596563047904e-05	0.00034678860280284	0.000228649085972249	2559	tags=34%, list=18%, signal=28%	ENSMUSG00000040711/ENSMUSG00000009376/ENSMUSG00000017009/ENSMUSG00000033066/ENSMUSG00000015766/ENSMUSG00000015143/ENSMUSG00000025372/ENSMUSG00000029675/ENSMUSG00000024501/ENSMUSG00000059456/ENSMUSG00000046442/ENSMUSG00000032402/ENSMUSG00000021998/ENSMUSG00000020120/ENSMUSG00000034675/ENSMUSG00000036856/ENSMUSG00000031328/ENSMUSG00000020900/ENSMUSG00000037519/ENSMUSG00000029860/ENSMUSG00000019997/…	3.45993518403658	treatment_MI_vs_Sham	157	0.576068575037292	1.77630269024453	1.90954685427781e-05	0.000368548845010451	0.000240940565389509	2125	tags=29%, list=15%, signal=25%	ENSMUSG00000040711/ENSMUSG00000009376/ENSMUSG00000017009/ENSMUSG00000033066/ENSMUSG00000025372/ENSMUSG00000015766/ENSMUSG00000036856/ENSMUSG00000029675/ENSMUSG00000015143/ENSMUSG00000024501/ENSMUSG00000046442/ENSMUSG00000059456/ENSMUSG00000034675/ENSMUSG00000031328/ENSMUSG00000020900/ENSMUSG00000019997/ENSMUSG00000020120/ENSMUSG00000029860/ENSMUSG00000037519/ENSMUSG00000022091/ENSMUSG00000023022/…	3.43350494549089
GO:0017157	regulation of exocytosis	167	0.581177740625684	1.73188315877255	1.69367384565595e-05	0.00034678860280284	0.000228649085972249	2210	tags=31%, list=16%, signal=26%	ENSMUSG00000031906/ENSMUSG00000041616/ENSMUSG00000017009/ENSMUSG00000024112/ENSMUSG00000030786/ENSMUSG00000005413/ENSMUSG00000003411/ENSMUSG00000032231/ENSMUSG00000049103/ENSMUSG00000027546/ENSMUSG00000024659/ENSMUSG00000000290/ENSMUSG00000036437/ENSMUSG00000038147/ENSMUSG00000004626/ENSMUSG00000021457/ENSMUSG00000030748/ENSMUSG00000033220/ENSMUSG00000057342/ENSMUSG00000020592/ENSMUSG00000058715/…	3.45993518403658	treatment_MI_vs_Sham	167	0.558591355985091	1.73491447013631	0.000125109098626433	0.00169753598321898	0.00110977224621127	2397	tags=32%, list=17%, signal=27%	ENSMUSG00000031906/ENSMUSG00000041616/ENSMUSG00000024112/ENSMUSG00000017009/ENSMUSG00000030786/ENSMUSG00000003411/ENSMUSG00000049103/ENSMUSG00000032231/ENSMUSG00000004626/ENSMUSG00000021457/ENSMUSG00000036437/ENSMUSG00000024659/ENSMUSG00000000290/ENSMUSG00000038147/ENSMUSG00000005413/ENSMUSG00000030748/ENSMUSG00000020592/ENSMUSG00000034593/ENSMUSG00000033220/ENSMUSG00000057342/ENSMUSG00000058715/…	2.77018101106937
GO:0001558	regulation of cell growth	386	0.497369944086753	1.55110150433322	1.69197895226447e-05	0.00034678860280284	0.000228649085972249	2758	tags=31%, list=20%, signal=26%	ENSMUSG00000026193/ENSMUSG00000023067/ENSMUSG00000022371/ENSMUSG00000016458/ENSMUSG00000031548/ENSMUSG00000041616/ENSMUSG00000040249/ENSMUSG00000003534/ENSMUSG00000020053/ENSMUSG00000000957/ENSMUSG00000005087/ENSMUSG00000005124/ENSMUSG00000056427/ENSMUSG00000017493/ENSMUSG00000027996/ENSMUSG00000026833/ENSMUSG00000030046/ENSMUSG00000022150/ENSMUSG00000071713/ENSMUSG00000023092/ENSMUSG00000040254/…	3.45993518403658	treatment_MI_vs_Sham	384	0.480750382713901	1.56709560268526	1.6503215681949e-05	0.000331652251917655	0.000216819241659753	2644	tags=30%, list=19%, signal=25%	ENSMUSG00000022371/ENSMUSG00000040249/ENSMUSG00000016458/ENSMUSG00000023067/ENSMUSG00000003534/ENSMUSG00000041616/ENSMUSG00000005087/ENSMUSG00000022868/ENSMUSG00000017493/ENSMUSG00000056427/ENSMUSG00000031548/ENSMUSG00000026193/ENSMUSG00000027996/ENSMUSG00000030046/ENSMUSG00000000957/ENSMUSG00000026833/ENSMUSG00000040254/ENSMUSG00000020053/ENSMUSG00000028364/ENSMUSG00000022150/ENSMUSG00000020122/…	3.47931704949755
GO:0071622	regulation of granulocyte chemotaxis	51	0.726126708711201	1.9232315943403	1.72064677801379e-05	0.000351083886134103	0.000231481106977979	1981	tags=47%, list=14%, signal=40%	ENSMUSG00000029082/ENSMUSG00000039145/ENSMUSG00000035385/ENSMUSG00000071005/ENSMUSG00000053475/ENSMUSG00000016024/ENSMUSG00000031616/ENSMUSG00000035000/ENSMUSG00000033220/ENSMUSG00000049130/ENSMUSG00000031558/ENSMUSG00000024621/ENSMUSG00000040152/ENSMUSG00000027239/ENSMUSG00000042265/ENSMUSG00000014599/ENSMUSG00000040552/ENSMUSG00000021702/ENSMUSG00000022488/ENSMUSG00000009281/ENSMUSG00000027398/…	3.45458910309984	treatment_MI_vs_Sham	50	0.696162284406759	1.86631745920043	0.000260114244620713	0.00304229620508386	0.00198891565571038	1923	tags=46%, list=14%, signal=40%	ENSMUSG00000071005/ENSMUSG00000035385/ENSMUSG00000053475/ENSMUSG00000029082/ENSMUSG00000039145/ENSMUSG00000016024/ENSMUSG00000021702/ENSMUSG00000035000/ENSMUSG00000049130/ENSMUSG00000033220/ENSMUSG00000031558/ENSMUSG00000031616/ENSMUSG00000027239/ENSMUSG00000040152/ENSMUSG00000022488/ENSMUSG00000040552/ENSMUSG00000042265/ENSMUSG00000014599/ENSMUSG00000024621/ENSMUSG00000025314/ENSMUSG00000031402/…	2.51679850429654
GO:0042692	muscle cell differentiation	405	0.492532103455038	1.53704736520229	1.74885087752243e-05	0.00035559967842956	0.000234458516767261	2655	tags=31%, list=19%, signal=26%	ENSMUSG00000024164/ENSMUSG00000009185/ENSMUSG00000054675/ENSMUSG00000033453/ENSMUSG00000022371/ENSMUSG00000016458/ENSMUSG00000024529/ENSMUSG00000020053/ENSMUSG00000027864/ENSMUSG00000000957/ENSMUSG00000009376/ENSMUSG00000005124/ENSMUSG00000048612/ENSMUSG00000020186/ENSMUSG00000049382/ENSMUSG00000020911/ENSMUSG00000068747/ENSMUSG00000030046/ENSMUSG00000018263/ENSMUSG00000015143/ENSMUSG00000067818/…	3.44903864043616	treatment_MI_vs_Sham	402	0.483475250238455	1.57889903768331	8.88199827600609e-06	0.000200547976517697	0.00013110919625464	1653	tags=21%, list=12%, signal=19%	ENSMUSG00000024164/ENSMUSG00000009185/ENSMUSG00000022371/ENSMUSG00000054675/ENSMUSG00000033453/ENSMUSG00000016458/ENSMUSG00000027864/ENSMUSG00000009376/ENSMUSG00000020911/ENSMUSG00000020186/ENSMUSG00000048612/ENSMUSG00000049382/ENSMUSG00000068747/ENSMUSG00000030046/ENSMUSG00000000957/ENSMUSG00000018263/ENSMUSG00000024529/ENSMUSG00000036856/ENSMUSG00000020053/ENSMUSG00000015143/ENSMUSG00000005124/…	3.69778171559025
GO:0006839	mitochondrial transport	145	-0.470469585703106	-1.80604659614996	1.8237157588877e-05	0.000369539082492954	0.000243649222494995	2376	tags=39%, list=17%, signal=33%	ENSMUSG00000048429/ENSMUSG00000021868/ENSMUSG00000032942/ENSMUSG00000022437/ENSMUSG00000089682/ENSMUSG00000022194/ENSMUSG00000001786/ENSMUSG00000025733/ENSMUSG00000000738/ENSMUSG00000093904/ENSMUSG00000027076/ENSMUSG00000003438/ENSMUSG00000024847/ENSMUSG00000026926/ENSMUSG00000031633/ENSMUSG00000021361/ENSMUSG00000025971/ENSMUSG00000036273/ENSMUSG00000054428/ENSMUSG00000002015/ENSMUSG00000057506/…	3.43233962380922	treatment_MI_vs_Sham	145	-0.46041860101686	-1.75903374683294	1.65996193593856e-05	0.00033244717127975	0.000217338923984457	1998	tags=40%, list=14%, signal=35%	ENSMUSG00000020219/ENSMUSG00000028086/ENSMUSG00000048007/ENSMUSG00000020843/ENSMUSG00000027381/ENSMUSG00000027076/ENSMUSG00000049422/ENSMUSG00000021361/ENSMUSG00000002661/ENSMUSG00000036932/ENSMUSG00000003438/ENSMUSG00000032942/ENSMUSG00000048429/ENSMUSG00000036273/ENSMUSG00000089682/ENSMUSG00000022194/ENSMUSG00000022437/ENSMUSG00000000738/ENSMUSG00000025733/ENSMUSG00000021868/ENSMUSG00000031633/…	3.4782773580136
GO:0043583	ear development	182	0.574302861020651	1.72221311849859	1.83822593052239e-05	0.000371194863763417	0.000244740933326901	2405	tags=30%, list=17%, signal=25%	ENSMUSG00000020733/ENSMUSG00000054196/ENSMUSG00000003534/ENSMUSG00000020053/ENSMUSG00000017009/ENSMUSG00000009545/ENSMUSG00000036905/ENSMUSG00000035305/ENSMUSG00000055435/ENSMUSG00000050288/ENSMUSG00000073489/ENSMUSG00000031616/ENSMUSG00000030849/ENSMUSG00000048387/ENSMUSG00000031565/ENSMUSG00000027004/ENSMUSG00000022175/ENSMUSG00000052613/ENSMUSG00000023972/ENSMUSG00000003233/ENSMUSG00000028664/…	3.43039804175985	treatment_MI_vs_Sham	181	0.545188176614792	1.70675053469863	4.76067072961833e-05	0.000762288715973122	0.000498349884155515	2527	tags=31%, list=18%, signal=26%	ENSMUSG00000020733/ENSMUSG00000003534/ENSMUSG00000017009/ENSMUSG00000054196/ENSMUSG00000020053/ENSMUSG00000035305/ENSMUSG00000050288/ENSMUSG00000036905/ENSMUSG00000030849/ENSMUSG00000055435/ENSMUSG00000048387/ENSMUSG00000031565/ENSMUSG00000009545/ENSMUSG00000027004/ENSMUSG00000073489/ENSMUSG00000023972/ENSMUSG00000022175/ENSMUSG00000028664/ENSMUSG00000015134/ENSMUSG00000031616/ENSMUSG00000049580/…	3.11788050896784
GO:0032970	regulation of actin filament-based process	362	0.502113437959708	1.55986093781335	1.90654701169971e-05	0.000383668017199776	0.00025296489198461	2765	tags=30%, list=20%, signal=25%	ENSMUSG00000026335/ENSMUSG00000057123/ENSMUSG00000040711/ENSMUSG00000028583/ENSMUSG00000040249/ENSMUSG00000009376/ENSMUSG00000017009/ENSMUSG00000024112/ENSMUSG00000028919/ENSMUSG00000029082/ENSMUSG00000032702/ENSMUSG00000030046/ENSMUSG00000015766/ENSMUSG00000031827/ENSMUSG00000025372/ENSMUSG00000029675/ENSMUSG00000035783/ENSMUSG00000021948/ENSMUSG00000027699/ENSMUSG00000059456/ENSMUSG00000046442/…	3.41604440234605	treatment_MI_vs_Sham	361	0.476752729377021	1.55047048134605	5.27075272861055e-05	0.000828584998841788	0.000541691395311645	2193	tags=24%, list=16%, signal=21%	ENSMUSG00000040711/ENSMUSG00000028583/ENSMUSG00000057123/ENSMUSG00000040249/ENSMUSG00000026335/ENSMUSG00000009376/ENSMUSG00000024112/ENSMUSG00000017009/ENSMUSG00000032702/ENSMUSG00000030046/ENSMUSG00000025372/ENSMUSG00000015766/ENSMUSG00000036856/ENSMUSG00000029675/ENSMUSG00000029082/ENSMUSG00000031827/ENSMUSG00000027699/ENSMUSG00000021676/ENSMUSG00000025026/ENSMUSG00000046442/ENSMUSG00000037405/…	3.08166293367254
GO:0045807	positive regulation of endocytosis	169	0.583740419695971	1.73921951006983	1.9399186395878e-05	0.000389046697035143	0.000256511231795532	2282	tags=38%, list=16%, signal=33%	ENSMUSG00000024164/ENSMUSG00000024371/ENSMUSG00000040249/ENSMUSG00000001128/ENSMUSG00000026656/ENSMUSG00000027070/ENSMUSG00000022150/ENSMUSG00000023992/ENSMUSG00000039145/ENSMUSG00000035385/ENSMUSG00000071005/ENSMUSG00000031451/ENSMUSG00000032554/ENSMUSG00000022868/ENSMUSG00000032231/ENSMUSG00000016024/ENSMUSG00000027832/ENSMUSG00000022037/ENSMUSG00000021457/ENSMUSG00000022912/ENSMUSG00000064210/…	3.40999826744673	treatment_MI_vs_Sham	169	0.593141673655765	1.84378213469003	2.05400557023785e-06	5.8881493013485e-05	3.84940569200406e-05	2397	tags=40%, list=17%, signal=34%	ENSMUSG00000024164/ENSMUSG00000040249/ENSMUSG00000024371/ENSMUSG00000022868/ENSMUSG00000001128/ENSMUSG00000071005/ENSMUSG00000035385/ENSMUSG00000023992/ENSMUSG00000027070/ENSMUSG00000039145/ENSMUSG00000022150/ENSMUSG00000026656/ENSMUSG00000027832/ENSMUSG00000031451/ENSMUSG00000016024/ENSMUSG00000032231/ENSMUSG00000022037/ENSMUSG00000064210/ENSMUSG00000021457/ENSMUSG00000032554/ENSMUSG00000022912/…	4.23002118645423
GO:0001959	regulation of cytokine-mediated signaling pathway	129	0.610953821750146	1.79334101490749	2.0572255441113e-05	0.000411164258918626	0.000271094064875166	1975	tags=28%, list=14%, signal=24%	ENSMUSG00000033295/ENSMUSG00000028108/ENSMUSG00000056427/ENSMUSG00000023992/ENSMUSG00000019987/ENSMUSG00000031451/ENSMUSG00000027514/ENSMUSG00000035692/ENSMUSG00000026072/ENSMUSG00000070780/ENSMUSG00000030341/ENSMUSG00000042349/ENSMUSG00000021756/ENSMUSG00000028581/ENSMUSG00000027951/ENSMUSG00000021457/ENSMUSG00000031558/ENSMUSG00000037523/ENSMUSG00000032661/ENSMUSG00000025746/ENSMUSG00000026395/…	3.38598464408341	treatment_MI_vs_Sham	128	0.603148557898801	1.83076912529412	3.12223536167649e-05	0.000545165428966086	0.000356404499604872	1906	tags=27%, list=14%, signal=23%	ENSMUSG00000033295/ENSMUSG00000028108/ENSMUSG00000056427/ENSMUSG00000026072/ENSMUSG00000019987/ENSMUSG00000070780/ENSMUSG00000023992/ENSMUSG00000027514/ENSMUSG00000030341/ENSMUSG00000042349/ENSMUSG00000031451/ENSMUSG00000021756/ENSMUSG00000027951/ENSMUSG00000021457/ENSMUSG00000028581/ENSMUSG00000035692/ENSMUSG00000031558/ENSMUSG00000025746/ENSMUSG00000002602/ENSMUSG00000047798/ENSMUSG00000005800/…	3.26347169224547
GO:0046578	regulation of Ras protein signal transduction	179	0.575431817667921	1.72325417722946	2.08129191752184e-05	0.000414559369694145	0.000273332572626928	2708	tags=30%, list=20%, signal=25%	ENSMUSG00000026043/ENSMUSG00000020053/ENSMUSG00000009376/ENSMUSG00000032702/ENSMUSG00000015766/ENSMUSG00000020422/ENSMUSG00000001507/ENSMUSG00000109511/ENSMUSG00000027878/ENSMUSG00000017466/ENSMUSG00000001517/ENSMUSG00000018008/ENSMUSG00000002985/ENSMUSG00000020143/ENSMUSG00000075254/ENSMUSG00000028664/ENSMUSG00000022436/ENSMUSG00000020458/ENSMUSG00000024427/ENSMUSG00000039376/ENSMUSG00000036913/…	3.38241326466933	treatment_MI_vs_Sham	178	0.576725284828029	1.79937461139292	7.90938251058384e-06	0.000182822406805906	0.000119521020505265	2823	tags=31%, list=20%, signal=25%	ENSMUSG00000026043/ENSMUSG00000009376/ENSMUSG00000032702/ENSMUSG00000015766/ENSMUSG00000020053/ENSMUSG00000020422/ENSMUSG00000027878/ENSMUSG00000001507/ENSMUSG00000109511/ENSMUSG00000017466/ENSMUSG00000075254/ENSMUSG00000001517/ENSMUSG00000028664/ENSMUSG00000020143/ENSMUSG00000018008/ENSMUSG00000020458/ENSMUSG00000039376/ENSMUSG00000022436/ENSMUSG00000031861/ENSMUSG00000019852/ENSMUSG00000036913/…	3.73797057799053
GO:0060350	endochondral bone morphogenesis	58	0.733159267646988	1.97624714976547	2.08946646994469e-05	0.000414776801626987	0.000273475932622913	1308	tags=29%, list=9%, signal=27%	ENSMUSG00000026043/ENSMUSG00000031906/ENSMUSG00000001506/ENSMUSG00000054675/ENSMUSG00000000957/ENSMUSG00000028047/ENSMUSG00000032440/ENSMUSG00000045672/ENSMUSG00000028766/ENSMUSG00000018340/ENSMUSG00000029135/ENSMUSG00000040152/ENSMUSG00000057967/ENSMUSG00000000567/ENSMUSG00000070436/ENSMUSG00000037992/ENSMUSG00000025402	3.38218554159623	treatment_MI_vs_Sham	58	0.70627578846384	1.95708920668984	6.35133731517177e-05	0.00098260901108795	0.000642385328006234	1075	tags=28%, list=8%, signal=26%	ENSMUSG00000026043/ENSMUSG00000031906/ENSMUSG00000001506/ENSMUSG00000054675/ENSMUSG00000000957/ENSMUSG00000028047/ENSMUSG00000032440/ENSMUSG00000045672/ENSMUSG00000018340/ENSMUSG00000029135/ENSMUSG00000040152/ENSMUSG00000028766/ENSMUSG00000037992/ENSMUSG00000070436/ENSMUSG00000000567/ENSMUSG00000025402	3.00761925745356
GO:0018212	peptidyl-tyrosine modification	263	0.534945551343028	1.63268894082865	2.09941854970465e-05	0.000415344426590218	0.0002738501863555	2569	tags=32%, list=19%, signal=26%	ENSMUSG00000053113/ENSMUSG00000031548/ENSMUSG00000028613/ENSMUSG00000003534/ENSMUSG00000020053/ENSMUSG00000005087/ENSMUSG00000027996/ENSMUSG00000029082/ENSMUSG00000023992/ENSMUSG00000021948/ENSMUSG00000037012/ENSMUSG00000030341/ENSMUSG00000027293/ENSMUSG00000020122/ENSMUSG00000008734/ENSMUSG00000020467/ENSMUSG00000046733/ENSMUSG00000029999/ENSMUSG00000021756/ENSMUSG00000059456/ENSMUSG00000000290/…	3.38159161285579	treatment_MI_vs_Sham	262	0.545993862996682	1.74755485154705	1.60707705411941e-06	4.81958287820016e-05	3.15082529584977e-05	2228	tags=30%, list=16%, signal=25%	ENSMUSG00000053113/ENSMUSG00000003534/ENSMUSG00000005087/ENSMUSG00000031548/ENSMUSG00000027996/ENSMUSG00000020053/ENSMUSG00000023992/ENSMUSG00000029082/ENSMUSG00000020122/ENSMUSG00000030341/ENSMUSG00000028613/ENSMUSG00000008734/ENSMUSG00000046733/ENSMUSG00000030849/ENSMUSG00000029999/ENSMUSG00000037405/ENSMUSG00000020467/ENSMUSG00000027293/ENSMUSG00000031565/ENSMUSG00000059456/ENSMUSG00000021948/…	4.31699054714184
GO:0030278	regulation of ossification	109	0.632469973214746	1.81802430089785	2.15397837358889e-05	0.000424703614671265	0.000280021005646786	2637	tags=39%, list=19%, signal=31%	ENSMUSG00000028108/ENSMUSG00000054675/ENSMUSG00000031548/ENSMUSG00000025804/ENSMUSG00000022479/ENSMUSG00000035692/ENSMUSG00000037868/ENSMUSG00000022868/ENSMUSG00000024940/ENSMUSG00000059456/ENSMUSG00000032402/ENSMUSG00000048387/ENSMUSG00000027230/ENSMUSG00000064210/ENSMUSG00000036856/ENSMUSG00000030218/ENSMUSG00000036867/ENSMUSG00000050931/ENSMUSG00000024621/ENSMUSG00000027239/ENSMUSG00000014599/…	3.37191404269403	treatment_MI_vs_Sham	109	0.634193698867298	1.89654504294625	6.69785880046744e-06	0.00015987378883728	0.000104518252044244	2326	tags=37%, list=17%, signal=31%	ENSMUSG00000028108/ENSMUSG00000054675/ENSMUSG00000022868/ENSMUSG00000031548/ENSMUSG00000036856/ENSMUSG00000022479/ENSMUSG00000037868/ENSMUSG00000024940/ENSMUSG00000025804/ENSMUSG00000030218/ENSMUSG00000048387/ENSMUSG00000059456/ENSMUSG00000064210/ENSMUSG00000027230/ENSMUSG00000050931/ENSMUSG00000032402/ENSMUSG00000035692/ENSMUSG00000027239/ENSMUSG00000036867/ENSMUSG00000032265/ENSMUSG00000000567/…	3.79622273260416
GO:0071230	cellular response to amino acid stimulus	67	0.701695142124555	1.92123527665691	2.20682758922938e-05	0.000433663837668701	0.000285928774189099	1180	tags=24%, list=9%, signal=22%	ENSMUSG00000026043/ENSMUSG00000029661/ENSMUSG00000001506/ENSMUSG00000026042/ENSMUSG00000040690/ENSMUSG00000031273/ENSMUSG00000001119/ENSMUSG00000020122/ENSMUSG00000043613/ENSMUSG00000029231/ENSMUSG00000000303/ENSMUSG00000024590/ENSMUSG00000028019/ENSMUSG00000006476/ENSMUSG00000031740/ENSMUSG00000020484	3.3628467912608	treatment_MI_vs_Sham	67	0.650794719956597	1.8243284656484	0.000116389201028823	0.00160109767172539	0.00104672524006527	995	tags=22%, list=7%, signal=21%	ENSMUSG00000026043/ENSMUSG00000001506/ENSMUSG00000029661/ENSMUSG00000040690/ENSMUSG00000026042/ENSMUSG00000031273/ENSMUSG00000020122/ENSMUSG00000001119/ENSMUSG00000029231/ENSMUSG00000043613/ENSMUSG00000028019/ENSMUSG00000024590/ENSMUSG00000006476/ENSMUSG00000000303/ENSMUSG00000020484	2.79558217401604
GO:1905517	macrophage migration	58	0.732272282393216	1.97385626124096	2.22993160203874e-05	0.000436738443529728	0.000287955962551597	1981	tags=48%, list=14%, signal=42%	ENSMUSG00000050335/ENSMUSG00000028413/ENSMUSG00000000957/ENSMUSG00000023992/ENSMUSG00000035385/ENSMUSG00000029163/ENSMUSG00000049103/ENSMUSG00000059456/ENSMUSG00000060913/ENSMUSG00000049130/ENSMUSG00000020458/ENSMUSG00000024621/ENSMUSG00000040152/ENSMUSG00000027239/ENSMUSG00000042265/ENSMUSG00000014599/ENSMUSG00000021464/ENSMUSG00000031740/ENSMUSG00000040552/ENSMUSG00000011008/ENSMUSG00000004677/…	3.35977857799396	treatment_MI_vs_Sham	57	0.712156355698311	1.96328587873876	1.9836624454498e-05	0.000380342884622637	0.000248650975043095	1839	tags=47%, list=13%, signal=41%	ENSMUSG00000028413/ENSMUSG00000050335/ENSMUSG00000000957/ENSMUSG00000035385/ENSMUSG00000023992/ENSMUSG00000029163/ENSMUSG00000049103/ENSMUSG00000059456/ENSMUSG00000049130/ENSMUSG00000020458/ENSMUSG00000027239/ENSMUSG00000040152/ENSMUSG00000021464/ENSMUSG00000004677/ENSMUSG00000040552/ENSMUSG00000042265/ENSMUSG00000009681/ENSMUSG00000060913/ENSMUSG00000014599/ENSMUSG00000026271/ENSMUSG00000031740/…	3.41982470402584
GO:0050777	negative regulation of immune response	164	0.579780173920527	1.72387213764474	2.31156306070833e-05	0.000451217109450267	0.000297502221286953	1809	tags=27%, list=13%, signal=24%	ENSMUSG00000026043/ENSMUSG00000050335/ENSMUSG00000024810/ENSMUSG00000039899/ENSMUSG00000025804/ENSMUSG00000026656/ENSMUSG00000023992/ENSMUSG00000019987/ENSMUSG00000005413/ENSMUSG00000035692/ENSMUSG00000044206/ENSMUSG00000020897/ENSMUSG00000034708/ENSMUSG00000049103/ENSMUSG00000024659/ENSMUSG00000038147/ENSMUSG00000027951/ENSMUSG00000001729/ENSMUSG00000030748/ENSMUSG00000023224/ENSMUSG00000032661/…	3.34561444094191	treatment_MI_vs_Sham	162	0.547853321399312	1.69530335309457	0.000193235027574866	0.00240433710905918	0.0015718468536437	2313	tags=33%, list=17%, signal=28%	ENSMUSG00000026043/ENSMUSG00000024810/ENSMUSG00000050335/ENSMUSG00000044206/ENSMUSG00000039899/ENSMUSG00000019987/ENSMUSG00000023992/ENSMUSG00000025804/ENSMUSG00000026656/ENSMUSG00000020897/ENSMUSG00000034708/ENSMUSG00000049103/ENSMUSG00000027951/ENSMUSG00000024659/ENSMUSG00000038147/ENSMUSG00000005413/ENSMUSG00000001729/ENSMUSG00000030748/ENSMUSG00000035692/ENSMUSG00000023224/ENSMUSG00000048583/…	2.61900464052116
GO:0010466	negative regulation of peptidase activity	139	0.606144452615445	1.77870508293601	2.36863869183694e-05	0.00045929629733103	0.000302829094515785	1690	tags=31%, list=12%, signal=27%	ENSMUSG00000021091/ENSMUSG00000028108/ENSMUSG00000001131/ENSMUSG00000020053/ENSMUSG00000005087/ENSMUSG00000027996/ENSMUSG00000017002/ENSMUSG00000035403/ENSMUSG00000062345/ENSMUSG00000031451/ENSMUSG00000044734/ENSMUSG00000022868/ENSMUSG00000067780/ENSMUSG00000079014/ENSMUSG00000017716/ENSMUSG00000032487/ENSMUSG00000021922/ENSMUSG00000021950/ENSMUSG00000024011/ENSMUSG00000017466/ENSMUSG00000001729/…	3.33790705568198	treatment_MI_vs_Sham	138	0.607816106200028	1.85361335106204	8.39696014597743e-06	0.000191818058334672	0.00012540197060111	1808	tags=32%, list=13%, signal=28%	ENSMUSG00000021091/ENSMUSG00000028108/ENSMUSG00000001131/ENSMUSG00000005087/ENSMUSG00000022868/ENSMUSG00000027996/ENSMUSG00000035403/ENSMUSG00000017002/ENSMUSG00000020053/ENSMUSG00000021950/ENSMUSG00000067780/ENSMUSG00000062345/ENSMUSG00000044734/ENSMUSG00000021922/ENSMUSG00000031451/ENSMUSG00000079014/ENSMUSG00000017716/ENSMUSG00000017466/ENSMUSG00000032487/ENSMUSG00000055653/ENSMUSG00000001729/…	3.71711050943895
GO:0045637	regulation of myeloid cell differentiation	189	0.573289233481381	1.72566507425899	2.3645636783041e-05	0.00045929629733103	0.000302829094515785	2151	tags=32%, list=16%, signal=27%	ENSMUSG00000004040/ENSMUSG00000031548/ENSMUSG00000024529/ENSMUSG00000019122/ENSMUSG00000025804/ENSMUSG00000058818/ENSMUSG00000027204/ENSMUSG00000023992/ENSMUSG00000030786/ENSMUSG00000036896/ENSMUSG00000035692/ENSMUSG00000053475/ENSMUSG00000021250/ENSMUSG00000059456/ENSMUSG00000027878/ENSMUSG00000046402/ENSMUSG00000020689/ENSMUSG00000020644/ENSMUSG00000039883/ENSMUSG00000025473/ENSMUSG00000024812/…	3.33790705568198	treatment_MI_vs_Sham	188	0.532420533148078	1.67038763130215	0.000161023607079932	0.00210528815552063	0.00137634217381578	2191	tags=30%, list=16%, signal=26%	ENSMUSG00000004040/ENSMUSG00000019122/ENSMUSG00000031548/ENSMUSG00000024529/ENSMUSG00000058818/ENSMUSG00000030786/ENSMUSG00000053475/ENSMUSG00000023992/ENSMUSG00000027204/ENSMUSG00000025804/ENSMUSG00000027878/ENSMUSG00000036896/ENSMUSG00000059456/ENSMUSG00000020644/ENSMUSG00000020689/ENSMUSG00000046402/ENSMUSG00000039883/ENSMUSG00000024812/ENSMUSG00000020325/ENSMUSG00000025473/ENSMUSG00000035692/…	2.67668845289826
GO:0002064	epithelial cell development	192	0.573591283136602	1.7281152330947	2.3921074019004e-05	0.000462316202822732	0.000304820217132905	2417	tags=31%, list=17%, signal=26%	ENSMUSG00000028413/ENSMUSG00000016458/ENSMUSG00000055116/ENSMUSG00000009376/ENSMUSG00000021823/ENSMUSG00000026728/ENSMUSG00000068876/ENSMUSG00000029381/ENSMUSG00000070473/ENSMUSG00000030341/ENSMUSG00000045672/ENSMUSG00000021756/ENSMUSG00000027878/ENSMUSG00000031616/ENSMUSG00000030849/ENSMUSG00000001435/ENSMUSG00000037405/ENSMUSG00000027004/ENSMUSG00000070047/ENSMUSG00000031328/ENSMUSG00000043895/…	3.33506088555133	treatment_MI_vs_Sham	192	0.581324783593171	1.82723558196683	1.58749868880982e-06	4.79362094543879e-05	3.13385255846959e-05	2356	tags=29%, list=17%, signal=24%	ENSMUSG00000028413/ENSMUSG00000016458/ENSMUSG00000055116/ENSMUSG00000009376/ENSMUSG00000021823/ENSMUSG00000026728/ENSMUSG00000068876/ENSMUSG00000045672/ENSMUSG00000030341/ENSMUSG00000029381/ENSMUSG00000070473/ENSMUSG00000030849/ENSMUSG00000037405/ENSMUSG00000001435/ENSMUSG00000027878/ENSMUSG00000021756/ENSMUSG00000027004/ENSMUSG00000043895/ENSMUSG00000031328/ENSMUSG00000075254/ENSMUSG00000024812/…	4.31933631068885
GO:0032760	positive regulation of tumor necrosis factor production	109	0.631115373681197	1.8141305273208	2.4454890781306e-05	0.000471078422418842	0.000310597435546504	2205	tags=39%, list=16%, signal=33%	ENSMUSG00000004040/ENSMUSG00000024810/ENSMUSG00000037379/ENSMUSG00000035385/ENSMUSG00000071005/ENSMUSG00000040136/ENSMUSG00000030341/ENSMUSG00000049103/ENSMUSG00000016024/ENSMUSG00000038147/ENSMUSG00000022037/ENSMUSG00000021457/ENSMUSG00000032690/ENSMUSG00000057342/ENSMUSG00000034947/ENSMUSG00000037523/ENSMUSG00000058715/ENSMUSG00000028664/ENSMUSG00000032661/ENSMUSG00000025746/ENSMUSG00000026395/…	3.32690678801191	treatment_MI_vs_Sham	107	0.632018701469878	1.88870519572652	2.93805476511234e-05	0.000523833666657834	0.00034245875824416	2249	tags=40%, list=16%, signal=34%	ENSMUSG00000024810/ENSMUSG00000004040/ENSMUSG00000037379/ENSMUSG00000071005/ENSMUSG00000035385/ENSMUSG00000030341/ENSMUSG00000040136/ENSMUSG00000016024/ENSMUSG00000049103/ENSMUSG00000022037/ENSMUSG00000021457/ENSMUSG00000038147/ENSMUSG00000034947/ENSMUSG00000028664/ENSMUSG00000025746/ENSMUSG00000039217/ENSMUSG00000057342/ENSMUSG00000058715/ENSMUSG00000005800/ENSMUSG00000040152/ENSMUSG00000032508/…	3.28080659301682
GO:0007179	transforming growth factor beta receptor signaling pathway	185	0.567417618723	1.70585072928591	2.49041668704682e-05	0.00047816000391299	0.000315266554204926	1667	tags=22%, list=12%, signal=20%	ENSMUSG00000026043/ENSMUSG00000029661/ENSMUSG00000004040/ENSMUSG00000040249/ENSMUSG00000024529/ENSMUSG00000022150/ENSMUSG00000027204/ENSMUSG00000035385/ENSMUSG00000029163/ENSMUSG00000032440/ENSMUSG00000001507/ENSMUSG00000024940/ENSMUSG00000001827/ENSMUSG00000021250/ENSMUSG00000036040/ENSMUSG00000032402/ENSMUSG00000039646/ENSMUSG00000029050/ENSMUSG00000031613/ENSMUSG00000042254/ENSMUSG00000025321/…	3.32042675362036	treatment_MI_vs_Sham	185	0.550699729724232	1.72563375227814	4.11626874555379e-05	0.000683861921136323	0.000447077992938139	1597	tags=22%, list=12%, signal=20%	ENSMUSG00000026043/ENSMUSG00000004040/ENSMUSG00000029661/ENSMUSG00000040249/ENSMUSG00000024529/ENSMUSG00000035385/ENSMUSG00000032440/ENSMUSG00000022150/ENSMUSG00000029163/ENSMUSG00000027204/ENSMUSG00000024940/ENSMUSG00000036040/ENSMUSG00000039646/ENSMUSG00000001827/ENSMUSG00000001507/ENSMUSG00000029050/ENSMUSG00000042254/ENSMUSG00000031613/ENSMUSG00000030782/ENSMUSG00000025321/ENSMUSG00000029860/…	3.16503157801983
GO:0030900	forebrain development	295	0.517912019576654	1.59091462702889	2.57423736964057e-05	0.000492638367209647	0.000324812613410444	2466	tags=26%, list=18%, signal=22%	ENSMUSG00000013584/ENSMUSG00000026043/ENSMUSG00000006651/ENSMUSG00000028613/ENSMUSG00000027070/ENSMUSG00000039542/ENSMUSG00000030786/ENSMUSG00000020122/ENSMUSG00000027797/ENSMUSG00000030849/ENSMUSG00000029050/ENSMUSG00000031565/ENSMUSG00000020644/ENSMUSG00000045136/ENSMUSG00000049001/ENSMUSG00000036856/ENSMUSG00000045287/ENSMUSG00000020900/ENSMUSG00000031558/ENSMUSG00000042757/ENSMUSG00000029765/…	3.30747176785509	treatment_MI_vs_Sham	294	0.493251478178723	1.58946569480522	0.000120293754625377	0.00164363989964767	0.00107453742449427	2643	tags=28%, list=19%, signal=23%	ENSMUSG00000013584/ENSMUSG00000026043/ENSMUSG00000006651/ENSMUSG00000039542/ENSMUSG00000036856/ENSMUSG00000030786/ENSMUSG00000027070/ENSMUSG00000020122/ENSMUSG00000028613/ENSMUSG00000030849/ENSMUSG00000031565/ENSMUSG00000020644/ENSMUSG00000027797/ENSMUSG00000029050/ENSMUSG00000020900/ENSMUSG00000049001/ENSMUSG00000045136/ENSMUSG00000038119/ENSMUSG00000045287/ENSMUSG00000028664/ENSMUSG00000015134/…	2.78419332470726
GO:0006956	complement activation	38	0.787294522844291	1.96776492326775	2.63601246812894e-05	0.000502817231705638	0.000331523872213165	631	tags=45%, list=5%, signal=43%	ENSMUSG00000024164/ENSMUSG00000090231/ENSMUSG00000024371/ENSMUSG00000073418/ENSMUSG00000001128/ENSMUSG00000026938/ENSMUSG00000038521/ENSMUSG00000036887/ENSMUSG00000023992/ENSMUSG00000036896/ENSMUSG00000036905/ENSMUSG00000038527/ENSMUSG00000044206/ENSMUSG00000055172/ENSMUSG00000015854/ENSMUSG00000058952/ENSMUSG00000023224	3.29858984732172	treatment_MI_vs_Sham	38	0.77279019186132	1.99119050425227	2.08286948186662e-05	0.000398059500978953	0.000260233297493621	1172	tags=53%, list=8%, signal=48%	ENSMUSG00000090231/ENSMUSG00000024164/ENSMUSG00000073418/ENSMUSG00000024371/ENSMUSG00000026938/ENSMUSG00000001128/ENSMUSG00000038521/ENSMUSG00000044206/ENSMUSG00000038527/ENSMUSG00000023992/ENSMUSG00000036887/ENSMUSG00000036905/ENSMUSG00000055172/ENSMUSG00000036896/ENSMUSG00000015854/ENSMUSG00000058952/ENSMUSG00000026365/ENSMUSG00000023224/ENSMUSG00000061780/ENSMUSG00000028369	3.40005200577704
GO:0050729	positive regulation of inflammatory response	122	0.626386911648299	1.82948276484185	2.70360177084323e-05	0.000514035453573311	0.000338920413378434	2127	tags=37%, list=15%, signal=32%	ENSMUSG00000024164/ENSMUSG00000024810/ENSMUSG00000041616/ENSMUSG00000005124/ENSMUSG00000023992/ENSMUSG00000027514/ENSMUSG00000038642/ENSMUSG00000030341/ENSMUSG00000034708/ENSMUSG00000049103/ENSMUSG00000016024/ENSMUSG00000032487/ENSMUSG00000008734/ENSMUSG00000035356/ENSMUSG00000030560/ENSMUSG00000060063/ENSMUSG00000025473/ENSMUSG00000058715/ENSMUSG00000015947/ENSMUSG00000025746/ENSMUSG00000024621/…	3.28900692621823	treatment_MI_vs_Sham	121	0.62539819518773	1.88641935926946	5.35118362107558e-06	0.000132041020320886	8.63224468654076e-05	2056	tags=36%, list=15%, signal=31%	ENSMUSG00000024164/ENSMUSG00000024810/ENSMUSG00000041616/ENSMUSG00000023992/ENSMUSG00000027514/ENSMUSG00000030341/ENSMUSG00000005124/ENSMUSG00000038642/ENSMUSG00000008734/ENSMUSG00000016024/ENSMUSG00000034708/ENSMUSG00000049103/ENSMUSG00000035356/ENSMUSG00000032487/ENSMUSG00000060063/ENSMUSG00000025473/ENSMUSG00000030560/ENSMUSG00000015947/ENSMUSG00000025746/ENSMUSG00000039217/ENSMUSG00000058715/…	3.87929112840399
GO:0007044	cell-substrate junction assembly	93	0.65263726528997	1.84464407518965	2.73886680784484e-05	0.000519055146496421	0.000342230061358368	2085	tags=30%, list=15%, signal=26%	ENSMUSG00000026193/ENSMUSG00000040249/ENSMUSG00000000957/ENSMUSG00000017009/ENSMUSG00000040690/ENSMUSG00000021823/ENSMUSG00000015143/ENSMUSG00000031673/ENSMUSG00000059456/ENSMUSG00000032402/ENSMUSG00000020689/ENSMUSG00000026478/ENSMUSG00000036856/ENSMUSG00000027087/ENSMUSG00000022548/ENSMUSG00000030536/ENSMUSG00000052504/ENSMUSG00000064302/ENSMUSG00000041959/ENSMUSG00000025060/ENSMUSG00000000555/…	3.28478649851612	treatment_MI_vs_Sham	93	0.637879894651084	1.86657776033531	5.70706706270823e-05	0.000894770192566159	0.000584960281409801	2179	tags=32%, list=16%, signal=27%	ENSMUSG00000040249/ENSMUSG00000017009/ENSMUSG00000040690/ENSMUSG00000026193/ENSMUSG00000000957/ENSMUSG00000036856/ENSMUSG00000031673/ENSMUSG00000021823/ENSMUSG00000015143/ENSMUSG00000059456/ENSMUSG00000020689/ENSMUSG00000026478/ENSMUSG00000032402/ENSMUSG00000027087/ENSMUSG00000030536/ENSMUSG00000022548/ENSMUSG00000000555/ENSMUSG00000052504/ENSMUSG00000041959/ENSMUSG00000025060/ENSMUSG00000009681/…	3.04828849196438
GO:0060537	muscle tissue development	416	0.485602003663943	1.51900348275123	2.76692053106898e-05	0.00052268021386903	0.000344620187027538	2272	tags=25%, list=16%, signal=21%	ENSMUSG00000013584/ENSMUSG00000026043/ENSMUSG00000057123/ENSMUSG00000022371/ENSMUSG00000016458/ENSMUSG00000024529/ENSMUSG00000055116/ENSMUSG00000020053/ENSMUSG00000009376/ENSMUSG00000005124/ENSMUSG00000020186/ENSMUSG00000031965/ENSMUSG00000027070/ENSMUSG00000030046/ENSMUSG00000039542/ENSMUSG00000018263/ENSMUSG00000015627/ENSMUSG00000029675/ENSMUSG00000037868/ENSMUSG00000032440/ENSMUSG00000038418/…	3.28176393986808	treatment_MI_vs_Sham	414	0.462419115349699	1.51251458357077	0.000102493997196633	0.00145129514674555	0.00094879112480737	1653	tags=19%, list=12%, signal=17%	ENSMUSG00000013584/ENSMUSG00000026043/ENSMUSG00000022371/ENSMUSG00000057123/ENSMUSG00000016458/ENSMUSG00000055116/ENSMUSG00000009376/ENSMUSG00000020186/ENSMUSG00000030046/ENSMUSG00000039542/ENSMUSG00000018263/ENSMUSG00000031965/ENSMUSG00000024529/ENSMUSG00000020053/ENSMUSG00000015627/ENSMUSG00000037868/ENSMUSG00000029675/ENSMUSG00000032440/ENSMUSG00000027070/ENSMUSG00000005124/ENSMUSG00000030849/…	2.83824425705354
GO:0051896	regulation of phosphatidylinositol 3-kinase/protein kinase B signal transduction	221	0.548448459797765	1.66437031121172	2.81016861039277e-05	0.000527447031489105	0.00034776310603646	2700	tags=34%, list=19%, signal=28%	ENSMUSG00000026193/ENSMUSG00000020733/ENSMUSG00000003534/ENSMUSG00000020053/ENSMUSG00000027070/ENSMUSG00000038894/ENSMUSG00000023992/ENSMUSG00000036136/ENSMUSG00000071005/ENSMUSG00000031451/ENSMUSG00000032584/ENSMUSG00000035305/ENSMUSG00000064246/ENSMUSG00000020122/ENSMUSG00000019539/ENSMUSG00000034573/ENSMUSG00000043613/ENSMUSG00000026185/ENSMUSG00000031565/ENSMUSG00000039952/ENSMUSG00000026249/…	3.27782114756967	treatment_MI_vs_Sham	220	0.500458765460662	1.58275480766534	0.000441027363668709	0.0045729220261252	0.00298956958724291	1989	tags=25%, list=14%, signal=22%	ENSMUSG00000020733/ENSMUSG00000003534/ENSMUSG00000026193/ENSMUSG00000071005/ENSMUSG00000020053/ENSMUSG00000035305/ENSMUSG00000032584/ENSMUSG00000036136/ENSMUSG00000064246/ENSMUSG00000023992/ENSMUSG00000027070/ENSMUSG00000020122/ENSMUSG00000031451/ENSMUSG00000031565/ENSMUSG00000043613/ENSMUSG00000019539/ENSMUSG00000034573/ENSMUSG00000025473/ENSMUSG00000026185/ENSMUSG00000025746/ENSMUSG00000020458/…	2.33980620380459
GO:0045765	regulation of angiogenesis	254	0.534253032792511	1.63045077380823	2.80116603802036e-05	0.000527447031489105	0.00034776310603646	2060	tags=28%, list=15%, signal=25%	ENSMUSG00000024164/ENSMUSG00000050335/ENSMUSG00000004040/ENSMUSG00000028108/ENSMUSG00000016918/ENSMUSG00000017969/ENSMUSG00000027996/ENSMUSG00000024087/ENSMUSG00000035385/ENSMUSG00000005413/ENSMUSG00000040136/ENSMUSG00000029163/ENSMUSG00000064246/ENSMUSG00000032440/ENSMUSG00000030341/ENSMUSG00000034708/ENSMUSG00000049103/ENSMUSG00000059456/ENSMUSG00000000290/ENSMUSG00000046768/ENSMUSG00000054555/…	3.27782114756967	treatment_MI_vs_Sham	253	0.529994140703672	1.69171866149919	1.31191670463696e-05	0.000282062091496946	0.000184399437741542	1923	tags=27%, list=14%, signal=24%	ENSMUSG00000024164/ENSMUSG00000004040/ENSMUSG00000028108/ENSMUSG00000016918/ENSMUSG00000017969/ENSMUSG00000050335/ENSMUSG00000027996/ENSMUSG00000024087/ENSMUSG00000035385/ENSMUSG00000064246/ENSMUSG00000032440/ENSMUSG00000029163/ENSMUSG00000030341/ENSMUSG00000046768/ENSMUSG00000040136/ENSMUSG00000034708/ENSMUSG00000049103/ENSMUSG00000059456/ENSMUSG00000027230/ENSMUSG00000000290/ENSMUSG00000020689/…	3.54965527811251
GO:0042742	defense response to bacterium	191	0.56995242787672	1.71898158444959	2.92426687028213e-05	0.000547108843206777	0.000360726782586004	1975	tags=31%, list=14%, signal=27%	ENSMUSG00000069792/ENSMUSG00000037379/ENSMUSG00000026822/ENSMUSG00000031722/ENSMUSG00000029371/ENSMUSG00000017002/ENSMUSG00000023992/ENSMUSG00000035692/ENSMUSG00000032554/ENSMUSG00000029163/ENSMUSG00000021948/ENSMUSG00000030341/ENSMUSG00000034708/ENSMUSG00000001348/ENSMUSG00000016024/ENSMUSG00000015950/ENSMUSG00000035279/ENSMUSG00000027878/ENSMUSG00000035356/ENSMUSG00000042286/ENSMUSG00000053175/…	3.26192626543663	treatment_MI_vs_Sham	189	0.571473203782602	1.792120790765	5.46297288682885e-06	0.000133671403523745	8.73883176611424e-05	2237	tags=35%, list=16%, signal=30%	ENSMUSG00000069792/ENSMUSG00000026822/ENSMUSG00000037379/ENSMUSG00000029371/ENSMUSG00000031722/ENSMUSG00000017002/ENSMUSG00000023992/ENSMUSG00000029322/ENSMUSG00000029163/ENSMUSG00000030341/ENSMUSG00000016024/ENSMUSG00000034708/ENSMUSG00000001348/ENSMUSG00000027878/ENSMUSG00000021948/ENSMUSG00000035356/ENSMUSG00000021457/ENSMUSG00000015950/ENSMUSG00000035279/ENSMUSG00000053175/ENSMUSG00000032554/…	3.87396149191663
GO:0071604	transforming growth factor beta production	35	0.80156007096563	1.98430859883056	2.93943339943344e-05	0.000548194967741472	0.000361442900071131	1009	tags=43%, list=7%, signal=40%	ENSMUSG00000026043/ENSMUSG00000026193/ENSMUSG00000009376/ENSMUSG00000061048/ENSMUSG00000006369/ENSMUSG00000032487/ENSMUSG00000032402/ENSMUSG00000027087/ENSMUSG00000025321/ENSMUSG00000005836/ENSMUSG00000025473/ENSMUSG00000049580/ENSMUSG00000031980/ENSMUSG00000040152/ENSMUSG00000036446	3.26106495546588	treatment_MI_vs_Sham	35	0.774177200155414	1.95994380913613	3.43945473323847e-05	0.000591586214117017	0.000386752309322666	2058	tags=60%, list=15%, signal=51%	ENSMUSG00000026043/ENSMUSG00000009376/ENSMUSG00000061048/ENSMUSG00000026193/ENSMUSG00000006369/ENSMUSG00000032487/ENSMUSG00000025321/ENSMUSG00000025473/ENSMUSG00000032402/ENSMUSG00000027087/ENSMUSG00000031980/ENSMUSG00000049580/ENSMUSG00000040152/ENSMUSG00000036446/ENSMUSG00000030530/ENSMUSG00000005836/ENSMUSG00000039239/ENSMUSG00000030579/ENSMUSG00000052384/ENSMUSG00000090958/ENSMUSG00000061665	3.22798195503124
GO:0071695	anatomical structure maturation	212	0.551996233822377	1.67071039608443	2.9810527567295e-05	0.000554191902965333	0.000365396875912576	1954	tags=24%, list=14%, signal=21%	ENSMUSG00000013584/ENSMUSG00000024164/ENSMUSG00000020053/ENSMUSG00000025105/ENSMUSG00000061048/ENSMUSG00000036887/ENSMUSG00000028047/ENSMUSG00000030098/ENSMUSG00000071005/ENSMUSG00000026442/ENSMUSG00000017929/ENSMUSG00000032487/ENSMUSG00000059456/ENSMUSG00000031616/ENSMUSG00000031565/ENSMUSG00000020644/ENSMUSG00000039952/ENSMUSG00000064210/ENSMUSG00000001729/ENSMUSG00000001225/ENSMUSG00000041431/…	3.25633982377783	treatment_MI_vs_Sham	211	0.513997275801653	1.62398874774616	0.000265793757188731	0.00309633843035797	0.00202424601826268	2084	tags=23%, list=15%, signal=20%	ENSMUSG00000013584/ENSMUSG00000024164/ENSMUSG00000061048/ENSMUSG00000025105/ENSMUSG00000028047/ENSMUSG00000071005/ENSMUSG00000020053/ENSMUSG00000036887/ENSMUSG00000017929/ENSMUSG00000031565/ENSMUSG00000026442/ENSMUSG00000059456/ENSMUSG00000064210/ENSMUSG00000020644/ENSMUSG00000032487/ENSMUSG00000001729/ENSMUSG00000034593/ENSMUSG00000044813/ENSMUSG00000041431/ENSMUSG00000031616/ENSMUSG00000001225/…	2.50915157692833
GO:0031016	pancreas development	55	0.732438036000368	1.975053093345	3.02242084683331e-05	0.000560104318957463	0.000369295125455848	1350	tags=31%, list=10%, signal=28%	ENSMUSG00000013584/ENSMUSG00000040612/ENSMUSG00000055116/ENSMUSG00000020053/ENSMUSG00000009376/ENSMUSG00000028173/ENSMUSG00000024659/ENSMUSG00000022037/ENSMUSG00000005836/ENSMUSG00000025746/ENSMUSG00000048583/ENSMUSG00000023031/ENSMUSG00000034908/ENSMUSG00000041309/ENSMUSG00000000567/ENSMUSG00000020484/ENSMUSG00000030671	3.25173107847898	treatment_MI_vs_Sham	55	0.740139266166619	2.02282441174435	6.51004117434289e-06	0.000156669632870606	0.000102423519797329	1374	tags=33%, list=10%, signal=30%	ENSMUSG00000013584/ENSMUSG00000040612/ENSMUSG00000055116/ENSMUSG00000009376/ENSMUSG00000020053/ENSMUSG00000028173/ENSMUSG00000022037/ENSMUSG00000024659/ENSMUSG00000023031/ENSMUSG00000025746/ENSMUSG00000048583/ENSMUSG00000020484/ENSMUSG00000000567/ENSMUSG00000034908/ENSMUSG00000030671/ENSMUSG00000005836/ENSMUSG00000041309/ENSMUSG00000032558	3.80501517427028
GO:0070098	chemokine-mediated signaling pathway	57	0.714090969631032	1.931296903409	3.04593946837738e-05	0.00056016216724673	0.000369333266727963	1070	tags=33%, list=8%, signal=31%	ENSMUSG00000018927/ENSMUSG00000009185/ENSMUSG00000019122/ENSMUSG00000056427/ENSMUSG00000025804/ENSMUSG00000029371/ENSMUSG00000023992/ENSMUSG00000035385/ENSMUSG00000071005/ENSMUSG00000035373/ENSMUSG00000049103/ENSMUSG00000059456/ENSMUSG00000035352/ENSMUSG00000023078/ENSMUSG00000031558/ENSMUSG00000029373/ENSMUSG00000047731/ENSMUSG00000029380/ENSMUSG00000079227	3.25168622630649	treatment_MI_vs_Sham	56	0.71340838636045	1.9585969412121	5.38910275709291e-06	0.000132417953459997	8.65688687030581e-05	1381	tags=38%, list=10%, signal=34%	ENSMUSG00000018927/ENSMUSG00000009185/ENSMUSG00000029371/ENSMUSG00000019122/ENSMUSG00000056427/ENSMUSG00000071005/ENSMUSG00000035385/ENSMUSG00000023992/ENSMUSG00000035373/ENSMUSG00000025804/ENSMUSG00000049103/ENSMUSG00000059456/ENSMUSG00000035352/ENSMUSG00000023078/ENSMUSG00000031558/ENSMUSG00000029380/ENSMUSG00000029373/ENSMUSG00000047731/ENSMUSG00000079227/ENSMUSG00000029379/ENSMUSG00000026271	3.87805312849139
GO:0071772	response to BMP	131	0.60343919980934	1.76578750873046	3.0514298386562e-05	0.00056016216724673	0.000369333266727963	2567	tags=38%, list=19%, signal=31%	ENSMUSG00000031906/ENSMUSG00000031548/ENSMUSG00000016918/ENSMUSG00000022816/ENSMUSG00000031965/ENSMUSG00000044674/ENSMUSG00000069763/ENSMUSG00000027996/ENSMUSG00000027070/ENSMUSG00000030046/ENSMUSG00000027204/ENSMUSG00000035403/ENSMUSG00000015627/ENSMUSG00000053475/ENSMUSG00000038418/ENSMUSG00000001507/ENSMUSG00000027878/ENSMUSG00000029050/ENSMUSG00000041120/ENSMUSG00000055653/ENSMUSG00000031283/…	3.25168622630649	treatment_MI_vs_Sham	131	0.606997801078885	1.84329145551133	1.36463524085041e-05	0.000290195886854299	0.000189716945254304	2249	tags=33%, list=16%, signal=28%	ENSMUSG00000031906/ENSMUSG00000016918/ENSMUSG00000044674/ENSMUSG00000031548/ENSMUSG00000027996/ENSMUSG00000030046/ENSMUSG00000022816/ENSMUSG00000031965/ENSMUSG00000035403/ENSMUSG00000015627/ENSMUSG00000053475/ENSMUSG00000069763/ENSMUSG00000027070/ENSMUSG00000027204/ENSMUSG00000027878/ENSMUSG00000041120/ENSMUSG00000001507/ENSMUSG00000029050/ENSMUSG00000038418/ENSMUSG00000031283/ENSMUSG00000055653/…	3.53730874740876
GO:0071773	cellular response to BMP stimulus	131	0.60343919980934	1.76578750873046	3.0514298386562e-05	0.00056016216724673	0.000369333266727963	2567	tags=38%, list=19%, signal=31%	ENSMUSG00000031906/ENSMUSG00000031548/ENSMUSG00000016918/ENSMUSG00000022816/ENSMUSG00000031965/ENSMUSG00000044674/ENSMUSG00000069763/ENSMUSG00000027996/ENSMUSG00000027070/ENSMUSG00000030046/ENSMUSG00000027204/ENSMUSG00000035403/ENSMUSG00000015627/ENSMUSG00000053475/ENSMUSG00000038418/ENSMUSG00000001507/ENSMUSG00000027878/ENSMUSG00000029050/ENSMUSG00000041120/ENSMUSG00000055653/ENSMUSG00000031283/…	3.25168622630649	treatment_MI_vs_Sham	131	0.606997801078885	1.84329145551133	1.36463524085041e-05	0.000290195886854299	0.000189716945254304	2249	tags=33%, list=16%, signal=28%	ENSMUSG00000031906/ENSMUSG00000016918/ENSMUSG00000044674/ENSMUSG00000031548/ENSMUSG00000027996/ENSMUSG00000030046/ENSMUSG00000022816/ENSMUSG00000031965/ENSMUSG00000035403/ENSMUSG00000015627/ENSMUSG00000053475/ENSMUSG00000069763/ENSMUSG00000027070/ENSMUSG00000027204/ENSMUSG00000027878/ENSMUSG00000041120/ENSMUSG00000001507/ENSMUSG00000029050/ENSMUSG00000038418/ENSMUSG00000031283/ENSMUSG00000055653/…	3.53730874740876
GO:0042110	T cell activation	471	0.478625731916241	1.498601007521	3.15920223140774e-05	0.000578134008347616	0.000381182690289591	1865	tags=21%, list=13%, signal=19%	ENSMUSG00000050335/ENSMUSG00000004040/ENSMUSG00000040612/ENSMUSG00000020053/ENSMUSG00000005087/ENSMUSG00000017009/ENSMUSG00000026070/ENSMUSG00000039899/ENSMUSG00000030786/ENSMUSG00000035413/ENSMUSG00000035385/ENSMUSG00000019987/ENSMUSG00000071005/ENSMUSG00000029816/ENSMUSG00000044206/ENSMUSG00000032440/ENSMUSG00000038418/ENSMUSG00000027962/ENSMUSG00000049103/ENSMUSG00000115338/ENSMUSG00000028599/…	3.23797148279009	treatment_MI_vs_Sham	469	0.486004990192605	1.59400956552489	1.35795791023042e-06	4.17965150475132e-05	2.73246710800936e-05	2130	tags=25%, list=15%, signal=22%	ENSMUSG00000004040/ENSMUSG00000040612/ENSMUSG00000026070/ENSMUSG00000017009/ENSMUSG00000005087/ENSMUSG00000050335/ENSMUSG00000044206/ENSMUSG00000039899/ENSMUSG00000036856/ENSMUSG00000035413/ENSMUSG00000071005/ENSMUSG00000020053/ENSMUSG00000035385/ENSMUSG00000019987/ENSMUSG00000030786/ENSMUSG00000032440/ENSMUSG00000027962/ENSMUSG00000029816/ENSMUSG00000037405/ENSMUSG00000049103/ENSMUSG00000028599/…	4.37885992776396
GO:0008347	glial cell migration	64	0.716559239391771	1.94661476541993	3.28552051463831e-05	0.000597515780550372	0.000393961727613381	1031	tags=22%, list=7%, signal=20%	ENSMUSG00000026043/ENSMUSG00000026193/ENSMUSG00000040249/ENSMUSG00000028613/ENSMUSG00000021614/ENSMUSG00000023992/ENSMUSG00000026728/ENSMUSG00000035385/ENSMUSG00000049103/ENSMUSG00000020467/ENSMUSG00000020458/ENSMUSG00000041736/ENSMUSG00000007817/ENSMUSG00000014599	3.22365062039581	treatment_MI_vs_Sham	64	0.660816082400397	1.84646341119439	0.000200857401853467	0.00246767665134259	0.00161325538153868	1978	tags=33%, list=14%, signal=28%	ENSMUSG00000026043/ENSMUSG00000040249/ENSMUSG00000026193/ENSMUSG00000021614/ENSMUSG00000035385/ENSMUSG00000023992/ENSMUSG00000026728/ENSMUSG00000028613/ENSMUSG00000049103/ENSMUSG00000020467/ENSMUSG00000020458/ENSMUSG00000007817/ENSMUSG00000041736/ENSMUSG00000031511/ENSMUSG00000014599/ENSMUSG00000039239/ENSMUSG00000015714/ENSMUSG00000037370/ENSMUSG00000018217/ENSMUSG00000033585/ENSMUSG00000032911	2.60771174809814
GO:0002253	activation of immune response	419	0.489858150154158	1.53247241306202	3.27636384836371e-05	0.000597515780550372	0.000393961727613381	2412	tags=27%, list=17%, signal=23%	ENSMUSG00000024164/ENSMUSG00000050335/ENSMUSG00000090231/ENSMUSG00000024371/ENSMUSG00000073418/ENSMUSG00000001128/ENSMUSG00000026938/ENSMUSG00000038521/ENSMUSG00000036887/ENSMUSG00000023992/ENSMUSG00000036896/ENSMUSG00000027514/ENSMUSG00000036905/ENSMUSG00000038527/ENSMUSG00000044206/ENSMUSG00000055172/ENSMUSG00000016024/ENSMUSG00000051076/ENSMUSG00000028581/ENSMUSG00000073489/ENSMUSG00000026536/…	3.22365062039581	treatment_MI_vs_Sham	418	0.479187807611143	1.56750102018652	1.07482948308143e-05	0.000236300857784217	0.000154482812922507	2225	tags=26%, list=16%, signal=23%	ENSMUSG00000090231/ENSMUSG00000024164/ENSMUSG00000073418/ENSMUSG00000024371/ENSMUSG00000026938/ENSMUSG00000050335/ENSMUSG00000001128/ENSMUSG00000038521/ENSMUSG00000044206/ENSMUSG00000038527/ENSMUSG00000023992/ENSMUSG00000036887/ENSMUSG00000027514/ENSMUSG00000036905/ENSMUSG00000026536/ENSMUSG00000055172/ENSMUSG00000016024/ENSMUSG00000036896/ENSMUSG00000003352/ENSMUSG00000035356/ENSMUSG00000021457/…	3.62653470185356
GO:0085029	extracellular matrix assembly	43	0.773766419738047	1.99126279290403	3.33739783697912e-05	0.000605071261094418	0.000398943303439446	1153	tags=40%, list=8%, signal=36%	ENSMUSG00000026043/ENSMUSG00000031906/ENSMUSG00000029661/ENSMUSG00000003665/ENSMUSG00000024529/ENSMUSG00000029675/ENSMUSG00000029163/ENSMUSG00000024909/ENSMUSG00000032402/ENSMUSG00000039952/ENSMUSG00000042436/ENSMUSG00000004846/ENSMUSG00000031980/ENSMUSG00000032289/ENSMUSG00000064302/ENSMUSG00000033420/ENSMUSG00000000567	3.21819347414493	treatment_MI_vs_Sham	43	0.740754983916864	1.95717294008951	7.45812937827416e-05	0.00112121184072358	0.000732997589010737	1083	tags=35%, list=8%, signal=32%	ENSMUSG00000026043/ENSMUSG00000031906/ENSMUSG00000029661/ENSMUSG00000003665/ENSMUSG00000024529/ENSMUSG00000029675/ENSMUSG00000029163/ENSMUSG00000024909/ENSMUSG00000042436/ENSMUSG00000032402/ENSMUSG00000004846/ENSMUSG00000031980/ENSMUSG00000032289/ENSMUSG00000000567/ENSMUSG00000033420	2.95031232445638
GO:0033674	positive regulation of kinase activity	350	0.497677116733042	1.54572742525193	3.4826210701192e-05	0.000629451511932655	0.000415018001468395	1973	tags=25%, list=14%, signal=22%	ENSMUSG00000023067/ENSMUSG00000028613/ENSMUSG00000003534/ENSMUSG00000020053/ENSMUSG00000009376/ENSMUSG00000017009/ENSMUSG00000026343/ENSMUSG00000027204/ENSMUSG00000023992/ENSMUSG00000071005/ENSMUSG00000031451/ENSMUSG00000032584/ENSMUSG00000035305/ENSMUSG00000064246/ENSMUSG00000021948/ENSMUSG00000027699/ENSMUSG00000038418/ENSMUSG00000020122/ENSMUSG00000008734/ENSMUSG00000031760/ENSMUSG00000059456/…	3.20103771894951	treatment_MI_vs_Sham	348	0.479241502032562	1.55503056721455	6.14735031962595e-05	0.000956109166733313	0.000625060928356144	1953	tags=24%, list=14%, signal=22%	ENSMUSG00000023067/ENSMUSG00000003534/ENSMUSG00000009376/ENSMUSG00000017009/ENSMUSG00000026343/ENSMUSG00000071005/ENSMUSG00000020053/ENSMUSG00000035305/ENSMUSG00000032584/ENSMUSG00000064246/ENSMUSG00000023992/ENSMUSG00000027204/ENSMUSG00000020122/ENSMUSG00000028613/ENSMUSG00000008734/ENSMUSG00000027699/ENSMUSG00000031760/ENSMUSG00000030849/ENSMUSG00000031451/ENSMUSG00000031565/ENSMUSG00000027878/…	3.01949251797164
GO:0048738	cardiac muscle tissue development	247	0.536624983535346	1.6383590171938	3.63707299457037e-05	0.000655344598652433	0.000432090161751712	2272	tags=27%, list=16%, signal=23%	ENSMUSG00000013584/ENSMUSG00000057123/ENSMUSG00000022371/ENSMUSG00000016458/ENSMUSG00000020053/ENSMUSG00000009376/ENSMUSG00000005124/ENSMUSG00000031965/ENSMUSG00000027070/ENSMUSG00000030046/ENSMUSG00000039542/ENSMUSG00000018263/ENSMUSG00000015627/ENSMUSG00000032440/ENSMUSG00000079243/ENSMUSG00000031616/ENSMUSG00000030849/ENSMUSG00000019942/ENSMUSG00000024011/ENSMUSG00000031565/ENSMUSG00000020644/…	3.18353027567339	treatment_MI_vs_Sham	245	0.510588869542251	1.62544165512168	0.000112919048359183	0.00156111251726833	0.0010205847546113	1998	tags=23%, list=14%, signal=20%	ENSMUSG00000013584/ENSMUSG00000022371/ENSMUSG00000057123/ENSMUSG00000016458/ENSMUSG00000009376/ENSMUSG00000030046/ENSMUSG00000039542/ENSMUSG00000018263/ENSMUSG00000031965/ENSMUSG00000020053/ENSMUSG00000015627/ENSMUSG00000032440/ENSMUSG00000027070/ENSMUSG00000005124/ENSMUSG00000030849/ENSMUSG00000031565/ENSMUSG00000020644/ENSMUSG00000029231/ENSMUSG00000019942/ENSMUSG00000020900/ENSMUSG00000075254/…	2.80656579401144
GO:0035107	appendage morphogenesis	134	0.602910690075817	1.77131660670131	3.68461420194728e-05	0.000657838438006198	0.00043373443173115	2645	tags=28%, list=19%, signal=23%	ENSMUSG00000013584/ENSMUSG00000026043/ENSMUSG00000034687/ENSMUSG00000057123/ENSMUSG00000027996/ENSMUSG00000018263/ENSMUSG00000027878/ENSMUSG00000030849/ENSMUSG00000048387/ENSMUSG00000029050/ENSMUSG00000031565/ENSMUSG00000055653/ENSMUSG00000066595/ENSMUSG00000034612/ENSMUSG00000021464/ENSMUSG00000000567/ENSMUSG00000025921/ENSMUSG00000004885/ENSMUSG00000057789/ENSMUSG00000024598/ENSMUSG00000024713/…	3.18188075395116	treatment_MI_vs_Sham	134	0.592448234903356	1.79996358772624	1.41699366095653e-05	0.00029700999746501	0.000194171702569104	1777	tags=19%, list=13%, signal=16%	ENSMUSG00000013584/ENSMUSG00000026043/ENSMUSG00000057123/ENSMUSG00000034687/ENSMUSG00000027996/ENSMUSG00000018263/ENSMUSG00000030849/ENSMUSG00000048387/ENSMUSG00000031565/ENSMUSG00000027878/ENSMUSG00000029050/ENSMUSG00000055653/ENSMUSG00000021464/ENSMUSG00000034612/ENSMUSG00000066595/ENSMUSG00000000567/ENSMUSG00000066687/ENSMUSG00000057789/ENSMUSG00000004885/ENSMUSG00000039239/ENSMUSG00000024598/…	3.52722893192585
GO:0035108	limb morphogenesis	134	0.602910690075817	1.77131660670131	3.68461420194728e-05	0.000657838438006198	0.00043373443173115	2645	tags=28%, list=19%, signal=23%	ENSMUSG00000013584/ENSMUSG00000026043/ENSMUSG00000034687/ENSMUSG00000057123/ENSMUSG00000027996/ENSMUSG00000018263/ENSMUSG00000027878/ENSMUSG00000030849/ENSMUSG00000048387/ENSMUSG00000029050/ENSMUSG00000031565/ENSMUSG00000055653/ENSMUSG00000066595/ENSMUSG00000034612/ENSMUSG00000021464/ENSMUSG00000000567/ENSMUSG00000025921/ENSMUSG00000004885/ENSMUSG00000057789/ENSMUSG00000024598/ENSMUSG00000024713/…	3.18188075395116	treatment_MI_vs_Sham	134	0.592448234903356	1.79996358772624	1.41699366095653e-05	0.00029700999746501	0.000194171702569104	1777	tags=19%, list=13%, signal=16%	ENSMUSG00000013584/ENSMUSG00000026043/ENSMUSG00000057123/ENSMUSG00000034687/ENSMUSG00000027996/ENSMUSG00000018263/ENSMUSG00000030849/ENSMUSG00000048387/ENSMUSG00000031565/ENSMUSG00000027878/ENSMUSG00000029050/ENSMUSG00000055653/ENSMUSG00000021464/ENSMUSG00000034612/ENSMUSG00000066595/ENSMUSG00000000567/ENSMUSG00000066687/ENSMUSG00000057789/ENSMUSG00000004885/ENSMUSG00000039239/ENSMUSG00000024598/…	3.52722893192585
GO:0051897	positive regulation of phosphatidylinositol 3-kinase/protein kinase B signal transduction	155	0.586664082306724	1.7374493752944	3.67751045673637e-05	0.000657838438006198	0.00043373443173115	2823	tags=40%, list=20%, signal=32%	ENSMUSG00000026193/ENSMUSG00000003534/ENSMUSG00000020053/ENSMUSG00000027070/ENSMUSG00000038894/ENSMUSG00000023992/ENSMUSG00000036136/ENSMUSG00000071005/ENSMUSG00000031451/ENSMUSG00000032584/ENSMUSG00000035305/ENSMUSG00000064246/ENSMUSG00000020122/ENSMUSG00000026185/ENSMUSG00000031565/ENSMUSG00000025473/ENSMUSG00000025746/ENSMUSG00000020458/ENSMUSG00000035273/ENSMUSG00000024621/ENSMUSG00000039217/…	3.18188075395116	treatment_MI_vs_Sham	154	0.555631599769208	1.70938509318005	0.000148758305885108	0.0019593211099462	0.00128091552151426	1989	tags=31%, list=14%, signal=27%	ENSMUSG00000003534/ENSMUSG00000026193/ENSMUSG00000071005/ENSMUSG00000020053/ENSMUSG00000035305/ENSMUSG00000032584/ENSMUSG00000036136/ENSMUSG00000064246/ENSMUSG00000023992/ENSMUSG00000027070/ENSMUSG00000020122/ENSMUSG00000031451/ENSMUSG00000031565/ENSMUSG00000025473/ENSMUSG00000026185/ENSMUSG00000025746/ENSMUSG00000020458/ENSMUSG00000038894/ENSMUSG00000039217/ENSMUSG00000031980/ENSMUSG00000028019/…	2.70789438235674
GO:0046622	positive regulation of organ growth	59	0.713086698160388	1.92218492470501	3.83703203849899e-05	0.000682968377430093	0.000450303424003017	1281	tags=34%, list=9%, signal=31%	ENSMUSG00000016458/ENSMUSG00000020053/ENSMUSG00000005124/ENSMUSG00000031965/ENSMUSG00000030046/ENSMUSG00000039542/ENSMUSG00000018263/ENSMUSG00000030849/ENSMUSG00000019942/ENSMUSG00000031565/ENSMUSG00000001729/ENSMUSG00000024014/ENSMUSG00000041431/ENSMUSG00000010066/ENSMUSG00000005836/ENSMUSG00000048583/ENSMUSG00000031980/ENSMUSG00000050440/ENSMUSG00000027808/ENSMUSG00000021944	3.16559940440859	treatment_MI_vs_Sham	57	0.683133810003752	1.88327598530559	0.000122770181768602	0.00167356648713936	0.00109410207381563	1344	tags=33%, list=10%, signal=30%	ENSMUSG00000016458/ENSMUSG00000030046/ENSMUSG00000039542/ENSMUSG00000018263/ENSMUSG00000031965/ENSMUSG00000020053/ENSMUSG00000005124/ENSMUSG00000030849/ENSMUSG00000031565/ENSMUSG00000019942/ENSMUSG00000010066/ENSMUSG00000001729/ENSMUSG00000024014/ENSMUSG00000041431/ENSMUSG00000031980/ENSMUSG00000050440/ENSMUSG00000048583/ENSMUSG00000027808/ENSMUSG00000005836	2.77635702939275
GO:0021782	glial cell development	119	0.620863056122726	1.8057376222857	3.87134187293432e-05	0.000686987212360709	0.000452953173522268	2405	tags=39%, list=17%, signal=33%	ENSMUSG00000040249/ENSMUSG00000036098/ENSMUSG00000036887/ENSMUSG00000023992/ENSMUSG00000030786/ENSMUSG00000026728/ENSMUSG00000035305/ENSMUSG00000034708/ENSMUSG00000017929/ENSMUSG00000020122/ENSMUSG00000022037/ENSMUSG00000029050/ENSMUSG00000020644/ENSMUSG00000039952/ENSMUSG00000001729/ENSMUSG00000029070/ENSMUSG00000039116/ENSMUSG00000049130/ENSMUSG00000024621/ENSMUSG00000022892/ENSMUSG00000031980/…	3.1630513468602	treatment_MI_vs_Sham	118	0.610845344932204	1.83593146579715	1.92837591406844e-05	0.00037095862978527	0.000242515973680629	1923	tags=34%, list=14%, signal=29%	ENSMUSG00000040249/ENSMUSG00000036098/ENSMUSG00000035305/ENSMUSG00000030786/ENSMUSG00000023992/ENSMUSG00000036887/ENSMUSG00000026728/ENSMUSG00000020122/ENSMUSG00000017929/ENSMUSG00000034708/ENSMUSG00000022037/ENSMUSG00000020644/ENSMUSG00000029050/ENSMUSG00000029070/ENSMUSG00000001729/ENSMUSG00000049130/ENSMUSG00000039116/ENSMUSG00000031980/ENSMUSG00000003458/ENSMUSG00000027239/ENSMUSG00000023000/…	3.43067452126848
GO:0009062	fatty acid catabolic process	89	-0.52510879389769	-1.89538349416994	4.03651496173607e-05	0.000706896951875445	0.000466080316990065	1649	tags=39%, list=12%, signal=35%	ENSMUSG00000029545/ENSMUSG00000019883/ENSMUSG00000024132/ENSMUSG00000021226/ENSMUSG00000026664/ENSMUSG00000004610/ENSMUSG00000028127/ENSMUSG00000025745/ENSMUSG00000034875/ENSMUSG00000025465/ENSMUSG00000028223/ENSMUSG00000020283/ENSMUSG00000021460/ENSMUSG00000028607/ENSMUSG00000032314/ENSMUSG00000003809/ENSMUSG00000020003/ENSMUSG00000042647/ENSMUSG00000028603/ENSMUSG00000027984/ENSMUSG00000051319/…	3.15064389100319	treatment_MI_vs_Sham	89	-0.582411767320517	-2.05142095807048	5.82855732427442e-07	2.02889304954505e-05	1.3263985088825e-05	1929	tags=53%, list=14%, signal=46%	ENSMUSG00000024507/ENSMUSG00000011305/ENSMUSG00000026853/ENSMUSG00000018574/ENSMUSG00000039958/ENSMUSG00000020777/ENSMUSG00000028601/ENSMUSG00000047866/ENSMUSG00000034875/ENSMUSG00000019806/ENSMUSG00000027332/ENSMUSG00000021884/ENSMUSG00000019883/ENSMUSG00000022853/ENSMUSG00000056973/ENSMUSG00000020283/ENSMUSG00000029545/ENSMUSG00000028127/ENSMUSG00000025745/ENSMUSG00000026664/ENSMUSG00000004610/…	4.69274084563133
GO:0045766	positive regulation of angiogenesis	151	0.577478998256928	1.7123077303063	4.04389478958801e-05	0.000706896951875445	0.000466080316990065	1786	tags=30%, list=13%, signal=26%	ENSMUSG00000024164/ENSMUSG00000050335/ENSMUSG00000004040/ENSMUSG00000028108/ENSMUSG00000017969/ENSMUSG00000027996/ENSMUSG00000024087/ENSMUSG00000005413/ENSMUSG00000029163/ENSMUSG00000064246/ENSMUSG00000032440/ENSMUSG00000030341/ENSMUSG00000034708/ENSMUSG00000059456/ENSMUSG00000000290/ENSMUSG00000054555/ENSMUSG00000020689/ENSMUSG00000024053/ENSMUSG00000025321/ENSMUSG00000049130/ENSMUSG00000005836/…	3.15064389100319	treatment_MI_vs_Sham	150	0.57186393380873	1.76154587231545	4.76285449221488e-05	0.000762288715973122	0.000498349884155515	1825	tags=29%, list=13%, signal=26%	ENSMUSG00000024164/ENSMUSG00000004040/ENSMUSG00000028108/ENSMUSG00000017969/ENSMUSG00000050335/ENSMUSG00000027996/ENSMUSG00000024087/ENSMUSG00000064246/ENSMUSG00000032440/ENSMUSG00000029163/ENSMUSG00000030341/ENSMUSG00000034708/ENSMUSG00000059456/ENSMUSG00000000290/ENSMUSG00000020689/ENSMUSG00000005413/ENSMUSG00000025321/ENSMUSG00000049130/ENSMUSG00000023031/ENSMUSG00000020458/ENSMUSG00000054555/…	3.11788050896784
GO:1904018	positive regulation of vasculature development	151	0.577478998256928	1.7123077303063	4.04389478958801e-05	0.000706896951875445	0.000466080316990065	1786	tags=30%, list=13%, signal=26%	ENSMUSG00000024164/ENSMUSG00000050335/ENSMUSG00000004040/ENSMUSG00000028108/ENSMUSG00000017969/ENSMUSG00000027996/ENSMUSG00000024087/ENSMUSG00000005413/ENSMUSG00000029163/ENSMUSG00000064246/ENSMUSG00000032440/ENSMUSG00000030341/ENSMUSG00000034708/ENSMUSG00000059456/ENSMUSG00000000290/ENSMUSG00000054555/ENSMUSG00000020689/ENSMUSG00000024053/ENSMUSG00000025321/ENSMUSG00000049130/ENSMUSG00000005836/…	3.15064389100319	treatment_MI_vs_Sham	150	0.57186393380873	1.76154587231545	4.76285449221488e-05	0.000762288715973122	0.000498349884155515	1825	tags=29%, list=13%, signal=26%	ENSMUSG00000024164/ENSMUSG00000004040/ENSMUSG00000028108/ENSMUSG00000017969/ENSMUSG00000050335/ENSMUSG00000027996/ENSMUSG00000024087/ENSMUSG00000064246/ENSMUSG00000032440/ENSMUSG00000029163/ENSMUSG00000030341/ENSMUSG00000034708/ENSMUSG00000059456/ENSMUSG00000000290/ENSMUSG00000020689/ENSMUSG00000005413/ENSMUSG00000025321/ENSMUSG00000049130/ENSMUSG00000023031/ENSMUSG00000020458/ENSMUSG00000054555/…	3.11788050896784
GO:0002695	negative regulation of leukocyte activation	164	0.572520517350353	1.70228685368174	4.03060707395957e-05	0.000706896951875445	0.000466080316990065	1869	tags=29%, list=13%, signal=26%	ENSMUSG00000050335/ENSMUSG00000026193/ENSMUSG00000040612/ENSMUSG00000031548/ENSMUSG00000005087/ENSMUSG00000017009/ENSMUSG00000039899/ENSMUSG00000026656/ENSMUSG00000019987/ENSMUSG00000005413/ENSMUSG00000029816/ENSMUSG00000044206/ENSMUSG00000034708/ENSMUSG00000049103/ENSMUSG00000051076/ENSMUSG00000024659/ENSMUSG00000028581/ENSMUSG00000038147/ENSMUSG00000020644/ENSMUSG00000030748/ENSMUSG00000078763/…	3.15064389100319	treatment_MI_vs_Sham	163	0.548323268995527	1.69806016667016	0.00011394913578808	0.00157163808039786	0.00102746589171377	2241	tags=34%, list=16%, signal=29%	ENSMUSG00000040612/ENSMUSG00000017009/ENSMUSG00000005087/ENSMUSG00000050335/ENSMUSG00000031548/ENSMUSG00000026193/ENSMUSG00000044206/ENSMUSG00000039899/ENSMUSG00000019987/ENSMUSG00000029816/ENSMUSG00000026656/ENSMUSG00000034708/ENSMUSG00000049103/ENSMUSG00000020644/ENSMUSG00000024659/ENSMUSG00000038147/ENSMUSG00000051076/ENSMUSG00000005413/ENSMUSG00000028581/ENSMUSG00000030748/ENSMUSG00000040528/…	2.803647456886
GO:0090596	sensory organ morphogenesis	219	0.551409853999916	1.67157882907502	4.03866540857792e-05	0.000706896951875445	0.000466080316990065	2296	tags=28%, list=17%, signal=24%	ENSMUSG00000004040/ENSMUSG00000020733/ENSMUSG00000026042/ENSMUSG00000054196/ENSMUSG00000024085/ENSMUSG00000009545/ENSMUSG00000026837/ENSMUSG00000035403/ENSMUSG00000060572/ENSMUSG00000050288/ENSMUSG00000021730/ENSMUSG00000027878/ENSMUSG00000031616/ENSMUSG00000030849/ENSMUSG00000048387/ENSMUSG00000029050/ENSMUSG00000031565/ENSMUSG00000030116/ENSMUSG00000027004/ENSMUSG00000070047/ENSMUSG00000052613/…	3.15064389100319	treatment_MI_vs_Sham	218	0.513766914402554	1.6232720712833	0.000103394363555713	0.00145698852547906	0.000952513198311606	2605	tags=29%, list=19%, signal=24%	ENSMUSG00000004040/ENSMUSG00000020733/ENSMUSG00000024085/ENSMUSG00000021730/ENSMUSG00000026042/ENSMUSG00000054196/ENSMUSG00000035403/ENSMUSG00000026837/ENSMUSG00000060572/ENSMUSG00000050288/ENSMUSG00000030849/ENSMUSG00000048387/ENSMUSG00000031565/ENSMUSG00000027878/ENSMUSG00000029050/ENSMUSG00000009545/ENSMUSG00000030116/ENSMUSG00000027004/ENSMUSG00000023972/ENSMUSG00000038119/ENSMUSG00000028664/…	2.83654386850506
GO:0071229	cellular response to acid chemical	78	0.67553653958801	1.89069531994696	4.06583512492385e-05	0.000708616978915299	0.000467214387162302	1226	tags=23%, list=9%, signal=21%	ENSMUSG00000026043/ENSMUSG00000029661/ENSMUSG00000001506/ENSMUSG00000026042/ENSMUSG00000040690/ENSMUSG00000031273/ENSMUSG00000001119/ENSMUSG00000032231/ENSMUSG00000020122/ENSMUSG00000043613/ENSMUSG00000029231/ENSMUSG00000000303/ENSMUSG00000024590/ENSMUSG00000028019/ENSMUSG00000006476/ENSMUSG00000031740/ENSMUSG00000020484/ENSMUSG00000041959	3.14958844590507	treatment_MI_vs_Sham	78	0.625886892011344	1.79969501570934	0.000414941456173745	0.00436434826565479	0.0028532134964465	1055	tags=22%, list=8%, signal=20%	ENSMUSG00000026043/ENSMUSG00000001506/ENSMUSG00000029661/ENSMUSG00000040690/ENSMUSG00000026042/ENSMUSG00000031273/ENSMUSG00000020122/ENSMUSG00000001119/ENSMUSG00000032231/ENSMUSG00000029231/ENSMUSG00000043613/ENSMUSG00000028019/ENSMUSG00000024590/ENSMUSG00000006476/ENSMUSG00000000303/ENSMUSG00000020484/ENSMUSG00000041959	2.36008060093034
GO:0061458	reproductive system development	232	0.53834047262687	1.63416613190655	4.14948930894555e-05	0.000721050723833386	0.000475412362492964	2365	tags=30%, list=17%, signal=26%	ENSMUSG00000024164/ENSMUSG00000016458/ENSMUSG00000031548/ENSMUSG00000016918/ENSMUSG00000020053/ENSMUSG00000005087/ENSMUSG00000027996/ENSMUSG00000027070/ENSMUSG00000022868/ENSMUSG00000053475/ENSMUSG00000056220/ENSMUSG00000028364/ENSMUSG00000024659/ENSMUSG00000027832/ENSMUSG00000030849/ENSMUSG00000037405/ENSMUSG00000048387/ENSMUSG00000029231/ENSMUSG00000036856/ENSMUSG00000031328/ENSMUSG00000027087/…	3.14203418284495	treatment_MI_vs_Sham	232	0.5351875647626	1.70228926614332	1.75854513328189e-05	0.000348012195751297	0.000227514632977304	2354	tags=30%, list=17%, signal=25%	ENSMUSG00000024164/ENSMUSG00000016918/ENSMUSG00000016458/ENSMUSG00000005087/ENSMUSG00000022868/ENSMUSG00000031548/ENSMUSG00000027996/ENSMUSG00000036856/ENSMUSG00000020053/ENSMUSG00000028364/ENSMUSG00000053475/ENSMUSG00000027070/ENSMUSG00000056220/ENSMUSG00000027832/ENSMUSG00000030849/ENSMUSG00000037405/ENSMUSG00000048387/ENSMUSG00000024659/ENSMUSG00000029231/ENSMUSG00000031328/ENSMUSG00000027087/…	3.45840553635605
GO:0045670	regulation of osteoclast differentiation	70	0.685751191644456	1.88837385893842	4.35070946961671e-05	0.000753779723493357	0.000496991664109439	1809	tags=37%, list=13%, signal=32%	ENSMUSG00000031548/ENSMUSG00000019122/ENSMUSG00000025804/ENSMUSG00000058818/ENSMUSG00000027204/ENSMUSG00000023992/ENSMUSG00000053475/ENSMUSG00000021250/ENSMUSG00000027878/ENSMUSG00000020689/ENSMUSG00000039883/ENSMUSG00000025473/ENSMUSG00000024812/ENSMUSG00000027339/ENSMUSG00000024621/ENSMUSG00000020325/ENSMUSG00000014599/ENSMUSG00000112023/ENSMUSG00000026288/ENSMUSG00000032020/ENSMUSG00000063727/…	3.12275554915411	treatment_MI_vs_Sham	70	0.643806471831319	1.81771267848117	0.000236409976099743	0.00282725059352004	0.00184832856139117	1693	tags=36%, list=12%, signal=32%	ENSMUSG00000019122/ENSMUSG00000031548/ENSMUSG00000058818/ENSMUSG00000053475/ENSMUSG00000023992/ENSMUSG00000027204/ENSMUSG00000025804/ENSMUSG00000027878/ENSMUSG00000020689/ENSMUSG00000039883/ENSMUSG00000024812/ENSMUSG00000020325/ENSMUSG00000025473/ENSMUSG00000021250/ENSMUSG00000027339/ENSMUSG00000032020/ENSMUSG00000112023/ENSMUSG00000063727/ENSMUSG00000014599/ENSMUSG00000024621/ENSMUSG00000026288/…	2.54863569608789
GO:0006953	acute-phase response	23	0.83821116489408	1.93301583692496	4.44640615379801e-05	0.000763582241543728	0.000503454785372159	1305	tags=61%, list=9%, signal=55%	ENSMUSG00000021091/ENSMUSG00000004040/ENSMUSG00000040026/ENSMUSG00000026193/ENSMUSG00000031722/ENSMUSG00000022868/ENSMUSG00000016024/ENSMUSG00000032487/ENSMUSG00000021922/ENSMUSG00000008845/ENSMUSG00000025746/ENSMUSG00000079227/ENSMUSG00000026981/ENSMUSG00000050737	3.11714418044763	treatment_MI_vs_Sham	23	0.847018591405711	1.98980365221534	1.29737916346984e-05	0.000281002716591541	0.000183706866343955	1272	tags=61%, list=9%, signal=55%	ENSMUSG00000021091/ENSMUSG00000040026/ENSMUSG00000004040/ENSMUSG00000031722/ENSMUSG00000022868/ENSMUSG00000026193/ENSMUSG00000021922/ENSMUSG00000016024/ENSMUSG00000008845/ENSMUSG00000032487/ENSMUSG00000025746/ENSMUSG00000079227/ENSMUSG00000026981/ENSMUSG00000050737	3.55128948153616
GO:0031099	regeneration	133	0.597297558132478	1.75347328563815	4.44041566309307e-05	0.000763582241543728	0.000503454785372159	1654	tags=23%, list=12%, signal=21%	ENSMUSG00000033295/ENSMUSG00000023067/ENSMUSG00000006800/ENSMUSG00000040249/ENSMUSG00000020053/ENSMUSG00000027864/ENSMUSG00000029371/ENSMUSG00000005413/ENSMUSG00000034708/ENSMUSG00000028364/ENSMUSG00000020122/ENSMUSG00000001827/ENSMUSG00000024659/ENSMUSG00000019942/ENSMUSG00000050989/ENSMUSG00000031328/ENSMUSG00000045287/ENSMUSG00000025746/ENSMUSG00000020458/ENSMUSG00000036334/ENSMUSG00000024163/…	3.11714418044763	treatment_MI_vs_Sham	132	0.572503952296865	1.73917312189214	7.78987249662382e-05	0.00116509397340808	0.000761685742569329	2215	tags=28%, list=16%, signal=24%	ENSMUSG00000033295/ENSMUSG00000040249/ENSMUSG00000023067/ENSMUSG00000027864/ENSMUSG00000029371/ENSMUSG00000006800/ENSMUSG00000020053/ENSMUSG00000028364/ENSMUSG00000020122/ENSMUSG00000034708/ENSMUSG00000001827/ENSMUSG00000050989/ENSMUSG00000024659/ENSMUSG00000019942/ENSMUSG00000005413/ENSMUSG00000031328/ENSMUSG00000045287/ENSMUSG00000025746/ENSMUSG00000020458/ENSMUSG00000036334/ENSMUSG00000027239/…	2.93363904417733
[truncated: 28,953 more rows]
