# Supplementary material for: Novel insights into post-myocardial infarction cardiac remodeling through algorithmic detection of cell-type composition shifts
Source: PLoS Genet. 2025 Jul 24;21(7):e1011807. doi: 10.1371/journal.pgen.1011807 (PMC12309993; doi:10.1371/journal.pgen.1011807)
Supplement: S6 Table — All relevant settings needed to reproduce the image quantifications. Includes results of our own quantification as well as the settings used to produce them. (XLSX) [file pgen.1011807.s010.xlsx]

## Sheet: Sheet1
sample_name	region	channel	ROI	coordinates, central point (300x300pixels)	mean gray value	number of spots detected	area of spots	channel minimum	channel maxium	min. threshold settings (max-65535)	Column 16	Column 17	Column 18	Column 19	Column 20	Column 21	Column 22	Column 23	Column 24	Column 25	Column 26
Actinin Control Series #15	control region A	2	1	03710-10954	578.065	139	49372	0	2693	560
Actinin Control Series #15	control region A	2	2	03386-10850	605.417	137	55177	0	2693	560
Actinin Control Series #15	control region A	2	3	03346-11218	649.786	52	61902	0	2693	560
Actinin Control Series #15	control region A	2	4	03718-11318	610.362	174	55167	0	2693	560
Actinin Control Series #15	control region A	2	5	03338-11638	694.887	23	67474	0	2693	560
Actinin Control Series #15	control region B	2	6	06052-07617	834.38	6	83565	0	2693	560
Actinin Control Series #15	control region B	2	7	05959-08031	1049.55	3	85627	0	2693	560
Actinin Control Series #15	control region B	2	8	06337-07986	777.976	17	76892	0	2693	560
Actinin Control Series #15	control region B	2	9	06427-07533	782.138	33	74024	0	2693	560
Actinin Control Series #15	control region B	2	10	06781-07905	816.89	20	80633	0	2693	560
Actinin Control Series #15	control region C	2	11	05446-03278	717.212	42	62208	0	2693	560
Actinin Control Series #15	control region C	2	12	05383-03710	821.593	53	71711	0	2693	560
Actinin Control Series #15	control region C	2	13	05743-03662	799.076	31	74697	0	2693	560
Actinin Control Series #15	control region C	2	14	05725-04040	776.72	34	74064	0	2693	560
Actinin Control Series #15	control region C	2	15	06067-04205	1065.95	5	85362	0	2693	560
Actinin Control Series #15	control region A	3	1	03710-10954	2715.12	100	396	5323	14089	7420
Actinin Control Series #15	control region A	3	2	03386-10850	2675.15	101	300	5323	14089	7420
Actinin Control Series #15	control region A	3	3	03346-11218	2834.36	120	422	5323	14089	7420
Actinin Control Series #15	control region A	3	4	03718-11318	2917.86	125	513	5323	14089	7420
Actinin Control Series #15	control region A	3	5	03338-11638	2850.07	101	304	5323	14089	7420
Actinin Control Series #15	control region B	3	6	06052-07617	3501.56	67	295	5323	14089	7420
Actinin Control Series #15	control region B	3	7	05959-08031	3469.55	63	554	5323	14089	7420
Actinin Control Series #15	control region B	3	8	06337-07986	3445.66	92	513	5323	14089	7420
Actinin Control Series #15	control region B	3	9	06427-07533	3613.41	123	711	5323	14089	7420
Actinin Control Series #15	control region B	3	10	06781-07905	4000.04	197	980	5323	14089	7420
Actinin Control Series #15	control region C	3	11	05446-03278	2510.39	105	357	5323	14089	7420
Actinin Control Series #15	control region C	3	12	05383-03710	2808.49	187	718	5323	14089	7420
Actinin Control Series #15	control region C	3	13	05743-03662	3148.48	179	604	5323	14089	7420
Actinin Control Series #15	control region C	3	14	05725-04040	3191.05	164	536	5323	14089	7420
Actinin Control Series #15	control region C	3	15	06067-04205	3730.68	245	1064	5323	14089	7420
Actinin Control Series #15	control region A	4	1	03710-10954	1138.23	6	13	2483	3975	3261
Actinin Control Series #15	control region A	4	2	03386-10850	1178.83	2	4	2483	3975	3261
Actinin Control Series #15	control region A	4	3	03346-11218	1256.35	3	4	2483	3975	3261
Actinin Control Series #15	control region A	4	4	03718-11318	1235.24	5	10	2483	3975	3261
Actinin Control Series #15	control region A	4	5	03338-11638	1253.23	3	16	2483	3975	3261
Actinin Control Series #15	control region B	4	6	06052-07617	602.622	1	2	2483	3975	3261
Actinin Control Series #15	control region B	4	7	05959-08031	654.229	1	6	2483	3975	3261
Actinin Control Series #15	control region B	4	8	06337-07986	770.717	2	2	2483	3975	3261
Actinin Control Series #15	control region B	4	9	06427-07533	712.329	1	4	2483	3975	3261
Actinin Control Series #15	control region B	4	10	06781-07905	993.128	1	5	2483	3975	3261
Actinin Control Series #15	control region C	4	11	05446-03278	1281.52	70	287	2483	3975	3261
Actinin Control Series #15	control region C	4	12	05383-03710	1086.04	14	63	2483	3975	3261
Actinin Control Series #15	control region C	4	13	05743-03662	1343.47	13	51	2483	3975	3261
Actinin Control Series #15	control region C	4	14	05725-04040	1261.61	2	2	2483	3975	3261
Actinin Control Series #15	control region C	4	15	06067-04205	1319.12	1	1	2483	3975	3261
Actinin AKO Series #15	remote region	2	1	6274-5932	889.251	3	89166	0	1086	336
Actinin AKO Series #15	remote region	2	2	6242-5604	734.088	2	88836	0	1086	336
Actinin AKO Series #15	remote region	2	3	5934-5588	658.963	5	85984	0	1086	336
Actinin AKO Series #15	remote region	2	4	5926-5940	557.78	39	77897	0	1086	336
Actinin AKO Series #15	remote region	2	5	6066-6292	797.569	7	86372	0	1086	336
Actinin AKO Series #15	border zone	2	6	1582-3130	637.05	6	84375	0	1086	336
Actinin AKO Series #15	border zone	2	7	1462-3486	628.024	13	81791	0	1086	336
Actinin AKO Series #15	border zone	2	8	1934-3170	633.082	12	82718	0	1086	336
Actinin AKO Series #15	border zone	2	9	1858-3510	584.621	15	80477	0	1086	336
Actinin AKO Series #15	border zone	2	10	1638-3862	618.444	12	80045	0	1086	336
Actinin AKO Series #15	infarct region	2	11	3160-8756	420.087	43	70763	0	1086	336
Actinin AKO Series #15	infarct region	2	12	3190-9098	403.138	21	65463	0	1086	336
Actinin AKO Series #15	infarct region	2	13	3499-8759	389.425	58	65839	0	1086	336
Actinin AKO Series #15	infarct region	2	14	3869-8786	380.671	56	61101	0	1086	336
Actinin AKO Series #15	infarct region	2	15	3568-9092	394.295	26	65059	0	1086	336
Actinin AKO Series #15	remote region	3	1	6274-5932	3066.18	235	3235	4071	6183	4883
Actinin AKO Series #15	remote region	3	2	6242-5604	2966.45	242	3566	4071	6183	4883
Actinin AKO Series #15	remote region	3	3	5934-5588	2772.99	245	3470	4071	6183	4883
Actinin AKO Series #15	remote region	3	4	5926-5940	2551.32	216	2752	4071	6183	4883
Actinin AKO Series #15	remote region	3	5	6066-6292	2744.27	181	2728	4071	6183	4883
Actinin AKO Series #15	border zone	3	6	1582-3130	2481.99	192	2375	4071	6183	4883
Actinin AKO Series #15	border zone	3	7	1462-3486	2448.14	170	1940	4071	6183	4883
Actinin AKO Series #15	border zone	3	8	1934-3170	2806.18	208	3573	4071	6183	4883
Actinin AKO Series #15	border zone	3	9	1858-3510	2351.32	164	2068	4071	6183	4883
Actinin AKO Series #15	border zone	3	10	1638-3862	2208.32	144	1550	4071	6183	4883
Actinin AKO Series #15	infarct region	3	11	3160-8756	2664.55	98	288	4071	6183	4883
Actinin AKO Series #15	infarct region	3	12	3190-9098	2320.62	59	329	4071	6183	4883
Actinin AKO Series #15	infarct region	3	13	3499-8759	2680.5	107	274	4071	6183	4883
Actinin AKO Series #15	infarct region	3	14	3869-8786	2323.09	50	150	4071	6183	4883
Actinin AKO Series #15	infarct region	3	15	3568-9092	2295.9	65	248	4071	6183	4883
Actinin AKO Series #15	remote region	4	1	6274-5932	506.729	14	35	3246	3603	3414
Actinin AKO Series #15	remote region	4	2	6242-5604	487.697	16	45	3246	3603	3414
Actinin AKO Series #15	remote region	4	3	5934-5588	583.996	10	36	3246	3603	3414
Actinin AKO Series #15	remote region	4	4	5926-5940	520.198	18	45	3246	3603	3414
Actinin AKO Series #15	remote region	4	5	6066-6292	492.433	15	41	3246	3603	3414
Actinin AKO Series #15	border zone	4	6	1582-3130	1225.55	6	13	3246	3603	3414
Actinin AKO Series #15	border zone	4	7	1462-3486	1177.44	6	26	3246	3603	3414
Actinin AKO Series #15	border zone	4	8	1934-3170	1068.9	6	9	3246	3603	3414
Actinin AKO Series #15	border zone	4	9	1858-3510	954.29	7	12	3246	3603	3414
Actinin AKO Series #15	border zone	4	10	1638-3862	988.549	19	250	3246	3603	3414
Actinin AKO Series #15	infarct region	4	11	3160-8756	1641.16	96	214	3246	3603	3414
Actinin AKO Series #15	infarct region	4	12	3190-9098	1713.39	328	3635	3246	3603	3414
Actinin AKO Series #15	infarct region	4	13	3499-8759	1715.42	197	888	3246	3603	3414
Actinin AKO Series #15	infarct region	4	14	3869-8786	1650.33	191	1098	3246	3603	3414
Actinin AKO Series #15	infarct region	4	15	3568-9092	1529.7	199	1073	3246	3603	3414
DDR2 AKO Series #8	remote region	2	1	5657-5678	523.407	65	328	1153	1300	1220
DDR2 AKO Series #8	remote region	2	2	5725-6030	524.951	55	278	1153	1300	1220
DDR2 AKO Series #8	remote region	2	3	6033-5606	588.155	36	247	1153	1300	1220
DDR2 AKO Series #8	remote region	2	4	6065-5942	586.517	43	412	1153	1300	1220
DDR2 AKO Series #8	remote region	2	5	6073-6338	485.85	42	241	1153	1300	1220
DDR2 AKO Series #8	border zone	2	6	2410-5826	367.933	4	7	1153	1300	1220
DDR2 AKO Series #8	border zone	2	7	2046-5710	393.412	23	72	1153	1300	1220
DDR2 AKO Series #8	border zone	2	8	2262-5398	274.276	2	2	1153	1300	1220
DDR2 AKO Series #8	border zone	2	9	2772-5814	331.525	2	16	1153	1300	1220
DDR2 AKO Series #8	border zone	2	10	2402-6594	305.082	13	31	1153	1300	1220
DDR2 AKO Series #8	infarct region	2	11	1242-4481	498.658	27	212	1153	1300	1220
DDR2 AKO Series #8	infarct region	2	12	0929-4469	456.769	4	34	1153	1300	1220
DDR2 AKO Series #8	infarct region	2	13	0779-4142	469.809	7	63	1153	1300	1220
DDR2 AKO Series #8	infarct region	2	14	0986-3827	434.958	12	300	1153	1300	1220
DDR2 AKO Series #8	infarct region	2	15	1061-3503	395.374	18	229	1153	1300	1220
DDR2 AKO Series #8	remote region	3	1	5657-5678	1817.13	8	15	5808	6030	5876
DDR2 AKO Series #8	remote region	3	2	5725-6030	1887.81	12	37	5808	6030	5876
DDR2 AKO Series #8	remote region	3	3	6033-5606	1896.67	8	9	5808	6030	5876
DDR2 AKO Series #8	remote region	3	4	6065-5942	1956.43	9	21	5808	6030	5876
DDR2 AKO Series #8	remote region	3	5	6073-6338	1809.71	6	17	5808	6030	5876
DDR2 AKO Series #8	border zone	3	6	2410-5826	2605.34	15	60	5808	6030	5876
DDR2 AKO Series #8	border zone	3	7	2046-5710	2587.01	15	36	5808	6030	5876
DDR2 AKO Series #8	border zone	3	8	2262-5398	3061.69	29	76	5808	6030	5876
DDR2 AKO Series #8	border zone	3	9	2772-5814	3275.67	55	128	5808	6030	5876
DDR2 AKO Series #8	border zone	3	10	2402-6594	2084.72	44	326	5808	6030	5876
DDR2 AKO Series #8	infarct region	3	11	1242-4481	3748.93	104	312	5808	6030	5876
DDR2 AKO Series #8	infarct region	3	12	0929-4469	3563.15	67	185	5808	6030	5876
DDR2 AKO Series #8	infarct region	3	13	0779-4142	3556.17	49	145	5808	6030	5876
DDR2 AKO Series #8	infarct region	3	14	0986-3827	4118.45	278	1327	5808	6030	5876
DDR2 AKO Series #8	infarct region	3	15	1061-3503	3814.26	190	854	5808	6030	5876
DDR2 AKO Series #8	remote region	4	1	5657-5678	370.394	12	37	1647	2410	1779
DDR2 AKO Series #8	remote region	4	2	5725-6030	339.537	15	28	1647	2410	1779
DDR2 AKO Series #8	remote region	4	3	6033-5606	353.577	9	19	1647	2410	1779
DDR2 AKO Series #8	remote region	4	4	6065-5942	327.288	14	31	1647	2410	1779
DDR2 AKO Series #8	remote region	4	5	6073-6338	293.978	12	30	1647	2410	1779
DDR2 AKO Series #8	border zone	4	6	2410-5826	447.786	7	26	1647	2410	1779
DDR2 AKO Series #8	border zone	4	7	2046-5710	435.991	16	701	1647	2410	1779
DDR2 AKO Series #8	border zone	4	8	2262-5398	548.669	3	4	1647	2410	1779
DDR2 AKO Series #8	border zone	4	9	2772-5814	677.166	7	24	1647	2410	1779
DDR2 AKO Series #8	border zone	4	10	2402-6594	253.612	10	26	1647	2410	1779
DDR2 AKO Series #8	infarct region	4	11	1242-4481	827.764	5	14	1647	2410	1779
DDR2 AKO Series #8	infarct region	4	12	0929-4469	938.747	159	461	1647	2410	1779
DDR2 AKO Series #8	infarct region	4	13	0779-4142	1019.38	286	2383	1647	2410	1779
DDR2 AKO Series #8	infarct region	4	14	0986-3827	934.684	64	125	1647	2410	1779
DDR2 AKO Series #8	infarct region	4	15	1061-3503	905.401	117	532	1647	2410	1779
Actinin WT MI Series #15	remote region	2	1	08018-04285	567.477	28	63124	98	1568	450
Actinin WT MI Series #15	remote region	2	2	08438-04219	601.813	37	65577	98	1568	450
Actinin WT MI Series #15	remote region	2	3	08378-04615	599.976	35	68480	98	1568	450
Actinin WT MI Series #15	remote region	2	4	08858-04339	558.651	86	59342	98	1568	450
Actinin WT MI Series #15	remote region	2	5	08840-04735	570.789	74	60027	98	1568	450
Actinin WT MI Series #15	border zone	2	6	04352-08887	647.154	9	68094	98	1568	450
Actinin WT MI Series #15	border zone	2	7	04694-09091	579.059	50	60338	98	1568	450
Actinin WT MI Series #15	border zone	2	8	05743-09127	692.059	20	76079	98	1568	450
Actinin WT MI Series #15	border zone	2	9	05761-08671	660.234	20	68739	98	1568	450
Actinin WT MI Series #15	border zone	2	10	06181-09037	791.027	8	80651	98	1568	450
Actinin WT MI Series #15	infarct region	2	11	05394-01306	793.47	14	81647	98	1568	450
Actinin WT MI Series #15	infarct region	2	12	05406-01650	782.119	8	87132	98	1568	450
Actinin WT MI Series #15	infarct region	2	13	05086-01514	804.263	3	87448	98	1568	450
Actinin WT MI Series #15	infarct region	2	14	06072-01206	626.643	20	80237	98	1568	450
Actinin WT MI Series #15	infarct region	2	15	06442-01134	589.12	13	78188	98	1568	450
Actinin WT MI Series #15	remote region	3	1	08018-04285	4404.14	58	202	8200	8776	8372
Actinin WT MI Series #15	remote region	3	2	08438-04219	4460.92	70	213	8200	8776	8372
Actinin WT MI Series #15	remote region	3	3	08378-04615	4380.1	29	47	8200	8776	8372
Actinin WT MI Series #15	remote region	3	4	08858-04339	4344.92	44	147	8200	8776	8372
Actinin WT MI Series #15	remote region	3	5	08840-04735	4292.38	44	117	8200	8776	8372
Actinin WT MI Series #15	border zone	3	6	04352-08887	2299.79	0	0	8200	8776	8372
Actinin WT MI Series #15	border zone	3	7	04694-09091	2411.09	0	0	8200	8776	8372
Actinin WT MI Series #15	border zone	3	8	05743-09127	3074.08	3	6	8200	8776	8372
Actinin WT MI Series #15	border zone	3	9	05761-08671	3181.56	3	3	8200	8776	8372
Actinin WT MI Series #15	border zone	3	10	06181-09037	3400.16	6	10	8200	8776	8372
Actinin WT MI Series #15	infarct region	3	11	05394-01306	5898	146	1448	8200	8776	8372
Actinin WT MI Series #15	infarct region	3	12	05406-01650	6248.43	161	701	8200	8776	8372
Actinin WT MI Series #15	infarct region	3	13	05086-01514	5994.27	54	207	8200	8776	8372
Actinin WT MI Series #15	infarct region	3	14	06072-01206	5699.19	32	84	8200	8776	8372
Actinin WT MI Series #15	infarct region	3	15	06442-01134	6087.09	60	223	8200	8776	8372
Actinin WT MI Series #15	remote region	4	1	08018-04285	797.587	1	1	4113	4477	4283
Actinin WT MI Series #15	remote region	4	2	08438-04219	791.703	4	210	4113	4477	4283
Actinin WT MI Series #15	remote region	4	3	08378-04615	778.262	0	0	4113	4477	4283
Actinin WT MI Series #15	remote region	4	4	08858-04339	705.644	1	4	4113	4477	4283
Actinin WT MI Series #15	remote region	4	5	08840-04735	634.174	0	0	4113	4477	4283
Actinin WT MI Series #15	border zone	4	6	04352-08887	1247.1	16	40	4113	4477	4283
Actinin WT MI Series #15	border zone	4	7	04694-09091	1096.41	3	19	4113	4477	4283
Actinin WT MI Series #15	border zone	4	8	05743-09127	1693.41	85	534	4113	4477	4283
Actinin WT MI Series #15	border zone	4	9	05761-08671	1508.95	36	255	4113	4477	4283
Actinin WT MI Series #15	border zone	4	10	06181-09037	1739.38	50	226	4113	4477	4283
Actinin WT MI Series #15	infarct region	4	11	05394-01306	1957.26	134	510	4113	4477	4283
Actinin WT MI Series #15	infarct region	4	12	05406-01650	1969.26	4	8	4113	4477	4283
Actinin WT MI Series #15	infarct region	4	13	05086-01514	2109.87	27	62	4113	4477	4283
Actinin WT MI Series #15	infarct region	4	14	06072-01206	2015.12	36	53	4113	4477	4283
Actinin WT MI Series #15	infarct region	4	15	06442-01134	2248.51	93	430	4113	4477	4283
DDR2 Control Series #15	control region A	2	1	02877-06997	1138.93	17	182	2290	2851	2512
DDR2 Control Series #15	control region A	2	2	02749-07325	1142.58	21	190	2290	2851	2512
DDR2 Control Series #15	control region A	2	3	03217-07077	1203.7	50	877	2290	2851	2512
DDR2 Control Series #15	control region A	2	4	03129-07417	1173.36	37	520	2290	2851	2512
DDR2 Control Series #15	control region A	2	5	02801-07697	1076.12	11	93	2290	2851	2512
DDR2 Control Series #15	control region B	2	6	09241-06790	1037.7	16	53	2290	2851	2512
DDR2 Control Series #15	control region B	2	7	09615-06454	1187.7	7	43	2290	2851	2512
DDR2 Control Series #15	control region B	2	8	09617-07148	1194.87	15	1539	2290	2851	2512
DDR2 Control Series #15	control region B	2	9	09317-07418	1198.01	8	66	2290	2851	2512
DDR2 Control Series #15	control region B	2	10	09465-07822	1213.76	11	84	2290	2851	2512
DDR2 Control Series #15	control region C	2	11	04514-13250	1112.19	13	54	2290	2851	2512
DDR2 Control Series #15	control region C	2	12	04198-12846	992.262	9	139	2290	2851	2512
DDR2 Control Series #15	control region C	2	13	04891-13442	1194.54	17	131	2290	2851	2512
DDR2 Control Series #15	control region C	2	14	06218-13626	1438.52	18	102	2290	2851	2512
DDR2 Control Series #15	control region C	2	15	06454-13066	1317.89	38	543	2290	2851	2512
DDR2 Control Series #15	control region A	3	1	02877-06997	2964.6	5	14	6560	8899	7055
DDR2 Control Series #15	control region A	3	2	02749-07325	3037.8	9	22	6560	8899	7055
DDR2 Control Series #15	control region A	3	3	03217-07077	2861.01	12	54	6560	8899	7055
DDR2 Control Series #15	control region A	3	4	03129-07417	2894.81	5	21	6560	8899	7055
DDR2 Control Series #15	control region A	3	5	02801-07697	3003.3	5	10	6560	8899	7055
DDR2 Control Series #15	control region B	3	6	09241-06790	3067.34	8	32	6560	8899	7055
DDR2 Control Series #15	control region B	3	7	09615-06454	3220.58	13	18	6560	8899	7055
DDR2 Control Series #15	control region B	3	8	09617-07148	3215.93	28	119	6560	8899	7055
DDR2 Control Series #15	control region B	3	9	09317-07418	3374.89	14	32	6560	8899	7055
DDR2 Control Series #15	control region B	3	10	09465-07822	3433.24	13	80	6560	8899	7055
DDR2 Control Series #15	control region C	3	11	04514-13250	4088.14	78	336	6560	8899	7055
DDR2 Control Series #15	control region C	3	12	04198-12846	3898.01	50	202	6560	8899	7055
DDR2 Control Series #15	control region C	3	13	04891-13442	3977.05	57	173	6560	8899	7055
DDR2 Control Series #15	control region C	3	14	06218-13626	4414.3	68	200	6560	8899	7055
DDR2 Control Series #15	control region C	3	15	06454-13066	3915.66	38	323	6560	8899	7055
DDR2 Control Series #15	control region A	4	1	02877-06997	403.616	6	11	1306	3645	1581
DDR2 Control Series #15	control region A	4	2	02749-07325	405.805	3	11	1306	3645	1581
DDR2 Control Series #15	control region A	4	3	03217-07077	373.654	6	10	1306	3645	1581
DDR2 Control Series #15	control region A	4	4	03129-07417	374.079	8	12	1306	3645	1581
DDR2 Control Series #15	control region A	4	5	02801-07697	387.016	13	60	1306	3645	1581
DDR2 Control Series #15	control region B	4	6	09241-06790	370.935	8	17	1306	3645	1581
DDR2 Control Series #15	control region B	4	7	09615-06454	459.753	4	10	1306	3645	1581
DDR2 Control Series #15	control region B	4	8	09617-07148	440.43	2	4	1306	3645	1581
DDR2 Control Series #15	control region B	4	9	09317-07418	403.624	5	10	1306	3645	1581
DDR2 Control Series #15	control region B	4	10	09465-07822	442.385	5	105	1306	3645	1581
DDR2 Control Series #15	control region C	4	11	04514-13250	506.017	5	14	1306	3645	1581
DDR2 Control Series #15	control region C	4	12	04198-12846	396.313	3	5	1306	3645	1581
DDR2 Control Series #15	control region C	4	13	04891-13442	485.027	6	132	1306	3645	1581
DDR2 Control Series #15	control region C	4	14	06218-13626	623.79	13	233	1306	3645	1581
DDR2 Control Series #15	control region C	4	15	06454-13066	528.346	16	52	1306	3645	1581
DDR2 WT MI Series #15	remote region	2	1	7111-5914	1045.71	4	13	4191	4535	4339
DDR2 WT MI Series #15	remote region	2	2	7114-6301	1738.09	58	257	4191	4535	4339
DDR2 WT MI Series #15	remote region	2	3	7444-6169	1681.84	9	63	4191	4535	4339
DDR2 WT MI Series #15	remote region	2	4	7282-6652	1694.2	7	55	4191	4535	4339
DDR2 WT MI Series #15	remote region	2	5	7313-6986	1617.91	3	22	4191	4535	4339
DDR2 WT MI Series #15	border zone	2	6	1378-6613	1735.48	8	30	4191	4535	4339
DDR2 WT MI Series #15	border zone	2	7	1346-6985	1653.54	12	81	4191	4535	4339
DDR2 WT MI Series #15	border zone	2	8	1414-6281	1671.55	8	38	4191	4535	4339
DDR2 WT MI Series #15	border zone	2	9	1818-6201	741.408	1	1	4191	4535	4339
DDR2 WT MI Series #15	border zone	2	10	1898-6557	755.395	1	4	4191	4535	4339
DDR2 WT MI Series #15	infarct region	2	11	2070-8021	1697.26	9	31	4191	4535	4339
DDR2 WT MI Series #15	infarct region	2	12	2306-8401	1616.59	7	22	4191	4535	4339
DDR2 WT MI Series #15	infarct region	2	13	2662-8101	1205.44	2	13	4191	4535	4339
DDR2 WT MI Series #15	infarct region	2	14	2766-8545	1811.07	17	94	4191	4535	4339
DDR2 WT MI Series #15	infarct region	2	15	2378-8769	1664.53	3	18	4191	4535	4339
DDR2 WT MI Series #15	remote region	3	1	7111-5914	486.61	12	36	1159	1271	1212
DDR2 WT MI Series #15	remote region	3	2	7114-6301	500.619	10	16	1159	1271	1212
DDR2 WT MI Series #15	remote region	3	3	7444-6169	587.52	13	18	1159	1271	1212
DDR2 WT MI Series #15	remote region	3	4	7282-6652	540.105	9	11	1159	1271	1212
DDR2 WT MI Series #15	remote region	3	5	7313-6986	528.993	12	29	1159	1271	1212
DDR2 WT MI Series #15	border zone	3	6	1378-6613	508.046	7	10	1159	1271	1212
DDR2 WT MI Series #15	border zone	3	7	1346-6985	517.415	7	32	1159	1271	1212
DDR2 WT MI Series #15	border zone	3	8	1414-6281	508.484	8	13	1159	1271	1212
DDR2 WT MI Series #15	border zone	3	9	1818-6201	440.544	4	14	1159	1271	1212
DDR2 WT MI Series #15	border zone	3	10	1898-6557	473.394	15	34	1159	1271	1212
DDR2 WT MI Series #15	infarct region	3	11	2070-8021	506.863	9	13	1159	1271	1212
DDR2 WT MI Series #15	infarct region	3	12	2306-8401	425.917	4	5	1159	1271	1212
DDR2 WT MI Series #15	infarct region	3	13	2662-8101	468.624	9	14	1159	1271	1212
DDR2 WT MI Series #15	infarct region	3	14	2766-8545	473.913	9	10	1159	1271	1212
DDR2 WT MI Series #15	infarct region	3	15	2378-8769	404.453	5	7	1159	1271	1212
DDR2 WT MI Series #15	remote region	4	1	7111-5914	165.469	0	0	1768	2921	2057
DDR2 WT MI Series #15	remote region	4	2	7114-6301	214.499	0	0	1768	2921	2057
DDR2 WT MI Series #15	remote region	4	3	7444-6169	297.272	5	6	1768	2921	2057
DDR2 WT MI Series #15	remote region	4	4	7282-6652	272.601	0	0	1768	2921	2057
DDR2 WT MI Series #15	remote region	4	5	7313-6986	255.26	1	2	1768	2921	2057
DDR2 WT MI Series #15	border zone	4	6	1378-6613	424.155	6	18	1768	2921	2057
DDR2 WT MI Series #15	border zone	4	7	1346-6985	452.499	3	19	1768	2921	2057
DDR2 WT MI Series #15	border zone	4	8	1414-6281	321.669	0	0	1768	2921	2057
DDR2 WT MI Series #15	border zone	4	9	1818-6201	198.163	1	2	1768	2921	2057
DDR2 WT MI Series #15	border zone	4	10	1898-6557	219.641	0	0	1768	2921	2057
DDR2 WT MI Series #15	infarct region	4	11	2070-8021	477.673	3	8	1768	2921	2057
DDR2 WT MI Series #15	infarct region	4	12	2306-8401	351.678	0	0	1768	2921	2057
DDR2 WT MI Series #15	infarct region	4	13	2662-8101	342.149	0	0	1768	2921	2057
DDR2 WT MI Series #15	infarct region	4	14	2766-8545	451.96	0	0	1768	2921	2057
DDR2 WT MI Series #15	infarct region	4	15	2378-8769	305.803	1	2	1768	2921	2057
CD45 Control Series #15	control region A	2	1	07216-05284	837.105	32	322	2243	3347	2702
CD45 Control Series #15	control region A	2	2	07651-05403	992.382	31	270	2243	3347	2702
CD45 Control Series #15	control region A	2	3	07711-05859	761.225	36	225	2243	3347	2702
CD45 Control Series #15	control region A	2	4	08115-05727	917.469	32	350	2243	3347	2702
CD45 Control Series #15	control region A	2	5	08163-06091	760.779	26	142	2243	3347	2702
CD45 Control Series #15	control region B	2	6	03806-09385	838.663	29	188	2243	3347	2702
CD45 Control Series #15	control region B	2	7	04182-09461	879.338	51	444	2243	3347	2702
CD45 Control Series #15	control region B	2	8	04106-09805	825.084	36	259	2243	3347	2702
CD45 Control Series #15	control region B	2	9	03983-10116	874.434	5	37	2243	3347	2702
CD45 Control Series #15	control region B	2	10	04207-10448	809.527	11	74	2243	3347	2702
CD45 Control Series #15	control region C	2	11	05364-11596	555.038	5	17	2243	3347	2702
CD45 Control Series #15	control region C	2	12	05706-11962	556.81	4	15	2243	3347	2702
CD45 Control Series #15	control region C	2	13	05868-11476	477.885	12	52	2243	3347	2702
CD45 Control Series #15	control region C	2	14	06102-12178	496.224	2	7	2243	3347	2702
CD45 Control Series #15	control region C	2	15	06468-12148	496.704	11	51	2243	3347	2702
CD45 Control Series #15	control region A	3	1	07216-05284	2020.18	36	344	4737	5313	5030
CD45 Control Series #15	control region A	3	2	07651-05403	2044.72	25	160	4737	5313	5030
CD45 Control Series #15	control region A	3	3	07711-05859	1795.63	29	129	4737	5313	5030
CD45 Control Series #15	control region A	3	4	08115-05727	2139.02	24	213	4737	5313	5030
CD45 Control Series #15	control region A	3	5	08163-06091	1978.99	21	101	4737	5313	5030
CD45 Control Series #15	control region B	3	6	03806-09385	1732.81	15	67	4737	5313	5030
CD45 Control Series #15	control region B	3	7	04182-09461	1872.9	38	229	4737	5313	5030
CD45 Control Series #15	control region B	3	8	04106-09805	1783.86	25	138	4737	5313	5030
CD45 Control Series #15	control region B	3	9	03983-10116	1819.22	4	20	4737	5313	5030
CD45 Control Series #15	control region B	3	10	04207-10448	1649.55	6	29	4737	5313	5030
CD45 Control Series #15	control region C	3	11	05364-11596	1779.69	7	38	4737	5313	5030
CD45 Control Series #15	control region C	3	12	05706-11962	1763.55	6	28	4737	5313	5030
CD45 Control Series #15	control region C	3	13	05868-11476	1519.56	11	63	4737	5313	5030
CD45 Control Series #15	control region C	3	14	06102-12178	1641.13	4	15	4737	5313	5030
CD45 Control Series #15	control region C	3	15	06468-12148	1642.82	9	56	4737	5313	5030
CD45 Control Series #15	control region A	4	1	07216-05284	611.14	23	146	2350	2927	2617
CD45 Control Series #15	control region A	4	2	07651-05403	590.005	9	28	2350	2927	2617
CD45 Control Series #15	control region A	4	3	07711-05859	566.378	19	52	2350	2927	2617
CD45 Control Series #15	control region A	4	4	08115-05727	640.341	30	145	2350	2927	2617
CD45 Control Series #15	control region A	4	5	08163-06091	591.258	21	122	2350	2927	2617
CD45 Control Series #15	control region B	4	6	03806-09385	650.196	18	47	2350	2927	2617
CD45 Control Series #15	control region B	4	7	04182-09461	581.568	23	81	2350	2927	2617
CD45 Control Series #15	control region B	4	8	04106-09805	578.705	21	57	2350	2927	2617
CD45 Control Series #15	control region B	4	9	03983-10116	683.19	25	131	2350	2927	2617
CD45 Control Series #15	control region B	4	10	04207-10448	648.014	24	72	2350	2927	2617
CD45 Control Series #15	control region C	4	11	05364-11596	760.762	21	61	2350	2927	2617
CD45 Control Series #15	control region C	4	12	05706-11962	778.056	23	49	2350	2927	2617
CD45 Control Series #15	control region C	4	13	05868-11476	642.697	17	41	2350	2927	2617
CD45 Control Series #15	control region C	4	14	06102-12178	804.358	14	39	2350	2927	2617
CD45 Control Series #15	control region C	4	15	06468-12148	736.158	18	113	2350	2927	2617
CD45 AKO Series #8	remote region	2	1	4500-6972	437.681	4	29	1106	1377	1155
CD45 AKO Series #8	remote region	2	2	4854-7356	533.293	5	32	1106	1377	1155
CD45 AKO Series #8	remote region	2	3	4920-6894	496.6	4	22	1106	1377	1155
CD45 AKO Series #8	remote region	2	4	5256-7266	532.633	14	78	1106	1377	1155
CD45 AKO Series #8	remote region	2	5	5400-6756	458.266	2	13	1106	1377	1155
CD45 AKO Series #8	border zone	2	6	1620-3558	436.889	1	4	1106	1377	1155
CD45 AKO Series #8	border zone	2	7	1686-3954	458.514	5	108	1106	1377	1155
CD45 AKO Series #8	border zone	2	8	2034-3570	381.013	0	0	1106	1377	1155
CD45 AKO Series #8	border zone	2	9	2082-3954	374.184	0	0	1106	1377	1155
CD45 AKO Series #8	border zone	2	10	1896-4332	405.368	0	0	1106	1377	1155
CD45 AKO Series #8	infarct region	2	11	3266-0942	260.493	5	23	1106	1377	1155
CD45 AKO Series #8	infarct region	2	12	2912-1056	265.977	17	69	1106	1377	1155
CD45 AKO Series #8	infarct region	2	13	2588-1242	222.274	1	6	1106	1377	1155
CD45 AKO Series #8	infarct region	2	14	2270-1422	203.878	1	1	1106	1377	1155
CD45 AKO Series #8	infarct region	2	15	1958-1860	177.069	0	0	1106	1377	1155
CD45 AKO Series #8	remote region	3	1	4500-6972	859.794	4	21	1742	2878	2027
CD45 AKO Series #8	remote region	3	2	4854-7356	961.391	2	7	1742	2878	2027
CD45 AKO Series #8	remote region	3	3	4920-6894	896.491	2	11	1742	2878	2027
CD45 AKO Series #8	remote region	3	4	5256-7266	922.032	5	21	1742	2878	2027
CD45 AKO Series #8	remote region	3	5	5400-6756	897.374	1	4	1742	2878	2027
CD45 AKO Series #8	border zone	3	6	1620-3558	804.603	7	27	1742	2878	2027
CD45 AKO Series #8	border zone	3	7	1686-3954	842.502	3	68	1742	2878	2027
CD45 AKO Series #8	border zone	3	8	2034-3570	825.048	0	0	1742	2878	2027
CD45 AKO Series #8	border zone	3	9	2082-3954	797.768	0	0	1742	2878	2027
CD45 AKO Series #8	border zone	3	10	1896-4332	859.299	0	0	1742	2878	2027
CD45 AKO Series #8	infarct region	3	11	3266-0942	757.033	40	263	1742	2878	2027
CD45 AKO Series #8	infarct region	3	12	2912-1056	715.483	36	316	1742	2878	2027
CD45 AKO Series #8	infarct region	3	13	2588-1242	728.207	33	270	1742	2878	2027
CD45 AKO Series #8	infarct region	3	14	2270-1422	639.132	14	318	1742	2878	2027
CD45 AKO Series #8	infarct region	3	15	1958-1860	690.68	23	156	1742	2878	2027
CD45 AKO Series #8	remote region	4	1	4500-6972	543.312	6	13	2345	4689	3209
CD45 AKO Series #8	remote region	4	2	4854-7356	439.213	1	15	2345	4689	3209
CD45 AKO Series #8	remote region	4	3	4920-6894	499.71	2	4	2345	4689	3209
CD45 AKO Series #8	remote region	4	4	5256-7266	418.087	6	56	2345	4689	3209
CD45 AKO Series #8	remote region	4	5	5400-6756	444.551	2	5	2345	4689	3209
CD45 AKO Series #8	border zone	4	6	1620-3558	959.543	7	26	2345	4689	3209
CD45 AKO Series #8	border zone	4	7	1686-3954	899.546	4	13	2345	4689	3209
CD45 AKO Series #8	border zone	4	8	2034-3570	851.005	4	10	2345	4689	3209
CD45 AKO Series #8	border zone	4	9	2082-3954	775.212	4	11	2345	4689	3209
CD45 AKO Series #8	border zone	4	10	1896-4332	809.09	1	2	2345	4689	3209
CD45 AKO Series #8	infarct region	4	11	3266-0942	1041.98	30	255	2345	4689	3209
CD45 AKO Series #8	infarct region	4	12	2912-1056	1125.44	30	324	2345	4689	3209
CD45 AKO Series #8	infarct region	4	13	2588-1242	1112.54	32	98	2345	4689	3209
CD45 AKO Series #8	infarct region	4	14	2270-1422	1158.99	63	346	2345	4689	3209
CD45 AKO Series #8	infarct region	4	15	1958-1860	1201.52	29	181	2345	4689	3209
CD45 WT MI Series #15	remote region	2	1	2578-2877	1766.58	22	134	3796	5228	4386
CD45 WT MI Series #15	remote region	2	2	2602-3267	1483.38	29	256	3796	5228	4386
CD45 WT MI Series #15	remote region	2	3	3004-2769	1564	16	137	3796	5228	4386
CD45 WT MI Series #15	remote region	2	4	3010-3159	1021.94	12	67	3796	5228	4386
CD45 WT MI Series #15	remote region	2	5	3394-3027	1217.73	20	108	3796	5228	4386
CD45 WT MI Series #15	border zone	2	6	5822-3714	1558.73	16	70	3796	5228	4386
CD45 WT MI Series #15	border zone	2	7	5846-4130	1145.86	8	29	3796	5228	4386
CD45 WT MI Series #15	border zone	2	8	5854-4506	1406.55	8	18	3796	5228	4386
CD45 WT MI Series #15	border zone	2	9	6198-3886	1718.73	30	184	3796	5228	4386
CD45 WT MI Series #15	border zone	2	10	6598-4046	1521.26	14	74	3796	5228	4386
CD45 WT MI Series #15	infarct region	2	11	6536-8788	967.95	1	13	3796	5228	4386
CD45 WT MI Series #15	infarct region	2	12	6918-8620	850.209	12	57	3796	5228	4386
CD45 WT MI Series #15	infarct region	2	13	7332-8288	818.378	1	1	3796	5228	4386
CD45 WT MI Series #15	infarct region	2	14	7882-7894	900.813	9	51	3796	5228	4386
CD45 WT MI Series #15	infarct region	2	15	8334-7039	984.966	17	148	3796	5228	4386
CD45 WT MI Series #15	remote region	3	1	2578-2877	422.938	0	0	1913	3070	2135
CD45 WT MI Series #15	remote region	3	2	2602-3267	435.313	0	0	1913	3070	2135
CD45 WT MI Series #15	remote region	3	3	3004-2769	452.925	0	0	1913	3070	2135
CD45 WT MI Series #15	remote region	3	4	3010-3159	488.979	0	0	1913	3070	2135
CD45 WT MI Series #15	remote region	3	5	3394-3027	454.364	0	0	1913	3070	2135
CD45 WT MI Series #15	border zone	3	6	5822-3714	564.265	0	0	1913	3070	2135
CD45 WT MI Series #15	border zone	3	7	5846-4130	530.332	0	0	1913	3070	2135
CD45 WT MI Series #15	border zone	3	8	5854-4506	527.945	0	0	1913	3070	2135
CD45 WT MI Series #15	border zone	3	9	6198-3886	564.035	1	3	1913	3070	2135
CD45 WT MI Series #15	border zone	3	10	6598-4046	600.779	0	0	1913	3070	2135
CD45 WT MI Series #15	infarct region	3	11	6536-8788	1291.63	27	57	1913	3070	2135
CD45 WT MI Series #15	infarct region	3	12	6918-8620	1138.6	22	31	1913	3070	2135
CD45 WT MI Series #15	infarct region	3	13	7332-8288	1217.21	26	56	1913	3070	2135
CD45 WT MI Series #15	infarct region	3	14	7882-7894	1166.24	20	31	1913	3070	2135
CD45 WT MI Series #15	infarct region	3	15	8334-7039	1284.83	53	308	1913	3070	2135
CD45 WT MI Series #15	remote region	4	1	2578-2877	1067.55	3	13	2947	4100	3345
CD45 WT MI Series #15	remote region	4	2	2602-3267	1099.34	3	26	2947	4100	3345
CD45 WT MI Series #15	remote region	4	3	3004-2769	1113.38	0	0	2947	4100	3345
CD45 WT MI Series #15	remote region	4	4	3010-3159	1148.32	8	19	2947	4100	3345
CD45 WT MI Series #15	remote region	4	5	3394-3027	1156.58	7	22	2947	4100	3345
CD45 WT MI Series #15	border zone	4	6	5822-3714	1274.39	6	17	2947	4100	3345
CD45 WT MI Series #15	border zone	4	7	5846-4130	1314.21	5	15	2947	4100	3345
CD45 WT MI Series #15	border zone	4	8	5854-4506	1410.57	6	15	2947	4100	3345
CD45 WT MI Series #15	border zone	4	9	6198-3886	1281.37	1	2	2947	4100	3345
CD45 WT MI Series #15	border zone	4	10	6598-4046	1364.52	7	77	2947	4100	3345
CD45 WT MI Series #15	infarct region	4	11	6536-8788	1938.69	44	212	2947	4100	3345
CD45 WT MI Series #15	infarct region	4	12	6918-8620	1966.46	115	553	2947	4100	3345
CD45 WT MI Series #15	infarct region	4	13	7332-8288	1735.15	18	42	2947	4100	3345
CD45 WT MI Series #15	infarct region	4	14	7882-7894	1778.49	72	426	2947	4100	3345
CD45 WT MI Series #15	infarct region	4	15	8334-7039	1571.54	16	317	2947	4100	3345
